# Supplementary material for: Crystal structure of nitridobis(tri­methyl­silanolato)[1,1,1-trimethyl-N-(tri­methyl­sil­yl)silanaminato]molybdenum(VI)
Source: Acta Crystallogr E Crystallogr Commun. 2015 Nov 14;71(Pt 12):1497–500. doi: 10.1107/S2056989015021192 (PMC4719822; doi:10.1107/S2056989015021192)
Supplement: Supplementary file 1 [file e-71-01497-sup1.cif]

##############################################################################
#                                                                            #
# This CIF contains the data in a paper accepted for publication in          #
# Acta Crystallographica Section E. It conforms to the requirements of       #
# Notes for Authors for Acta Crystallographica Section E, and has been       #
# peer reviewed under the auspices of the IUCr Commission on Journals.       #
#                                                                            #
# Full details of the Crystallographic Information File format               #
# are given in the paper "The Crystallographic Information File (CIF):       #
# a New Standard Archive File for Crystallography" by S. R. Hall, F. H.      #
# Allen and I. D. Brown [Acta Cryst. (1991), A47, 655-685].                  #
#                                                                            #
# The current version of the core CIF dictionary is obtainable from          #
# ftp://ftp.iucr.org/pub/cif_core.dic.                                       #
#                                                                            #
# Software is freely available for graphical display of the structure(s)     #
# in this CIF. For information consult the CIF software page                 #
# http://www.iucr.org/resources/cif/software.                                #
#                                                                            #
# This file may be used for bona fide research purposes within the           #
# scientific community so long as proper attribution is given to the journal # 
# article from which it was obtained.                                        #
#                                                                            #
##############################################################################
data_I
_database_code_depnum_ccdc_archive 'CCDC 1432821'
_audit_creation_method     'SHELXL-2014/7'
_chemical_name_systematic
;\
Nitridobis(trimethylsilanolato)[1,1,1-trimethyl-<i>N</i>-(trimethylsilyl)\
silanaminato]molybdenum(VI)
;
_chemical_name_common     ?
_chemical_formula_moiety     'C12 H36 Mo N2 O2 Si4'
_chemical_formula_sum     'C12 H36 Mo N2 O2 Si4'
_chemical_formula_iupac     '[Mo (C6 H18 N Si2) (C3 H9 O Si)2 N]'
_chemical_formula_weight     448.73
_chemical_melting_point     ?
_shelx_space_group_comment
;
The symmetry employed for this shelxl refinement is uniquely defined
by the following loop, which should always be used as a source of
symmetry information in preference to the above space-group names.
They are only intended as comments.
;
_space_group_crystal_system     orthorhombic
_space_group_name_H-M_alt     'P n m a'
_space_group_name_Hall     '-P 2ac 2n'
loop_
    _symmetry_equiv_pos_as_xyz
    'x, y, z'
    '-x+1/2, -y, z+1/2'
    '-x, y+1/2, -z'
    'x+1/2, -y+1/2, -z+1/2'
    '-x, -y, -z'
    'x-1/2, y, -z-1/2'
    'x, -y-1/2, z'
    '-x-1/2, y-1/2, z-1/2'
_cell_length_a     10.685(2)
_cell_length_b     18.236(4)
_cell_length_c     13.228(3)
_cell_angle_alpha     90
_cell_angle_beta     90
_cell_angle_gamma     90
_cell_volume     2577.5(9)
_cell_formula_units_Z     4
_cell_measurement_reflns_used     8012
_cell_measurement_theta_min     2.45
_cell_measurement_theta_max     27.44
_cell_measurement_temperature     248(2)
_exptl_crystal_description     block
_exptl_crystal_colour     colorless
_exptl_crystal_size_max     0.500
_exptl_crystal_size_mid     0.450
_exptl_crystal_size_min     0.420
_exptl_crystal_density_diffrn     1.156
_exptl_crystal_density_meas     ?
_exptl_crystal_density_method     ?
_exptl_crystal_F_000     944
_exptl_absorpt_coefficient_mu     0.699
_exptl_absorpt_correction_type     multi-scan
_exptl_absorpt_process_details
;
(CrystalClear; Rigaku, 2008)
;
_shelx_estimated_absorpt_T_min     0.721
_shelx_estimated_absorpt_T_max     0.758
_exptl_absorpt_correction_T_min     0.417
_exptl_absorpt_correction_T_max     1.000
_diffrn_ambient_temperature     248(2)
_diffrn_radiation_type     MoK\a
_diffrn_radiation_wavelength     0.71073
_diffrn_measurement_device_type     'Rigaku Saturn724+ CCD'
_diffrn_measurement_method     '\w scans at fixed \c = 45\%'
_diffrn_detector_area_resol_mean     28.5714
_diffrn_reflns_number     9635
_diffrn_reflns_av_R_equivalents     0.0456
_diffrn_reflns_theta_min     3.317
_diffrn_reflns_theta_max     27.443
_diffrn_reflns_theta_full     25.242
_diffrn_measured_fraction_theta_max     0.987
_diffrn_measured_fraction_theta_full     0.995
_diffrn_reflns_limit_h_min     -9
_diffrn_reflns_limit_h_max     13
_diffrn_reflns_limit_k_min     -23
_diffrn_reflns_limit_k_max     12
_diffrn_reflns_limit_l_min     -17
_diffrn_reflns_limit_l_max     17
_refine_special_details     ?
_reflns_number_total     2995
_reflns_number_gt     2801
_reflns_threshold_expression     'I > 2\s(I)'
_refine_ls_structure_factor_coef     Fsqd
_refine_ls_matrix_type     full
_refine_ls_R_factor_all     0.0727
_refine_ls_R_factor_gt     0.0679
_refine_ls_wR_factor_gt     0.1914
_refine_ls_wR_factor_ref     0.1952
_refine_ls_goodness_of_fit_ref     1.188
_refine_ls_restrained_S_all     1.246
_refine_ls_number_reflns     2995
_refine_ls_number_parameters     106
_refine_ls_number_restraints     51
_refine_ls_hydrogen_treatment     constr
_refine_ls_weighting_scheme     calc
_refine_ls_weighting_details
              'w=1/[\s^2^(Fo^2^)+(0.0923P)^2^+2.6590P] where P=(Fo^2^+2Fc^2^)/3'
_atom_sites_solution_hydrogens     geom
_atom_sites_solution_primary     ?
_atom_sites_solution_secondary     ?
_refine_ls_shift/su_max     0.003
_refine_ls_shift/su_mean     0.000
_refine_diff_density_max     0.723
_refine_diff_density_min     -0.734
_refine_ls_extinction_method     none
_refine_ls_extinction_coef     .
loop_
    _atom_type_symbol
    _atom_type_description
    _atom_type_scat_dispersion_real
    _atom_type_scat_dispersion_imag
    _atom_type_scat_source
    'C' 'C' 0.0033 0.0016
                         'International Tables Vol C Tables 4.2.6.8 and 6.1.1.4'
    'H' 'H' 0.0000 0.0000
                         'International Tables Vol C Tables 4.2.6.8 and 6.1.1.4'
    'N' 'N' 0.0061 0.0033
                         'International Tables Vol C Tables 4.2.6.8 and 6.1.1.4'
    'O' 'O' 0.0106 0.0060
                         'International Tables Vol C Tables 4.2.6.8 and 6.1.1.4'
    'Si' 'Si' 0.0817 0.0704
                         'International Tables Vol C Tables 4.2.6.8 and 6.1.1.4'
    'Mo' 'Mo' -1.6832 0.6857
                         'International Tables Vol C Tables 4.2.6.8 and 6.1.1.4'
_computing_data_collection
;
CrystalClear (Rigaku, 2008)
;
_computing_cell_refinement
;
CrystalClear (Rigaku, 2008)
;
_computing_data_reduction
;
CrystalClear (Rigaku, 2008)
;
_computing_structure_solution
;
SHELXS2013 (Sheldrick, 2008)
;
_computing_structure_refinement
;
SHELXL2014 (Sheldrick, 2015)
;
_computing_molecular_graphics
;
<i>OLEX2</i> (Dolomanov <i>et al.</i>,  2009)
;
_computing_publication_material
;
<i>CIFTAB</i> (Sheldrick, 2008)
;
loop_
    _atom_site_type_symbol
    _atom_site_label
    _atom_site_fract_x
    _atom_site_fract_y
    _atom_site_fract_z
    _atom_site_U_iso_or_equiv
    _atom_site_adp_type
    _atom_site_calc_flag
    _atom_site_occupancy
    _atom_site_disorder_assembly
    _atom_site_disorder_group
    Mo Mo1 0.66543(5) 0.7500 0.47814(4) 0.0529(2) Uani d 1 . .
    Si Si1 0.7956(2) 0.58706(10) 0.44615(17) 0.0902(6) Uani d 1 . .
    Si Si2 0.39517(18) 0.7500 0.39202(15) 0.0622(5) Uani d 1 . .
    Si Si3 0.4241(2) 0.7500 0.62778(19) 0.1028(10) Uani d 1 . .
    O O1 0.7220(3) 0.66325(17) 0.4154(3) 0.0663(8) Uani d 1 . .
    N N1 0.7248(6) 0.7500 0.5919(5) 0.0750(17) Uani d 1 . .
    N N2 0.4871(6) 0.7500 0.5029(4) 0.0657(15) Uani d 1 . .
    C C1 0.9544(8) 0.6185(7) 0.4818(10) 0.196(6) Uani d 1 . .
    H H1A 1.0049 0.5767 0.5013 0.294 Uiso calc 1 . .
    H H1B 0.9929 0.6430 0.4246 0.294 Uiso calc 1 . .
    H H1C 0.9485 0.6524 0.5381 0.294 Uiso calc 1 . .
    C C2 0.7505(14) 0.5537(6) 0.5716(7) 0.203(6) Uani d 1 . .
    H H2A 0.7959 0.5089 0.5866 0.305 Uiso calc 1 . .
    H H2B 0.7705 0.5906 0.6219 0.305 Uiso calc 1 . .
    H H2C 0.6613 0.5439 0.5728 0.305 Uiso calc 1 . .
    C C3 0.8115(14) 0.5296(6) 0.3335(8) 0.255(8) Uani d 1 . .
    H H3A 0.8547 0.4846 0.3510 0.383 Uiso calc 1 . .
    H H3B 0.7291 0.5180 0.3072 0.383 Uiso calc 1 . .
    H H3C 0.8590 0.5558 0.2825 0.383 Uiso calc 1 . .
    C C4 0.4993(7) 0.7500 0.2804(5) 0.080(2) Uani d 1 . .
    H H4A 0.4491 0.7500 0.2193 0.119 Uiso d 1 . .
    H H4B 0.5517 0.7066 0.2817 0.119 Uiso d 1 . .
    C C5 0.2968(7) 0.6661(4) 0.3858(7) 0.117(3) Uani d 1 . .
    H H5A 0.2470 0.6670 0.3245 0.175 Uiso calc 1 . .
    H H5B 0.3502 0.6231 0.3855 0.175 Uiso calc 1 . .
    H H5C 0.2419 0.6644 0.4441 0.175 Uiso calc 1 . .
    C C6 0.2517(7) 0.7500 0.6258(11) 0.170(6) Uani d 1 . .
    H H6A 0.2202 0.7500 0.6945 0.255 Uiso d 1 . .
    H H6B 0.2221 0.7066 0.5908 0.255 Uiso d 1 . .
    C C7 0.4771(8) 0.6677(4) 0.6971(6) 0.143(3) Uani d 1 . .
    H H7A 0.4424 0.6682 0.7648 0.214 Uiso calc 1 . .
    H H7B 0.4490 0.6240 0.6619 0.214 Uiso calc 1 . .
    H H7C 0.5678 0.6676 0.7009 0.214 Uiso calc 1 . .
loop_
    _atom_site_aniso_label
    _atom_site_aniso_U_11
    _atom_site_aniso_U_22
    _atom_site_aniso_U_33
    _atom_site_aniso_U_12
    _atom_site_aniso_U_13
    _atom_site_aniso_U_23
    Mo1 0.0528(4) 0.0577(4) 0.0483(3) 0.000 -0.0068(2) 0.000
    Si1 0.1046(13) 0.0658(9) 0.1000(13) 0.0228(9) 0.0059(11) 0.0208(9)
    Si2 0.0523(10) 0.0781(12) 0.0563(10) 0.000 -0.0071(8) 0.000
    Si3 0.0779(16) 0.177(3) 0.0534(12) 0.000 0.0106(11) 0.000
    O1 0.073(2) 0.0543(17) 0.072(2) 0.0035(16) -0.0098(17) 0.0003(15)
    N1 0.078(4) 0.085(4) 0.062(3) 0.000 -0.020(3) 0.000
    N2 0.051(3) 0.097(4) 0.049(3) 0.000 -0.007(2) 0.000
    C1 0.134(8) 0.189(11) 0.265(13) 0.050(9) -0.032(8) 0.061(9)
    C2 0.261(13) 0.140(8) 0.209(11) 0.017(9) 0.030(11) 0.097(8)
    C3 0.394(17) 0.138(8) 0.233(14) 0.132(10) -0.047(11) -0.063(9)
    C4 0.069(4) 0.119(6) 0.050(3) 0.000 -0.010(3) 0.000
    C5 0.100(5) 0.128(6) 0.121(6) -0.041(5) -0.012(5) -0.001(5)
    C6 0.116(9) 0.294(15) 0.101(8) 0.000 0.035(7) 0.000
    C7 0.176(8) 0.173(8) 0.080(4) -0.033(7) 0.018(5) 0.043(5)
_geom_special_details
;
All e.s.d.'s (except the e.s.d. in the dihedral angle between two l.s. planes)
are estimated using the full covariance matrix. The cell e.s.d.'s are taken
into account individually in the estimation of e.s.d.'s in distances, angles
and torsion angles; correlations between e.s.d.'s in cell parameters are only
used when they are defined by crystal symmetry. An approximate (isotropic)
treatment of cell e.s.d.'s is used for estimating e.s.d.'s involving l.s.
planes.
;
loop_
    _geom_bond_atom_site_label_1
    _geom_bond_atom_site_label_2
    _geom_bond_site_symmetry_2
    _geom_bond_distance
    _geom_bond_publ_flag
    Mo1 N1 . 1.633(6) y
    Mo1 N2 . 1.934(7) y
    Mo1 O1 7_575 1.886(3) ?
    Mo1 O1 . 1.886(3) y
    Si1 O1 . 1.648(4) ?
    Si1 C3 . 1.830(8) ?
    Si1 C2 . 1.832(7) ?
    Si1 C1 . 1.852(8) ?
    Si2 N2 . 1.766(6) ?
    Si2 C4 . 1.849(6) ?
    Si2 C5 . 1.859(6) ?
    Si2 C5 7_575 1.859(6) ?
    Si3 N2 . 1.783(7) ?
    Si3 C6 . 1.842(8) ?
    Si3 C7 7_575 1.848(6) ?
    Si3 C7 . 1.848(6) ?
    C1 H1A . 0.9700 ?
    C1 H1B . 0.9700 ?
    C1 H1C . 0.9700 ?
    C2 H2A . 0.9700 ?
    C2 H2B . 0.9700 ?
    C2 H2C . 0.9700 ?
    C3 H3A . 0.9700 ?
    C3 H3B . 0.9700 ?
    C3 H3C . 0.9700 ?
    C4 H4A . 0.9700 ?
    C4 H4B . 0.9700 ?
    C5 H5A . 0.9700 ?
    C5 H5B . 0.9700 ?
    C5 H5C . 0.9700 ?
    C6 H6A . 0.9700 ?
    C6 H6B . 0.9700 ?
    C7 H7A . 0.9700 ?
    C7 H7B . 0.9700 ?
    C7 H7C . 0.9700 ?
loop_
    _geom_angle_atom_site_label_1
    _geom_angle_atom_site_label_2
    _geom_angle_atom_site_label_3
    _geom_angle_site_symmetry_1
    _geom_angle_site_symmetry_3
    _geom_angle
    _geom_angle_publ_flag
    N1 Mo1 O1 . 7_575 106.33(16) ?
    N1 Mo1 O1 . . 106.34(16) ?
    O1 Mo1 O1 7_575 . 114.0(2) ?
    N1 Mo1 N2 . . 103.1(3) ?
    O1 Mo1 N2 7_575 . 112.98(13) ?
    O1 Mo1 N2 . . 112.98(13) ?
    O1 Si1 C3 . . 109.0(4) ?
    O1 Si1 C2 . . 112.2(4) ?
    C3 Si1 C2 . . 124.9(6) ?
    O1 Si1 C1 . . 103.8(4) ?
    C3 Si1 C1 . . 107.4(7) ?
    C2 Si1 C1 . . 96.5(6) ?
    N2 Si2 C4 . . 109.2(3) ?
    N2 Si2 C5 . . 110.6(3) ?
    C4 Si2 C5 . . 107.8(3) ?
    N2 Si2 C5 . 7_575 110.6(3) ?
    C4 Si2 C5 . 7_575 107.8(3) ?
    C5 Si2 C5 . 7_575 110.9(5) ?
    N2 Si3 C6 . . 111.3(5) ?
    N2 Si3 C7 . 7_575 110.1(3) ?
    C6 Si3 C7 . 7_575 108.3(4) ?
    N2 Si3 C7 . . 110.1(3) ?
    C6 Si3 C7 . . 108.3(4) ?
    C7 Si3 C7 7_575 . 108.6(6) ?
    Si1 O1 Mo1 . . 138.7(2) ?
    Si2 N2 Si3 . . 124.0(4) ?
    Si2 N2 Mo1 . . 114.0(3) ?
    Si3 N2 Mo1 . . 121.9(3) ?
    Si1 C1 H1A . . 109.5 ?
    Si1 C1 H1B . . 109.5 ?
    H1A C1 H1B . . 109.5 ?
    Si1 C1 H1C . . 109.5 ?
    H1A C1 H1C . . 109.5 ?
    H1B C1 H1C . . 109.5 ?
    Si1 C2 H2A . . 109.5 ?
    Si1 C2 H2B . . 109.5 ?
    H2A C2 H2B . . 109.5 ?
    Si1 C2 H2C . . 109.5 ?
    H2A C2 H2C . . 109.5 ?
    H2B C2 H2C . . 109.5 ?
    Si1 C3 H3A . . 109.5 ?
    Si1 C3 H3B . . 109.5 ?
    H3A C3 H3B . . 109.5 ?
    Si1 C3 H3C . . 109.5 ?
    H3A C3 H3C . . 109.5 ?
    H3B C3 H3C . . 109.5 ?
    Si2 C4 H4A . . 109.5 ?
    Si2 C4 H4B . . 109.5 ?
    H4A C4 H4B . . 109.5 ?
    Si2 C5 H5A . . 109.5 ?
    Si2 C5 H5B . . 109.5 ?
    H5A C5 H5B . . 109.5 ?
    Si2 C5 H5C . . 109.5 ?
    H5A C5 H5C . . 109.5 ?
    H5B C5 H5C . . 109.5 ?
    Si3 C6 H6A . . 109.5 ?
    Si3 C6 H6B . . 109.5 ?
    H6A C6 H6B . . 109.5 ?
    Si3 C7 H7A . . 109.5 ?
    Si3 C7 H7B . . 109.5 ?
    H7A C7 H7B . . 109.5 ?
    Si3 C7 H7C . . 109.5 ?
    H7A C7 H7C . . 109.5 ?
    H7B C7 H7C . . 109.5 ?
loop_
    _geom_torsion_atom_site_label_1
    _geom_torsion_atom_site_label_2
    _geom_torsion_atom_site_label_3
    _geom_torsion_atom_site_label_4
    _geom_torsion_site_symmetry_1
    _geom_torsion_site_symmetry_2
    _geom_torsion_site_symmetry_3
    _geom_torsion_site_symmetry_4
    _geom_torsion
    _geom_torsion_publ_flag
    C3 Si1 O1 Mo1 . . . . 179.5(6) ?
    C2 Si1 O1 Mo1 . . . . 36.8(7) ?
    C1 Si1 O1 Mo1 . . . . -66.3(6) ?
    N1 Mo1 O1 Si1 . . . . 9.5(4) ?
    O1 Mo1 O1 Si1 7_575 . . . 126.4(3) ?
    N2 Mo1 O1 Si1 . . . . -102.8(4) ?
    C4 Si2 N2 Si3 . . . . 180.000000 ?
    C5 Si2 N2 Si3 . . . . -61.6(3) ?
    C5 Si2 N2 Si3 7_575 . . . 61.6(3) ?
    C4 Si2 N2 Mo1 . . . . 0.000000 ?
    C5 Si2 N2 Mo1 . . . . 118.4(3) ?
    C5 Si2 N2 Mo1 7_575 . . . -118.4(3) ?
    C6 Si3 N2 Si2 . . . . 0.0000(10)
                                   ?
    C7 Si3 N2 Si2 7_575 . . . -120.1(3) ?
    C7 Si3 N2 Si2 . . . . 120.1(3) ?
    C6 Si3 N2 Mo1 . . . . 180.000000 ?
    C7 Si3 N2 Mo1 7_575 . . . 59.9(3) ?
    C7 Si3 N2 Mo1 . . . . -59.9(3) ?
_shelx_hkl_file
;
   0  -1   0    0.04    0.15
   0   1   0   -0.20    0.16
   0  -3   0   10.37    1.54
   0   3   0   12.84    1.95
   0  -4   0 8825.84   62.96
   0   4   0 9061.00   64.59
   0  -5   0    3.18    2.14
   0   5   0    5.61    1.56
   0  -6   0 9894.36   71.11
   0   6   0 9999.99  452.66
   0  -7   0   -0.09    1.74
   0   7   0    3.34    2.12
   0  -8   0 4353.84   33.07
   0   8   0 4476.86   33.69
   0  -9   0   -2.70    2.12
   0 -10   0 5016.09  360.38
   0 -12   0 6367.59  389.49
   0 -14   0 1432.25  117.61
   0 -16   0  166.36    8.81
   0 -17   0   -0.99    1.74
   0 -18   0  427.99   22.06
   0 -19   0    7.38    3.45
   0 -20   0  116.82    8.87
   0 -21   0    3.76    2.16
   0 -22   0   57.99    6.42
   0 -23   0    4.52    2.67
   0   0   1    0.15    0.18
   0   0  -1   -0.04    0.15
   0  -1   1   -0.16    0.25
   0  -1  -1   -0.47    0.22
   0  -2   1   -2.01    0.61
   0   2  -1    3.25    0.94
   0  -2  -1   -1.92    0.56
   0   2   1   -0.50    0.77
   0  -3   1  279.79    3.19
   0   3  -1  316.48    3.37
   0  -4   1    2.99    1.37
   0   4  -1    5.67    1.61
   0  -4  -1    3.91    1.90
   0   4   1    6.99    1.66
   0  -5   1  129.78    2.54
   0   5  -1  152.54    2.52
   0  -5  -1  131.07    2.65
   0   5   1  145.40    2.43
   0  -6   1   10.44    1.99
   0   6  -1    6.38    1.42
   0  -6  -1   10.31    2.06
   0   6   1   10.11    1.67
   0  -7   1    6.35    1.09
   0   7  -1    5.21    1.07
   0  -7  -1    9.02    1.60
   0   7   1    5.30    1.13
   0  -8   1    3.74    1.46
   0  -8  -1    9.07    2.19
   0   8  -1    8.79    2.07
   0   8   1    5.36    1.84
   0  -9   1   44.28    2.92
   0  -9  -1   47.92    3.02
   0 -10   1    9.80    2.10
   0 -10  -1   16.14    2.99
   0 -11   1  111.40    8.88
   0 -11  -1  116.93    9.08
   0 -12   1   12.40    2.72
   0 -12  -1   16.19    2.89
   0 -13   1  233.35    8.26
   0 -13  -1  215.17    7.77
   0 -14   1   12.01    3.41
   0 -14  -1   17.00    3.58
   0 -15   1    4.60    2.94
   0 -15  -1    2.08    2.16
   0 -16   1    3.69    2.39
   0 -16  -1    6.92    3.21
   0 -17   1    9.89    2.60
   0 -17  -1   10.51    2.90
   0 -18   1   10.55    3.29
   0 -18  -1    7.24    2.35
   0 -19   1    7.64    2.83
   0 -19  -1    9.18    3.64
   0 -20   1    4.83    2.12
   0 -20  -1    7.18    2.62
   0 -21   1    9.43    3.01
   0 -21  -1    0.31    1.91
   0 -22   1    6.14    2.67
   0 -22  -1    1.40    1.62
   0 -23   1    6.34    3.06
   0 -23  -1    3.02    1.90
   0   1   2    4.54    1.03
   0  -1  -2   15.65    2.40
   0  -1   2    7.29    1.14
   0   1  -2    5.00    0.97
   0  -2  -2 2440.99   18.17
   0   2   2 2633.72   19.37
   0  -3   2   -0.46    1.08
   0   3  -2    0.82    0.95
   0  -3  -2    5.15    1.06
   0  -4   2 1656.46   13.16
   0   4  -2 1831.93   14.31
   0  -4  -2 1691.00   13.40
   0   4   2 1822.76   14.20
   0  -5   2    4.34    2.32
   0   5  -2    1.41    1.22
   0  -5  -2    1.42    1.33
   0   5   2   -1.23    1.39
   0  -6   2 8399.67   60.91
   0   6  -2 8284.54   59.91
   0  -6  -2 8329.85   60.36
   0   6   2 8395.37   60.59
   0  -7   2   -0.61    1.71
   0   7  -2    1.44    1.36
   0  -7  -2   -0.58    1.29
   0   7   2    3.01    1.56
   0  -8   2 2268.42   18.76
   0  -8  -2 2252.50   18.56
   0   8   2 2079.31   16.88
   0  -9   2   -0.13    2.55
   0  -9  -2    2.31    1.44
   0 -10   2 1164.01   24.11
   0 -10  -2 1068.01   22.20
   0 -11   2   -5.82    2.70
   0 -11  -2    3.55    2.07
   0 -12   2 2305.03   62.36
   0 -12  -2 2360.38  197.07
   0 -13   2   -2.46    3.56
   0 -13  -2    4.79    3.00
   0 -14   2  596.10   27.69
   0 -14  -2  632.16   29.35
   0 -15   2    2.44    2.09
   0 -15  -2    2.78    2.22
   0 -16   2  131.43    7.22
   0 -16  -2  144.41    7.96
   0 -17   2    0.56    1.87
   0 -17  -2    0.48    1.88
   0 -18   2  282.71   12.89
   0 -18  -2  295.64   13.41
   0 -19   2    6.13    2.63
   0 -19  -2    8.18    4.01
   0 -20   2  102.53    6.41
   0 -20  -2   98.68    5.97
   0 -21   2    3.84    2.22
   0 -21  -2    4.34    2.03
   0 -22   2   23.99    3.51
   0 -22  -2   16.18    3.04
   0 -23   2    5.94    2.51
   0 -23  -2    0.57    1.52
   0   0   3    0.80    0.63
   0   0  -3    0.47    0.39
   0  -1   3 4756.45   34.76
   0  -2  -3    3.14    0.58
   0  -2   3   10.22    1.82
   0   2  -3    2.15    0.82
   0  -2  -3    7.64    1.99
   0  -3  -3  361.57    4.27
   0   3   3  410.84    4.51
   0  -4   3    1.77    1.13
   0   4  -3    3.88    1.16
   0  -4  -3    0.47    1.35
   0   4   3    3.85    1.67
   0  -5   3  687.97    6.79
   0  -5  -3  724.60    7.14
   0   5   3  732.76    6.93
   0  -6   3    4.44    2.33
   0   6  -3    2.85    1.95
   0  -6  -3    7.73    2.10
   0   6   3    8.35    2.43
   0  -7   3   82.98    2.45
   0  -7  -3   81.91    2.81
   0   7   3   87.24    2.32
   0  -8   3    1.42    1.36
   0  -8  -3    4.16    1.95
   0   8   3    6.25    1.89
   0  -9   3    7.71    2.16
   0  -9  -3   -0.17    1.45
   0 -10   3    1.25    1.73
   0 -10  -3    2.20    2.36
   0 -11   3  793.46   16.80
   0 -11  -3  791.77   16.70
   0 -12   3    1.87    2.65
   0 -12  -3    1.97    2.27
   0 -13   3 1005.01   33.79
   0 -13  -3 1010.82   33.87
   0 -14   3    5.73    2.32
   0 -14  -3    2.71    2.09
   0 -15   3    8.27    2.02
   0 -15  -3    8.86    3.15
   0 -16   3    0.07    1.79
   0 -16  -3    8.05    2.99
   0 -17   3   40.13    4.11
   0 -17  -3   31.47    5.47
   0 -18   3    4.52    3.11
   0 -18  -3    4.96    2.46
   0 -19   3   45.22    6.26
   0 -19  -3   48.23    6.28
   0 -20   3    7.00    2.73
   0 -20  -3    6.59    2.77
   0 -21   3    4.35    2.20
   0 -21  -3    8.39    3.18
   0 -22   3    3.02    1.91
   0 -22  -3    6.07    3.25
   0 -23   3    9.97    2.94
   0 -23  -3    6.74    2.40
   0   0   4   48.48    5.38
   0   0  -4   41.91    5.44
   0   1   4    2.64    1.11
   0  -1  -4    0.59    0.59
   0  -1   4    2.36    0.79
   0   1  -4    0.85    0.82
   0   2  -4  394.83    4.31
   0  -3  -4   -0.11    0.47
   0  -3   4    8.60    2.06
   0   3  -4    3.67    1.00
   0  -3  -4    1.06    1.31
   0   4  -4  263.73    3.49
   0  -4  -4  262.82    3.71
   0   4   4  294.96    3.71
   0  -5   4    1.03    1.22
   0  -5  -4    3.73    2.03
   0   5   4    4.87    1.27
   0  -6   4 1664.69   14.20
   0  -6  -4 1839.94   15.65
   0   6   4 1776.51   14.62
   0  -7   4    2.41    2.04
   0  -7  -4    1.58    1.57
   0   7   4    6.14    1.93
   0  -8   4  647.34   13.96
   0  -8  -4  617.94   13.45
   0  -9   4    1.39    1.56
   0  -9  -4    3.60    1.76
   0 -10   4   76.27    6.20
   0 -10  -4   90.56    7.16
   0 -11   4    6.99    1.66
   0 -11  -4   12.74    3.14
   0 -12   4  109.88    7.95
   0 -12  -4  121.31    8.61
   0 -13   4    6.47    3.47
   0 -13  -4    5.90    2.25
   0 -14   4  226.29   11.37
   0 -14  -4  237.22   12.21
   0 -15   4    3.54    2.91
   0 -15  -4    9.25    3.39
   0 -16   4  121.87    7.65
   0 -16  -4  122.67    7.82
   0 -17   4    0.62    1.93
   0 -17  -4    3.51    2.14
   0 -18   4  101.03    6.06
   0 -18  -4  123.06    7.34
   0 -19   4    2.73    2.23
   0 -19  -4    1.53    2.13
   0 -20   4   53.91    6.34
   0 -20  -4   61.11    7.11
   0 -21   4    4.80    2.70
   0 -21  -4   11.61    3.96
   0 -22   4    5.88    2.28
   0 -22  -4    7.88    2.37
   0   0   5    3.96    1.58
   0   0  -5    3.41    0.77
   0  -1   5 5088.23   38.27
   0   1  -5 4741.95   35.23
   0   2   5    3.61    1.01
   0  -2  -5    3.59    1.18
   0  -2   5    3.72    1.56
   0   2  -5    9.82    2.02
   0  -3  -5  476.39    5.44
   0  -4  -5    3.44    0.68
   0  -4   5    1.85    1.37
   0  -4  -5    1.75    1.50
   0  -6   5    0.89    1.60
   0  -6  -5    9.08    2.96
   0   6   5    2.47    1.20
   0  -7   5 2882.12   57.29
   0  -7  -5 2965.53   58.94
   0  -8   5   -0.82    1.77
   0  -8  -5    5.72    1.92
   0  -9   5   33.47    3.12
   0  -9  -5   45.00    4.19
   0 -10   5    0.10    1.61
   0 -10  -5    0.56    2.15
   0 -11   5  643.85   18.62
   0 -11  -5  699.07   20.09
   0 -12   5    4.17    2.73
   0 -12  -5    2.57    2.21
   0 -13   5  611.62   28.49
   0 -13  -5  651.65   30.26
   0 -14   5    2.41    2.23
   0 -14  -5   -3.11    2.26
   0 -15   5    6.47    1.45
   0 -15  -5   14.49    3.61
   0 -16   5    0.11    1.91
   0 -16  -5    4.90    2.30
   0 -17   5   69.35    4.89
   0 -17  -5   72.73    5.51
   0 -18   5    3.32    2.29
   0 -18  -5    7.51    3.86
   0 -19   5   72.55    4.90
   0 -19  -5   84.86    5.33
   0 -20   5    3.45    2.06
   0 -20  -5    1.81    1.81
   0 -21   5    4.02    1.93
   0 -21  -5    5.88    2.68
   0 -22   5    1.98    1.82
   0 -22  -5    2.48    1.65
   0   0   6    5.74    1.53
   0   0  -6    3.12    1.13
   0   1   6   -1.82    1.01
   0  -1   6    1.95    0.93
   0  -1  -6    2.25    0.67
   0  -3  -6    3.11    1.00
   0  -3   6    4.58    1.56
   0  -3  -6    2.52    2.00
   0  -4   6 1225.57   25.04
   0  -4  -6 1098.45   22.58
   0  -5   6    6.41    1.73
   0  -5  -6   14.99    3.11
   0  -6   6  328.38    7.98
   0  -6  -6  309.66    7.58
   0  -7   6    3.83    1.91
   0  -7  -6    1.05    1.99
   0  -8   6  952.40   19.61
   0  -8  -6 1075.39   22.08
   0  -9   6    5.99    2.89
   0  -9  -6    9.74    2.44
   0 -10   6  157.28   10.46
   0 -10  -6  183.48   12.28
   0 -11   6    5.72    2.68
   0 -11  -6    6.50    3.30
   0 -12   6    5.55    2.99
   0 -12  -6   -0.85    2.11
   0 -13   6    6.88    2.26
   0 -13  -6    1.11    2.36
   0 -14   6  160.36    8.88
   0 -14  -6  155.15    8.56
   0 -15   6    2.39    2.75
   0 -15  -6   -0.89    2.35
   0 -16   6   85.24    5.55
   0 -16  -6  110.58    7.40
   0 -17   6    2.17    2.13
   0 -17  -6    6.06    3.78
   0 -18   6   34.05    6.87
   0 -18  -6   46.06    5.03
   0 -19   6    5.45    3.36
   0 -19  -6   -0.32    1.86
   0 -20   6   22.00    3.17
   0 -20  -6   27.08    3.12
   0 -21   6    2.25    2.57
   0 -21  -6    0.88    1.58
   0 -22   6    4.71    2.25
   0 -22  -6    1.53    1.51
   0   0   7    4.12    1.31
   0   1   7  861.02   18.21
   0  -1   7  818.88   16.97
   0   2   7    2.71    1.29
   0  -2   7    2.72    1.28
   0  -3   7  358.38    8.39
   0  -3  -7  285.26    6.96
   0  -4   7    3.56    1.50
   0  -4  -7    8.26    2.00
   0  -5   7 2245.63   44.81
   0  -5  -7 2142.25   42.03
   0  -6   7    3.06    1.57
   0  -6  -7    6.83    2.96
   0  -7   7 1847.91   36.56
   0  -7  -7 1875.17   37.32
   0  -8   7    1.90    1.90
   0  -8  -7    5.32    3.75
   0  -9   7  101.88    7.03
   0  -9  -7  131.47    9.24
   0 -10   7    3.83    1.94
   0 -10  -7    0.54    2.38
   0 -11   7   98.71    5.95
   0 -11  -7  114.94    6.81
   0 -12   7    1.17    2.09
   0 -12  -7    2.82    3.04
   0 -13   7  224.57   11.59
   0 -13  -7  248.98   12.64
   0 -14   7    3.44    2.95
   0 -14  -7    2.61    2.47
   0 -15   7   67.72    5.18
   0 -15  -7   65.38    5.53
   0 -16   7    2.76    2.28
   0 -16  -7    5.62    4.34
   0 -17   7   73.07    6.45
   0 -17  -7   94.44    8.72
   0 -18   7    2.74    2.23
   0 -18  -7    1.00    1.95
   0 -19   7   76.95    8.78
   0 -19  -7   78.92    8.95
   0 -20   7    2.54    2.07
   0 -20  -7    5.50    2.47
   0 -21   7    6.37    2.47
   0 -21  -7    2.85    1.84
   0   0   8  428.97   17.51
   0   1   8    3.36    1.05
   0  -1   8    4.87    1.54
   0   2   8 2487.17   49.95
   0  -2   8 2257.77   44.07
   0  -3   8    4.05    2.01
   0  -3  -8    6.72    2.16
   0  -4   8 2279.44   45.36
   0  -4  -8 2189.28   43.01
   0  -5   8    5.23    2.02
   0  -5  -8    5.98    2.42
   0  -6   8  503.60   15.02
   0  -6  -8  482.15   14.39
   0  -7   8    8.09    2.09
   0  -7  -8    8.55    4.30
   0  -8   8 1276.65   43.16
   0  -8  -8 1230.94   41.05
   0  -9   8    8.53    2.35
   0  -9  -8    4.26    2.44
   0 -10   8  414.51   19.62
   0 -10  -8  477.68   22.64
   0 -11   8    0.91    2.06
   0 -11  -8    7.44    3.26
   0 -12   8   38.21    4.74
   0 -12  -8   60.69   12.30
   0 -13   8    2.18    2.06
   0 -13  -8    3.42    2.55
   0 -14   8  133.57    7.86
   0 -14  -8  150.29    9.12
   0 -15   8    1.30    2.22
   0 -15  -8    7.21    3.94
   0 -16   8  125.34    9.58
   0 -16  -8  137.73   10.67
   0 -17   8    1.86    2.24
   0 -17  -8    5.17    2.10
   0 -18   8   11.95    3.35
   0 -18  -8    8.38    2.94
   0 -19   8    4.12    2.07
   0 -19  -8    7.29    3.08
   0 -20   8   11.10    2.47
   0 -20  -8   14.61    3.48
   0   0   9    2.79    1.26
   0   1   9  406.97   12.72
   0  -1   9  388.44   20.91
   0   2   9   -0.52    1.72
   0  -2   9    4.66    1.87
   0  -3   9  344.23   10.51
   0  -3  -9  309.21   11.76
   0  -4   9    1.86    1.76
   0  -4  -9    6.76    2.40
   0  -5   9  563.76   21.72
   0  -5  -9  553.33   19.23
   0  -6   9    0.47    1.79
   0  -6  -9    6.10    3.49
   0  -7   9  537.45   28.02
   0  -7  -9  537.62   25.21
   0  -8   9    6.14    2.36
   0  -8  -9   11.94    4.30
   0  -9   9  326.12   20.52
   0  -9  -9  309.79   15.96
   0 -10   9   13.74    3.27
   0 -10  -9    0.48    2.11
   0 -11   9  127.00    7.51
   0 -11  -9  132.85    7.62
   0 -12   9    2.88    1.89
   0 -12  -9    4.74    3.24
   0 -13   9  166.90    9.51
   0 -13  -9  178.39   10.33
   0 -14   9    1.81    3.19
   0 -14  -9    6.55    3.09
   0 -15   9  154.07   11.39
   0 -15  -9  162.95   11.89
   0 -16   9    0.05    2.05
   0 -16  -9    5.90    2.09
   0 -17   9   86.23    9.87
   0 -17  -9   86.40    9.82
   0 -18   9    3.97    3.08
   0 -18  -9    1.73    1.83
   0 -19   9   42.59    6.70
   0 -19  -9   70.33   10.74
   0 -20   9    7.57    3.19
   0 -20  -9    8.46    3.56
   0   0  10  219.01   10.79
   0   1  10   11.18    2.15
   0  -1  10    4.40    1.60
   0   2  10  780.94   36.36
   0  -2  10  722.08   24.38
   0  -3  10    4.49    1.77
   0  -3 -10    3.86    2.23
   0  -4  10  302.55   19.53
   0  -4 -10  248.95   12.29
   0  -5  10    4.58    2.22
   0  -5 -10   13.96    4.48
   0  -6  10    6.12    2.22
   0  -6 -10    4.52    2.48
   0  -7  10    5.20    2.39
   0  -7 -10    8.19    3.87
   0  -8  10  147.37   12.44
   0  -8 -10  121.78    7.31
   0  -9  10    1.76    2.34
   0  -9 -10    1.89    2.18
   0 -10  10  268.08   19.11
   0 -10 -10  275.61   15.77
   0 -11  10    1.31    1.93
   0 -11 -10   14.32    4.50
   0 -12  10   43.59    6.48
   0 -12 -10   37.63    5.53
   0 -13  10    5.50    2.20
   0 -13 -10    3.78    2.56
   0 -14  10   43.22    4.97
   0 -14 -10   41.81    5.17
   0 -15  10    4.28    3.01
   0 -15 -10    6.71    2.77
   0 -16  10   29.78    4.89
   0 -16 -10   35.42    5.32
   0 -17  10    6.31    2.10
   0 -17 -10    0.44    1.69
   0 -18  10    3.16    1.56
   0 -18 -10    7.58    2.78
   0 -19  10    7.70    2.65
   0 -19 -10    2.55    1.74
   0   0  11    2.15    1.49
   0   1  11  487.60   24.24
   0  -1  11  450.48   26.37
   0   2  11    1.74    1.53
   0  -2  11    5.62    2.93
   0  -3  11  742.49   42.99
   0  -3 -11  691.88   33.93
   0  -4  11   11.85    3.52
   0  -4 -11    4.92    3.51
   0  -5  11  477.83   29.93
   0  -5 -11  464.35   22.19
   0  -6  11    7.52    2.41
   0  -6 -11    2.01    2.61
   0  -7  11  476.85   34.35
   0  -7 -11  507.85   27.41
   0  -8  11    3.00    1.92
   0  -8 -11    1.85    2.43
   0  -9  11  513.92  136.28
   0  -9 -11  492.46   25.12
   0 -10  11    0.21    2.07
   0 -10 -11    6.02    3.25
   0 -11  11  196.05   13.70
   0 -11 -11  204.74   10.51
   0 -12  11   -0.44    1.99
   0 -12 -11   13.00    4.24
   0 -13  11  112.81   13.72
   0 -13 -11  126.72    9.56
   0 -14  11   -0.99    2.18
   0 -14 -11    5.81    2.96
   0 -15  11  146.95   13.45
   0 -15 -11  159.81   25.57
   0 -16  11    3.08    1.33
   0 -16 -11    1.53    1.75
   0 -17  11   42.91    7.44
   0 -17 -11   52.09    8.39
   0 -18  11    3.98    1.79
   0 -18 -11    2.32    2.42
   0   0  12   69.67    6.38
   0   1  12    2.07    1.24
   0  -1  12    3.49    0.96
   0  -2  12   37.86    5.21
   0  -3  12    7.29    2.35
   0  -3 -12   -0.37    2.10
   0  -4  12   31.03    4.59
   0  -4 -12   16.89    2.67
   0  -5  12    4.40    2.31
   0  -5 -12    4.73    2.37
   0  -6  12   80.23    7.47
   0  -6 -12   79.78    5.54
   0  -7  12    4.85    2.05
   0  -7 -12    3.92    2.38
   0  -8  12    9.46    3.29
   0  -8 -12   22.07    4.23
   0  -9  12    4.15    1.97
   0  -9 -12    2.47    2.28
   0 -10  12    7.15    3.23
   0 -10 -12    5.30    3.54
   0 -11  12   10.96    3.06
   0 -11 -12    7.26    2.83
   0 -12  12    8.80    2.38
   0 -12 -12    5.69    2.16
   0 -13  12    2.25    1.26
   0 -13 -12    7.24    2.80
   0 -14  12    5.05    1.80
   0 -14 -12    3.74    2.30
   0 -15  12    7.78    2.93
   0 -15 -12   -1.12    1.81
   0 -16  12    5.85    2.19
   0 -16 -12    6.24    2.82
   0   0  13    3.64    1.55
   0   1  13  476.39   29.96
   0  -1  13  401.24   28.96
   0  -2  13    2.03    1.68
   0  -2 -13   12.59    4.33
   0  -3  13  504.12  133.43
   0  -3 -13  464.91   19.89
   0  -4  13   -0.51    1.97
   0  -4 -13    3.24    2.27
   0  -5  13  224.18   15.48
   0  -5 -13  222.80   10.61
   0  -6  13    3.21    1.91
   0  -6 -13    8.49    3.88
   0  -7  13  148.92   18.30
   0  -7 -13  140.76   10.41
   0  -8  13    5.13    2.17
   0  -8 -13    8.85    4.01
   0  -9  13  242.98   20.33
   0  -9 -13  253.43   19.03
   0 -10  13    4.21    1.82
   0 -10 -13    4.58    1.72
   0 -11  13  113.05   13.77
   0 -11 -13  105.07   11.60
   0 -12  13    4.45    2.17
   0 -12 -13    1.91    2.02
   0 -13  13   62.75   10.19
   0 -13 -13   63.11    6.74
   0 -14  13    3.07    1.73
   0 -14 -13    1.91    1.89
   0 -15  13   77.75   14.31
   0 -15 -13   63.28   10.49
   0   0  14   11.14    2.07
   0  -1  14    5.41    2.45
   0  -2  14   30.16    4.88
   0  -2 -14   20.86    3.41
   0  -3  14    4.56    1.66
   0  -3 -14    4.00    3.01
   0  -4  14   22.42    5.28
   0  -4 -14   23.89    5.22
   0  -5  14    3.50    1.49
   0  -5 -14    5.51    2.55
   0  -6  14   22.15    6.07
   0  -6 -14   13.11    3.71
   0  -7  14    4.49    1.77
   0  -7 -14    4.61    2.29
   0  -8  14   31.26    6.12
   0  -8 -14   35.28    4.84
   0  -9  14    4.53    2.68
   0  -9 -14    0.63    1.99
   0 -10  14    9.83    3.04
   0 -10 -14   11.95    3.99
   0 -11  14    5.17    1.94
   0 -11 -14    1.86    1.75
   0 -12  14   10.59    3.13
   0 -12 -14    6.21    2.63
   0 -13  14    3.17    1.91
   0 -13 -14    4.34    2.68
   0   0  15    0.13    0.99
   0  -1  15   92.50   10.52
   0  -1 -15   73.14    4.82
   0  -2  15    7.55    2.27
   0  -2 -15    1.24    1.93
   0  -3  15  113.67   16.06
   0  -3 -15  104.21   11.24
   0  -4  15    4.07    1.85
   0  -4 -15    6.47    3.31
   0  -5  15   47.63    6.96
   0  -5 -15   37.95    4.82
   0  -6  15    7.64    3.11
   0  -6 -15    3.06    2.13
   0  -7  15   32.98    4.20
   0  -7 -15   32.18    4.68
   0  -8  15    0.84    1.96
   0  -8 -15    5.78    3.10
   0  -9  15   70.03   11.05
   0  -9 -15   69.52   10.60
   0 -10  15    4.26    2.15
   0 -10 -15    3.05    1.84
   0 -11  15   24.38    5.08
   0 -11 -15   33.68    6.10
   0  -1  16    1.11    1.18
   0  -1 -16    5.91    2.86
   0  -2  16   13.68    3.54
   0  -2 -16   11.71    3.89
   0  -3  16    4.03    1.66
   0  -3 -16    3.50    1.97
   0  -4  16   10.18    3.30
   0  -5  16    3.01    1.38
   0  -5 -16    5.66    3.09
   0  -6  16    6.72    2.14
   0  -6 -16    4.42    1.96
   0  -7  16    5.13    1.86
   0  -7 -16    2.76    2.26
   0  -8  16   14.55    3.38
   0  -8 -16   15.26    3.71
   0   0 -17    0.73    1.64
   0  -1 -17    2.58    1.58
   0  -2  17    2.06    1.39
   0  -2 -17    3.18    2.57
   0  -3  17    4.13    1.29
   0  -3 -17    6.27    3.28
   1   0   0   -0.06    0.18
  -1   0   0    0.18    0.23
  -1  -1   0   -0.30    0.18
   1   1   0   -0.06    0.15
   1  -1   0   -1.56    0.41
  -1   1   0   -1.42    0.42
  -1  -2   0    4.93    0.85
   1   2   0    7.16    1.00
   1  -2   0    0.76    1.04
  -1   2   0    3.96    1.20
  -1  -3   0    2.47    0.72
   1   3   0    9.39    1.49
   1  -3   0   13.42    2.39
  -1   3   0    4.16    1.24
  -1  -4   0    1.38    0.74
   1   4   0    4.23    1.26
   1  -4   0    0.39    1.33
  -1   4   0   13.04    2.23
  -1  -5   0   -1.19    0.84
   1   5   0    0.50    0.92
   1  -5   0    3.77    1.84
  -1   5   0    6.12    2.02
  -1  -6   0    2.04    1.17
   1  -6   0    1.85    1.21
   1   6   0    6.13    1.63
  -1   6   0    4.64    1.90
  -1  -7   0    0.88    1.02
   1  -7   0    1.07    1.45
   1   7   0    4.20    1.12
  -1   7   0    2.92    1.95
  -1  -8   0    6.13    2.02
   1  -8   0    5.04    1.48
   1   8   0    6.05    1.95
  -1  -9   0    4.53    1.37
   1  -9   0    3.17    1.68
   1   9   0    1.96    1.59
  -1 -10   0    6.44    1.57
   1 -10   0    9.71    2.25
  -1 -11   0    1.15    1.74
   1 -11   0    1.78    2.43
  -1 -12   0    6.71    2.05
   1 -12   0    8.71    2.50
  -1 -13   0   -1.76    1.93
   1 -13   0   15.73    4.33
  -1 -14   0    9.70    2.78
   1 -14   0    4.18    2.50
  -1 -15   0    2.56    2.40
   1 -15   0    1.62    2.31
  -1 -16   0    5.57    2.07
   1 -16   0    2.18    1.81
  -1 -17   0    4.91    2.55
   1 -17   0    4.09    2.17
  -1 -18   0    3.20    1.83
   1 -18   0    5.22    2.28
  -1 -19   0    1.18    1.86
   1 -19   0   10.98    3.35
  -1 -20   0    8.72    3.39
   1 -20   0    1.74    2.05
  -1 -21   0    4.30    2.38
   1 -21   0   -0.59    1.81
  -1 -22   0    1.43    1.66
   1 -22   0    6.34    3.16
  -1 -23   0    0.64    1.40
   1 -23   0    4.86    2.31
  -1  -2   1 8757.57   62.06
  -1   2  -1 8778.39   62.33
   1  -2  -1 8291.27   59.16
  -1   2   1 8906.15   63.39
  -1  -3   1  523.16    4.72
   1  -3   1  556.76    5.15
   1  -3  -1  508.56    5.05
   1   4  -1 7412.86   52.96
   1  -4   1 7407.30   53.77
  -1  -4  -1 7209.61   51.37
   1   4   1 7414.82   52.88
   1  -4  -1 7357.03   53.10
  -1   4   1 7699.92   55.45
   1   5  -1 4924.26   35.79
  -1  -5  -1 4814.91   34.96
  -1   5  -1 5013.30   36.85
   1   5   1 4981.07   36.05
   1  -5  -1 4806.96   35.55
  -1  -6   1 1154.94    9.95
   1   6  -1 1177.19    9.83
  -1  -6  -1 1088.46    9.22
   1  -6  -1 1097.64    9.89
   1   6   1 1190.40    9.79
  -1  -7   1 1469.32   12.46
   1   7  -1 1542.70   12.69
  -1  -7  -1 1426.75   11.88
  -1   7  -1 1562.67   13.23
   1  -7  -1 1437.85   12.67
   1   7   1 1550.48   12.65
  -1  -8   1 1765.06   14.82
   1  -8   1 1709.87   14.97
  -1  -8  -1 1727.35   14.34
   1   8  -1 1824.38   14.87
   1  -8  -1 1808.64   15.71
   1   8   1 1887.34   15.20
  -1  -9   1  237.70    5.87
   1  -9   1  267.09    7.46
  -1  -9  -1  225.60    5.49
   1  -9  -1  237.39    6.13
   1   9   1  272.67    6.29
  -1 -10   1 1705.79   34.48
   1 -10   1 1787.47   36.28
  -1 -10  -1 1693.09   34.08
   1 -10  -1 1879.75   38.14
  -1 -11   1 1287.33   26.02
  -1 -11  -1 1304.96   26.01
   1 -11  -1 1359.91   27.52
  -1 -12   1  526.76   15.26
   1 -12   1  542.59   15.99
  -1 -12  -1  551.69   15.86
   1 -12  -1  578.67   16.85
  -1 -13   1 1154.14   31.90
  -1 -13  -1 1180.61   32.56
   1 -13   1 1195.52   33.26
   1 -13  -1 1251.21   34.80
  -1 -14   1  310.71   11.25
   1 -14   1  319.55   11.79
  -1 -14  -1  342.53   12.51
   1 -14  -1  309.03   11.62
  -1 -15   1   26.62    4.71
   1 -15   1   20.12    3.78
  -1 -15  -1   22.89    3.79
   1 -15  -1   23.38    4.24
  -1 -16   1  173.19    9.03
   1 -16   1  182.89    9.63
  -1 -16  -1  166.26    8.66
   1 -16  -1  175.54    9.35
  -1 -17   1  122.33    7.64
  -1 -17  -1  118.54    7.36
   1 -17   1  125.46    7.98
   1 -17  -1  125.20    8.45
  -1 -18   1   42.83    5.79
   1 -18   1   55.61    7.53
  -1 -18  -1   39.61    5.13
   1 -18  -1   45.81    6.26
  -1 -19   1  134.25    9.85
  -1 -19  -1  135.56   10.07
   1 -19   1  149.75   11.00
   1 -19  -1  181.20   13.26
  -1 -20   1   27.57    5.50
  -1 -20  -1   32.76    6.54
   1 -20   1   49.43    5.48
   1 -20  -1   38.73    7.70
  -1 -21   1   13.96    2.64
  -1 -21  -1   10.82    2.07
   1 -21   1   12.15    3.30
   1 -21  -1   10.27    2.64
  -1 -22   1   26.25    3.66
   1 -22   1   30.28    4.31
  -1 -22  -1   25.77    3.78
   1 -22  -1   19.10    3.79
  -1 -23   1   30.73    5.38
  -1 -23  -1   32.95    6.10
   1 -23   1   43.38    8.07
   1 -23  -1   36.58    6.96
  -1   0   2 2778.72   20.52
   1   0   2 2853.57   20.57
  -1   0  -2 2700.53   19.53
   1  -1  -2    6.92    1.03
   1   1   2   16.30    1.96
  -1  -1   2   12.13    1.54
   1   1  -2   16.28    2.24
  -1  -1  -2   13.68    1.79
   1  -1   2   19.99    2.34
  -1   1  -2   12.79    1.55
   1  -1  -2   10.90    1.64
  -1  -2  -2   33.36    3.39
  -1  -2   2   37.03    5.27
   1   2  -2   38.30    4.00
   1  -2   2   40.02    4.16
  -1   2  -2   33.36    3.46
   1  -2  -2   23.95    2.87
  -1  -2  -2   31.43    3.25
  -1   2   2   37.82    4.06
  -1  -3   2  565.64    5.21
   1   3  -2  632.90    5.65
  -1  -3  -2  587.94    5.04
   1   3   2  622.75    5.21
  -1  -4   2   20.97    2.39
   1   4  -2   24.12    2.62
   1  -4   2   34.94    4.09
  -1   4  -2   21.91    2.43
  -1  -4  -2   22.05    2.48
   1  -4  -2   18.75    2.35
  -1   4   2   26.30    3.04
   1   4   2   23.73    3.46
  -1  -5   2   24.19    2.80
   1   5  -2   23.78    2.70
   1  -5   2   34.81    4.00
  -1   5  -2   16.37    1.95
  -1  -5  -2   16.74    2.02
   1  -5  -2   17.84    2.42
   1   5   2   19.61    2.21
  -1   5   2   20.97    2.54
  -1  -6   2   45.34    4.83
   1   6  -2   47.43    5.02
   1  -6   2   36.57    3.99
  -1   6  -2   52.96    3.26
  -1  -6  -2   40.78    4.43
   1  -6  -2   41.59    4.65
   1   6   2   46.43    4.89
  -1   6   2   44.67    4.80
  -1  -7   2   24.87    2.91
   1  -7   2   18.12    2.30
   1   7  -2   27.32    3.20
  -1   7  -2   17.37    2.34
  -1  -7  -2   20.92    2.50
   1  -7  -2   17.42    2.46
   1   7   2   29.04    3.34
  -1   7   2   24.12    2.91
  -1  -8   2    2.90    1.30
   1  -8   2    1.75    1.60
  -1  -8  -2    3.37    1.02
   1  -8  -2    6.26    2.16
   1   8   2    6.45    1.83
  -1  -9   2  159.43    4.47
   1  -9   2  170.80    5.05
  -1  -9  -2  157.55    4.24
   1  -9  -2  163.75    5.17
   1   9   2  166.83    4.27
  -1 -10   2   29.15    2.41
   1 -10   2   20.25    2.20
  -1 -10  -2   20.92    1.86
   1 -10  -2   23.48    2.30
  -1 -11   2   68.77    5.75
   1 -11   2   50.69    4.51
  -1 -11  -2   54.60    4.57
   1 -11  -2   67.24    6.29
  -1 -12   2  268.59    8.65
   1 -12   2  260.02    8.49
  -1 -12  -2  268.78    8.43
   1 -12  -2  271.04    9.00
  -1 -13   2   31.20    3.62
   1 -13   2   31.78    4.04
  -1 -13  -2   37.02    4.30
   1 -13  -2   39.59    4.37
  -1 -14   2    4.29    1.97
   1 -14   2    3.02    2.18
  -1 -14  -2    2.96    1.77
   1 -14  -2    4.71    2.31
  -1 -15   2   42.63    3.58
   1 -15   2   40.64    4.27
  -1 -15  -2   32.94    5.50
   1 -15  -2   31.03    5.14
  -1 -16   2   39.57    4.38
   1 -16   2   48.41    5.83
  -1 -16  -2   41.25    4.72
   1 -16  -2   46.40    5.19
  -1 -17   2   14.60    3.03
   1 -17   2   21.77    3.90
  -1 -17  -2   10.72    2.89
   1 -17  -2   11.51    2.84
  -1 -18   2   12.93    2.38
   1 -18   2   15.18    2.94
  -1 -18  -2   11.32    3.58
   1 -18  -2   14.07    2.70
  -1 -19   2   10.28    3.30
   1 -19   2    4.15    2.35
  -1 -19  -2    7.80    2.82
   1 -19  -2   12.84    3.32
  -1 -20   2    7.78    3.18
   1 -20   2    9.86    4.09
  -1 -20  -2    5.74    2.79
   1 -20  -2    2.24    2.55
  -1 -21   2    7.76    3.15
   1 -21   2    7.00    2.61
  -1 -21  -2   11.06    2.69
   1 -21  -2   10.04    3.22
  -1 -22   2    2.62    1.66
   1 -22   2    7.03    3.20
  -1 -22  -2    3.72    2.09
   1 -22  -2    2.80    2.72
  -1 -23   2    7.52    3.43
   1 -23   2    3.42    2.22
  -1 -23  -2    6.34    2.63
   1 -23  -2    2.83    1.99
   1  -1  -3 7573.14   54.67
  -1  -1   3 7749.69   55.79
  -1   1  -3 8075.67   57.64
   1  -2  -3    8.72    1.28
  -1  -2  -3    6.81    0.93
  -1  -2   3    8.91    1.24
   1   2  -3   10.30    1.43
   1  -2   3    4.67    0.90
  -1   2  -3    6.82    1.01
   1  -2  -3    8.09    1.64
  -1  -3  -3 2147.07   16.04
  -1  -3   3 2202.33   17.10
  -1   3  -3 2120.40   16.46
  -1  -3  -3 2134.39   16.38
  -1  -4   3 1618.24   13.11
   1   4  -3 1761.07   13.96
  -1  -4  -3 1707.44   13.43
  -1   4   3 1665.33   13.43
   1   4   3 1721.84   13.24
   1   5  -3 2342.08   18.25
  -1  -5  -3 2233.19   17.30
   1  -5  -3 2334.99   18.95
  -1   5   3 2376.02   18.81
   1   5   3 2253.85   17.14
  -1  -6   3  399.80    5.05
   1   6  -3  430.05    4.83
  -1  -6  -3  402.66    4.63
   1  -6  -3  407.32    5.47
   1   6   3  420.78    4.61
  -1   6   3  455.45    5.46
  -1  -7   3 3022.83   23.80
  -1  -7  -3 2930.44   22.76
   1  -7  -3 3003.86   24.12
   1   7   3 2980.76   22.75
  -1  -8   3   97.32    5.11
   1  -8   3  110.97    5.83
  -1  -8  -3  110.12    5.65
   1  -8  -3  103.19    5.54
   1   8   3  107.06    7.37
  -1  -9   3  563.12   12.34
   1  -9   3  494.68   11.03
  -1  -9  -3  507.79   11.03
   1  -9  -3  539.38   12.14
   1   9   3  511.64   10.98
  -1 -10   3  198.30    5.72
   1 -10   3  160.09   10.37
  -1 -10  -3  185.63    5.06
   1 -10  -3  205.03    5.69
  -1 -11   3 1156.94   23.65
   1 -11   3 1084.68   22.47
  -1 -11  -3 1081.90   21.92
   1 -11  -3 1114.50   23.07
  -1 -12   3   38.23    4.26
   1 -12   3   32.70    4.22
  -1 -12  -3   44.59    4.28
   1 -12  -3   46.15    4.27
  -1 -13   3  809.29   27.52
   1 -13   3  722.76   24.74
  -1 -13  -3  754.75   25.50
   1 -13  -3  765.98   26.15
  -1 -14   3   46.74    4.69
   1 -14   3   50.85    4.98
  -1 -14  -3   75.83    5.00
   1 -14  -3   63.73    6.25
  -1 -15   3  199.38   10.65
   1 -15   3  177.66    9.74
  -1 -15  -3  186.83    9.97
   1 -15  -3  191.85   10.63
  -1 -16   3   61.44   12.33
   1 -16   3   52.42    5.69
  -1 -16  -3   54.07    5.84
   1 -16  -3   67.00    5.19
  -1 -17   3  112.91    6.83
   1 -17   3  117.06    7.50
  -1 -17  -3  114.60    6.86
   1 -17  -3  129.69    8.22
  -1 -18   3   27.55    4.14
   1 -18   3   25.11    4.47
  -1 -18  -3   21.85    3.46
   1 -18  -3   22.82    4.20
  -1 -19   3  142.11   10.55
   1 -19   3  138.26   10.36
  -1 -19  -3  160.05   11.83
   1 -19  -3  139.53   10.41
  -1 -20   3    4.43    1.77
   1 -20   3   11.75    3.39
  -1 -20  -3    7.99    2.65
   1 -20  -3   14.98    4.35
  -1 -21   3   10.47    3.06
   1 -21   3   19.70    2.99
  -1 -21  -3   20.37    3.13
   1 -21  -3   27.36    3.71
  -1 -22   3    9.46    2.66
   1 -22   3    6.74    2.35
  -1 -22  -3   18.12    3.46
   1 -22  -3   10.36    3.71
  -1 -23   3    8.12    2.60
  -1 -23  -3    5.66    2.07
   1 -23  -3   16.59    3.70
   1   0   4 1532.79   11.97
  -1   0  -4 1445.44   11.47
   1   1   4  804.16    6.82
  -1  -1  -4  760.96    6.62
   1  -1   4  800.01    7.29
  -1  -2  -4  477.41    4.49
  -1  -2   4  466.17    4.94
   1   2  -4  475.01    5.04
  -1   2  -4  484.61    4.96
   1  -3  -4  379.16    5.30
  -1  -3  -4  383.77    4.05
  -1  -3   4  412.65    4.71
  -1   3  -4  403.39    4.52
   1  -3  -4  397.06    4.97
  -1  -3  -4  389.82    4.19
  -1  -4   4  287.02    4.03
  -1   4  -4  299.99    4.05
  -1  -4  -4  311.65    3.96
   1  -4  -4  272.00    4.07
  -1   4   4  308.25    4.04
  -1  -5   4   22.21    3.00
   1  -5   4   16.13    2.22
   1   5  -4   12.69    1.88
  -1   5  -4   14.73    2.07
  -1  -5  -4   18.69    2.48
   1  -5  -4   14.42    2.26
  -1   5   4   11.90    1.82
   1   5   4   22.75    2.69
  -1  -6   4  628.50    6.85
  -1  -6  -4  674.99    6.92
   1  -6  -4  678.59    7.78
   1   6   4  660.74    6.36
  -1  -7   4    7.76    1.95
   1  -7   4   12.19    2.50
  -1  -7  -4    7.28    1.45
   1  -7  -4    8.61    2.69
   1   7   4    4.45    1.84
  -1  -8   4   49.53    3.12
   1  -8   4   41.82    3.12
  -1  -8  -4   42.91    2.73
   1  -8  -4   42.39    3.27
   1   8   4   44.60    2.85
  -1  -9   4  331.34    8.13
   1  -9   4  333.50    8.12
  -1  -9  -4  308.67    7.32
   1  -9  -4  305.14    7.85
   1   9   4  318.47    7.26
  -1 -10   4    6.45    2.73
   1 -10   4    0.29    2.07
  -1 -10  -4    7.06    2.69
   1 -10  -4    2.27    2.10
  -1 -11   4  175.59   11.49
   1 -11   4  147.27    9.70
  -1 -11  -4  181.22   11.90
   1 -11  -4  160.02   10.71
  -1 -12   4  940.99   31.58
   1 -12   4  905.61   30.45
  -1 -12  -4 1008.24   33.63
   1 -12  -4  959.18   32.30
  -1 -13   4   27.39    4.52
   1 -13   4   12.91    2.34
  -1 -13  -4   44.03    4.81
   1 -13  -4   37.73    4.35
  -1 -14   4   21.59    2.67
   1 -14   4   20.81    3.60
  -1 -14  -4   18.89    3.07
   1 -14  -4    9.88    2.81
  -1 -15   4   57.93    6.32
   1 -15   4   47.46    5.33
  -1 -15  -4   53.43    5.64
   1 -15  -4   56.54    6.78
  -1 -16   4    6.70    3.00
   1 -16   4    6.34    2.62
  -1 -16  -4    4.23    1.92
   1 -16  -4   12.24    3.85
  -1 -17   4   17.82    3.72
   1 -17   4   10.09    2.52
  -1 -17  -4   18.97    3.68
   1 -17  -4    7.86    2.52
  -1 -18   4   78.14    6.81
   1 -18   4   70.40    5.85
  -1 -18  -4   72.97    6.43
   1 -18  -4   82.99    7.13
  -1 -19   4    4.56    2.17
   1 -19   4   13.40    3.92
  -1 -19  -4    4.22    2.01
   1 -19  -4    5.35    3.20
  -1 -20   4    4.60    2.16
   1 -20   4    6.94    2.85
  -1 -20  -4    7.20    2.54
   1 -20  -4    8.49    3.12
  -1 -21   4    6.43    2.87
   1 -21   4    8.71    3.64
  -1 -21  -4   10.09    3.20
   1 -21  -4   10.05    3.65
  -1 -22   4    5.01    2.57
   1 -22   4    3.64    2.09
  -1 -22  -4    4.07    1.76
   1 -22  -4    1.19    1.64
  -1   0   5  227.47    3.56
   1   0   5  216.68    3.01
   1   0  -5  202.66    3.13
  -1   0  -5  194.53    2.84
   1   1   5 1575.50   12.62
   1  -1   5 1534.45   12.54
   1   1  -5 1470.88   12.35
  -1  -1  -5 1469.67   11.94
  -1  -2  -5  237.91    3.08
   1  -2   5  264.96    3.79
   1   2  -5  205.78    9.27
  -1   2  -5  236.56    3.34
  -1   3  -5 2657.33   20.87
   1  -3  -5 2498.52   20.15
  -1  -3  -5 2453.51   19.11
   1  -4  -5  142.08    2.73
  -1  -4  -5  115.15    5.87
  -1  -4   5  138.90    6.00
   1  -4   5  158.94    3.30
   1  -4  -5  142.92    3.33
  -1  -4  -5  123.62    3.19
  -1  -5  -5 1414.65   28.14
  -1  -5   5 1543.49   31.12
   1  -5   5 1767.51   35.41
  -1  -5  -5 1719.78   34.40
   1  -5  -5 1522.68   30.79
  -1  -6   5   61.19    5.15
   1  -6   5   54.05    3.60
  -1  -6  -5   59.41    3.69
   1  -6  -5   62.74    4.39
   1   6   5   51.38    3.02
  -1  -7   5 1508.14   30.65
   1  -7   5 1513.95   30.76
  -1  -7  -5 1465.19   29.68
   1  -7  -5 1563.59   32.00
   1   7   5 1477.40   29.61
  -1  -8   5   14.62    1.77
   1  -8   5   15.98    2.35
  -1  -8  -5   15.45    1.85
   1  -8  -5   19.96    3.34
   1   8   5   10.30    1.29
  -1  -9   5  970.62   19.97
   1  -9   5  960.88   19.84
  -1  -9  -5  953.28   19.46
   1  -9  -5 1017.48   21.16
  -1 -10   5   28.68    3.09
   1 -10   5   29.89    2.96
  -1 -10  -5   47.77    4.14
   1 -10  -5   31.70    3.14
  -1 -11   5  145.49    9.90
   1 -11   5  134.80    9.23
  -1 -11  -5  160.17   10.54
   1 -11  -5  152.91   10.41
  -1 -12   5   65.31    6.44
   1 -12   5   61.60    6.48
  -1 -12  -5   63.12    6.41
   1 -12  -5   69.63    6.88
  -1 -13   5  247.68   12.42
   1 -13   5  236.42   11.79
  -1 -13  -5  265.62   13.14
   1 -13  -5  253.17   12.76
  -1 -14   5   11.99    2.75
   1 -14   5   11.42    2.50
  -1 -14  -5   25.35    4.50
   1 -14  -5   26.22    5.06
  -1 -15   5  279.56   14.17
   1 -15   5  262.07   13.19
  -1 -15  -5  290.79   14.42
   1 -15  -5  276.38   14.31
  -1 -16   5   13.69    3.46
   1 -16   5   12.28    3.08
  -1 -16  -5    7.57    1.84
   1 -16  -5   15.65    3.69
  -1 -17   5   78.89    4.80
   1 -17   5   88.40    5.51
  -1 -17  -5   97.68    6.04
   1 -17  -5   99.14    6.07
  -1 -18   5   18.62    3.21
   1 -18   5   12.81    2.73
  -1 -18  -5   17.58    2.88
   1 -18  -5   11.79    2.51
  -1 -19   5   62.13    4.65
   1 -19   5   69.69    5.54
  -1 -19  -5   92.62    5.86
   1 -19  -5   77.50    5.39
  -1 -20   5    1.94    1.79
   1 -20   5    4.82    2.45
  -1 -20  -5    4.37    1.94
   1 -20  -5    6.79    3.25
  -1 -21   5   13.05    3.95
   1 -21   5   17.67    3.08
  -1 -21  -5   22.79    3.55
   1 -21  -5   16.17    3.20
  -1 -22   5    3.98    1.99
   1 -22   5    8.59    3.75
  -1 -22  -5   11.31    2.81
   1 -22  -5    6.95    3.00
  -1   0   6 2921.02   24.09
   1   0   6 2657.68   20.75
  -1   0  -6 2729.61   21.38
  -1   1   6  234.90    9.45
   1   1   6  192.27    3.02
  -1  -1   6  200.98    6.13
   1  -1   6  199.16    3.40
  -1  -1  -6  186.05    3.12
   1   2   6  948.87   19.78
  -1  -2   6  894.22   18.48
  -1  -2  -6  783.38   16.23
   1  -2   6  861.32   17.99
  -1  -3  -6  833.85   17.22
  -1  -3   6  926.13   19.83
   1  -3   6  995.19   20.45
   1  -3  -6  821.12   17.22
  -1  -3  -6  795.76   16.41
  -1  -4  -6   90.66    5.86
  -1  -4   6  118.49    9.03
   1  -4   6  108.53    5.60
   1  -4  -6   89.07    5.30
  -1  -4  -6   96.25    5.21
  -1  -5  -6  563.99   12.57
  -1  -5   6  674.37   14.59
   1  -5   6  670.52   14.31
   1  -5  -6  646.84   14.09
  -1  -5  -6  650.56   13.84
  -1  -6  -6 1543.35   30.79
  -1  -6   6 1821.90   37.20
   1  -6   6 1797.85   36.26
  -1  -6  -6 1770.84   36.31
   1  -6  -6 1846.11   37.55
  -1  -7   6  266.13    6.82
   1  -7   6  261.05    6.71
  -1  -7  -6  276.33    6.84
   1  -7  -6  276.24    7.25
  -1  -8   6  351.75    8.41
   1  -8   6  364.69    8.69
  -1  -8  -6  357.57    8.56
   1  -8  -6  383.66    9.64
  -1  -9   6  220.79    7.22
   1  -9   6  234.11    7.98
  -1  -9  -6  227.79    7.41
   1  -9  -6  232.37    8.05
  -1 -10   6  132.79    9.04
   1 -10   6  142.55    9.76
  -1 -10  -6  155.74   10.34
   1 -10  -6  152.08   10.55
  -1 -11   6   80.80    7.77
   1 -11   6   58.93    5.91
  -1 -11  -6   71.92    7.11
   1 -11  -6   80.46    7.98
  -1 -12   6  783.55   36.08
   1 -12   6  775.64   35.79
  -1 -12  -6  871.27   39.92
   1 -12  -6  838.09   38.79
  -1 -13   6    4.32    3.28
   1 -13   6    6.88    3.73
  -1 -13  -6   16.68    3.59
   1 -13  -6   10.54    4.08
  -1 -14   6  193.69   10.24
   1 -14   6  181.75    9.99
  -1 -14  -6  196.76   10.31
   1 -14  -6  187.96   10.09
  -1 -15   6   28.41    3.76
   1 -15   6   22.98    3.10
  -1 -15  -6   23.13    2.87
   1 -15  -6   34.42    4.67
  -1 -16   6   41.15    3.86
   1 -16   6   47.23    4.15
  -1 -16  -6   40.32    3.42
   1 -16  -6   40.06    4.74
  -1 -17   6   13.94    3.14
   1 -17   6   14.43    2.99
  -1 -17  -6   20.96    3.45
   1 -17  -6   22.71    4.09
  -1 -18   6  127.73    9.84
   1 -18   6  126.35    9.44
  -1 -18  -6  140.22   10.54
   1 -18  -6  117.41    9.16
  -1 -19   6    3.92    2.30
   1 -19   6   10.10    3.01
  -1 -19  -6    4.51    2.11
   1 -19  -6    8.62    2.51
  -1 -20   6   29.33    3.12
   1 -20   6   29.79    3.84
  -1 -20  -6   34.45    3.41
   1 -20  -6   35.20    4.56
  -1 -21   6    3.24    1.91
   1 -21   6    7.31    2.78
  -1 -21  -6    7.16    1.85
  -1 -22   6    6.00    2.05
   1 -22   6    4.61    2.02
  -1 -22  -6    8.47    2.82
   1 -22  -6    7.37    2.51
  -1   0   7  396.50    8.93
   1   0   7  375.75    8.52
  -1   1   7   59.27    4.62
   1   1   7   55.87    5.14
  -1  -1   7   49.68    6.01
   1  -1   7   52.42    4.20
   1   2   7  397.17    8.79
  -1  -2   7  343.03    8.00
   1  -2   7  334.26   13.97
  -1  -3   7  699.13   15.79
   1  -3   7  701.25   14.91
   1  -3  -7  672.50   15.57
  -1  -4   7  460.27   10.57
   1  -4   7  437.05   10.05
   1  -4  -7  430.93   10.11
  -1  -4  -7  410.42    9.30
  -1  -5   7  141.52   14.39
   1  -5   7  125.33    9.56
   1  -5  -7  124.68    9.95
  -1  -5  -7  119.27    9.21
  -1  -6   7  640.94   14.16
   1  -6   7  706.52   14.97
   1  -6  -7  685.56   15.02
  -1  -6  -7  633.54   13.94
  -1  -7   7  151.72   14.58
   1  -7   7  141.98   10.90
   1  -7  -7  153.79   12.06
  -1  -7  -7  140.80   10.76
  -1  -8   7  229.33   14.30
   1  -8   7  213.98    7.04
  -1  -8  -7  239.81    7.78
   1  -8  -7  247.05    9.21
  -1  -9   7  391.90   12.08
   1  -9   7  370.11   11.44
  -1  -9  -7  406.01   12.51
   1  -9  -7  417.28   13.32
  -1 -10   7   68.60    6.67
   1 -10   7   73.66    7.09
  -1 -10  -7   79.37    7.50
   1 -10  -7   74.15    7.80
  -1 -11   7   -0.46    2.90
   1 -11   7    3.92    2.60
  -1 -11  -7    1.91    2.18
   1 -11  -7    8.61    3.84
  -1 -12   7   98.01    6.30
   1 -12   7   97.74    6.37
  -1 -12  -7  100.09    6.22
   1 -12  -7  102.50    6.83
  -1 -13   7    7.61    2.00
   1 -13   7   13.58    2.59
  -1 -13  -7   20.65    3.33
   1 -13  -7   20.00    3.75
  -1 -14   7   17.48    2.85
   1 -14   7   18.18    2.88
  -1 -14  -7   25.80    3.38
   1 -14  -7   26.28    4.57
  -1 -15   7  103.33    6.42
   1 -15   7   95.35    6.23
  -1 -15  -7  129.05    8.10
   1 -15  -7  111.08    7.14
  -1 -16   7    8.46    3.13
   1 -16   7   11.53    3.79
  -1 -16  -7   12.91    3.00
   1 -16  -7   20.41    4.18
  -1 -17   7   31.73    6.53
   1 -17   7   25.51    5.18
  -1 -17  -7   45.71    4.92
   1 -17  -7   39.32    8.01
  -1 -18   7   19.37    5.17
   1 -18   7   14.42    4.17
  -1 -18  -7   11.49    3.65
   1 -18  -7    8.95    3.13
  -1 -19   7    4.62    3.05
   1 -19   7    6.04    2.42
  -1 -19  -7    9.08    3.11
   1 -19  -7    5.71    2.60
  -1 -20   7    6.03    2.50
   1 -20   7    4.91    2.03
  -1 -20  -7    3.91    1.76
   1 -20  -7    2.36    1.95
  -1 -21   7   16.04    3.56
   1 -21   7   12.01    3.31
  -1 -21  -7   12.58    3.12
   1 -21  -7   11.92    3.22
  -1   0   8 1672.91   33.00
   1   0   8 1659.55   32.53
  -1   1   8   14.03    2.21
   1   1   8    7.83    1.31
  -1  -1   8   16.88    2.25
   1  -1   8   13.11    2.21
   1   2   8  893.92   18.49
  -1  -2   8  828.69   17.91
   1  -2   8  859.42   17.77
  -1  -3   8   87.06   11.33
   1  -3   8   87.43    9.82
   1  -3  -8   86.77    7.16
  -1  -4   8 1258.00   26.72
   1  -4   8 1232.17   25.99
   1  -4  -8 1193.48   24.51
  -1  -4  -8 1170.61   23.68
  -1  -5   8   34.25    3.16
   1  -5   8   47.79    4.86
   1  -5  -8   33.06    3.29
  -1  -5  -8   41.35    3.72
  -1  -6   8 1866.98   51.79
   1  -6   8 1779.59   48.41
   1  -6  -8 1815.96   49.63
  -1  -6  -8 1847.43   50.19
  -1  -7   8   15.29    3.23
   1  -7   8   10.67    1.90
   1  -7  -8    9.90    2.73
  -1  -7  -8   15.38    2.43
  -1  -8   8  836.48   28.45
   1  -8   8  869.20   29.24
   1  -8  -8  833.65   28.40
  -1  -8  -8  841.60   28.36
  -1  -9   8   19.78    3.92
   1  -9   8   14.06    2.47
  -1  -9  -8   16.21    2.76
   1  -9  -8   10.50    2.87
  -1 -10   8  278.25   19.74
   1 -10   8  301.43   14.72
  -1 -10  -8  280.82   13.73
   1 -10  -8  298.33   15.11
  -1 -11   8   36.26    5.92
   1 -11   8   35.59    5.67
  -1 -11  -8   34.16    5.88
   1 -11  -8   25.38    4.79
  -1 -12   8  287.68   17.61
   1 -12   8  308.70   15.41
  -1 -12  -8  327.91   16.08
   1 -12  -8  307.69   15.50
  -1 -13   8   13.87    3.67
   1 -13   8   13.72    4.25
  -1 -13  -8   11.63    3.12
   1 -13  -8   17.78    3.53
  -1 -14   8  244.12   13.32
   1 -14   8  211.17   11.68
  -1 -14  -8  239.07   12.92
   1 -14  -8  235.48   13.36
  -1 -15   8    9.43    2.99
   1 -15   8    9.99    3.53
  -1 -15  -8   18.38    3.80
   1 -15  -8   21.97    3.87
  -1 -16   8   91.39    7.24
   1 -16   8   97.74    7.86
  -1 -16  -8  121.69    9.39
   1 -16  -8  121.98    9.53
  -1 -17   8   13.19    4.27
   1 -17   8    8.75    2.94
  -1 -17  -8   14.82    3.99
   1 -17  -8   10.36    3.99
  -1 -18   8   83.76    9.32
   1 -18   8   83.48    9.30
  -1 -18  -8  111.05   12.13
   1 -18  -8  111.41   12.35
  -1 -19   8    6.19    2.60
   1 -19   8    7.60    3.51
  -1 -19  -8    7.61    2.99
   1 -19  -8    3.41    2.11
  -1 -20   8   41.95    6.87
   1 -20   8   45.80    7.29
  -1 -20  -8   38.91    6.45
   1 -20  -8   44.65    7.42
  -1   0   9  882.16   25.00
   1   0   9  857.45   24.48
  -1   1   9   76.73    7.71
   1   1   9   56.66    5.87
  -1  -1   9   61.45    7.46
   1  -1   9   57.32    4.99
   1   2   9  547.08   15.85
  -1  -2   9  496.76   14.30
   1  -2   9  482.97   14.29
  -1  -3   9  185.38   15.93
   1  -3   9  163.20   13.65
   1  -3  -9  162.79   13.65
  -1  -4   9  464.13   13.88
   1  -4   9  464.84   14.11
   1  -4  -9  423.55   12.90
  -1  -4  -9  421.81   12.65
  -1  -5   9   14.97    2.59
   1  -5   9   14.42    2.03
   1  -5  -9   15.38    3.61
  -1  -5  -9   15.82    2.93
  -1  -6   9  496.07   17.62
   1  -6   9  478.66   16.90
  -1  -6  -9  479.70   17.03
   1  -6  -9  446.72   15.91
  -1  -7   9    2.03    1.82
   1  -7   9    4.49    2.25
   1  -7  -9    2.69    2.66
  -1  -7  -9    2.63    2.18
  -1  -8   9  184.05   14.11
   1  -8   9  170.58   12.48
  -1  -8  -9  171.85    9.24
   1  -8  -9  181.94   10.52
  -1  -9   9   84.50   10.00
   1  -9   9   90.62    6.20
  -1  -9  -9   83.12    6.88
   1  -9  -9   89.35    6.67
  -1 -10   9   98.33    7.92
   1 -10   9  106.87    6.47
  -1 -10  -9   99.13    6.11
   1 -10  -9   99.20    6.46
  -1 -11   9    2.38    1.85
   1 -11   9   -0.84    2.24
  -1 -11  -9    4.74    2.82
   1 -11  -9    4.89    2.86
  -1 -12   9  121.49   14.17
   1 -12   9  121.31    7.90
  -1 -12  -9  132.79    8.31
   1 -12  -9  118.81    7.93
  -1 -13   9    4.86    1.85
   1 -13   9    7.66    3.29
  -1 -13  -9    4.67    2.16
   1 -13  -9    8.56    3.92
  -1 -14   9   51.80    7.32
   1 -14   9   50.53    6.78
  -1 -14  -9   54.07    6.83
   1 -14  -9   36.22    5.33
  -1 -15   9   22.33    4.84
   1 -15   9   18.63    4.08
  -1 -15  -9   25.63    5.43
   1 -15  -9   25.90    5.55
  -1 -16   9   12.96    3.93
   1 -16   9   12.17    4.00
  -1 -16  -9   12.91    3.81
   1 -16  -9   25.01    3.57
  -1 -17   9    4.68    2.05
   1 -17   9    4.26    2.65
  -1 -17  -9    2.20    1.98
   1 -17  -9   15.02    4.25
  -1 -18   9    4.46    2.14
   1 -18   9   14.96    3.19
  -1 -18  -9    4.45    1.93
   1 -18  -9   14.30    3.48
  -1 -19   9    4.29    2.20
   1 -19   9    8.33    2.74
  -1 -19  -9    5.16    2.57
   1 -19  -9    0.42    1.70
  -1 -20   9    3.98    2.40
   1 -20   9    3.87    1.95
   1 -20  -9    0.02    1.61
  -1   0  10  409.93   18.83
   1   0  10  379.54   20.34
  -1   1  10  144.68   11.12
   1   1  10  134.37   11.52
  -1  -1  10  122.15    8.22
   1  -1  10  133.22    9.93
   1   2  10  671.00   22.95
  -1  -2  10  609.90   20.83
   1  -2  10  573.70   19.65
   1  -2 -10  511.02   17.84
  -1  -3  10  108.68   10.82
   1  -3  10  107.94    8.63
   1  -3 -10   91.52    9.13
  -1  -3 -10   91.79    8.89
  -1  -4  10  841.13   39.12
   1  -4  10  803.56   38.02
   1  -4 -10  749.55   34.69
  -1  -4 -10  781.38   35.88
  -1  -5  10  123.73    9.09
   1  -5  10  120.87    9.07
   1  -5 -10  108.99    6.39
  -1  -5 -10  121.93    7.14
  -1  -6  10  680.16   31.71
   1  -6  10  641.32   29.80
   1  -6 -10  624.75   29.25
  -1  -6 -10  687.42   31.92
  -1  -7  10  103.71   10.81
   1  -7  10   99.42   10.96
   1  -7 -10   92.65    6.07
  -1  -7 -10   87.05    6.15
  -1  -8  10  543.62   26.02
   1  -8  10  488.16   23.29
   1  -8 -10  486.05   23.52
  -1  -8 -10  505.53   24.07
  -1  -9  10   88.94    9.33
   1  -9  10   91.63   10.91
   1  -9 -10   82.85    5.78
  -1  -9 -10   86.78    7.49
  -1 -10  10  170.24   12.86
   1 -10  10  187.84   17.86
  -1 -10 -10  180.55   10.54
   1 -10 -10  187.99   11.51
  -1 -11  10   85.29    7.25
   1 -11  10   83.23    6.28
  -1 -11 -10   77.06    5.82
   1 -11 -10   81.91    5.90
  -1 -12  10   66.52    5.98
   1 -12  10   68.68    4.57
  -1 -12 -10   77.42    5.19
   1 -12 -10   63.32    5.20
  -1 -13  10   42.11    5.40
   1 -13  10   47.30    5.96
  -1 -13 -10   48.74    6.09
   1 -13 -10   48.13    6.28
  -1 -14  10   88.64   11.04
   1 -14  10  112.61    8.79
  -1 -14 -10  107.76    8.21
   1 -14 -10  122.75   10.18
  -1 -15  10   29.17    3.77
   1 -15  10   29.99    3.21
  -1 -15 -10   26.79    3.26
   1 -15 -10   21.17    5.93
  -1 -16  10   74.30   11.98
   1 -16  10   79.39    9.15
  -1 -16 -10  103.26   11.33
   1 -16 -10   76.93    8.79
  -1 -17  10   13.12    4.39
   1 -17  10   22.42    3.56
  -1 -17 -10   25.25    3.84
   1 -17 -10   16.21    3.50
  -1 -18  10   25.22    4.78
   1 -18  10   14.29    2.81
  -1 -18 -10   22.57    4.29
   1 -18 -10   18.28    4.10
  -1 -19  10   14.34    3.49
   1 -19  10   11.39    3.24
   1 -19 -10    9.06    3.31
  -1   0  11    8.29    1.96
   1   0  11    8.09    1.98
  -1   1  11    8.85    1.92
   1   1  11   14.57    2.77
  -1  -1  11    8.69    2.21
   1  -1  11   18.59    3.93
   1   2  11    2.40    1.34
  -1  -2  11    2.41    1.90
   1  -2  11    2.32    1.12
   1  -2 -11    4.64    3.33
  -1  -3  11   82.15    7.13
   1  -3  11   68.16    5.66
   1  -3 -11   54.21    4.41
  -1  -3 -11   67.67    4.59
  -1  -4  11    9.93    3.02
   1  -4  11    9.33    2.51
   1  -4 -11   10.20    3.99
  -1  -4 -11   13.07    3.19
  -1  -5  11    4.24    1.98
   1  -5  11    3.16    1.94
   1  -5 -11    0.71    2.27
  -1  -5 -11    0.49    2.22
  -1  -6  11   11.12    2.58
   1  -6  11    3.15    1.77
   1  -6 -11    1.79    2.43
  -1  -6 -11    6.19    2.27
  -1  -7  11   19.44    3.87
   1  -7  11    9.60    2.71
   1  -7 -11    7.52    2.92
  -1  -7 -11   10.14    2.49
  -1  -8  11    4.43    2.11
   1  -8  11    1.17    1.54
  -1  -8 -11    0.19    1.72
   1  -8 -11    1.77    2.37
  -1  -9  11   41.19    4.78
   1  -9  11   34.74    6.47
  -1  -9 -11   32.53    5.68
   1  -9 -11   25.02    5.12
  -1 -10  11    3.93    1.78
   1 -10  11    5.54    2.28
   1 -10 -11    1.90    2.45
  -1 -10 -11    2.55    2.75
  -1 -11  11    9.12    2.82
   1 -11  11   19.43    3.52
  -1 -11 -11   13.68    3.31
   1 -11 -11   15.26    3.35
  -1 -12  11    8.88    3.45
   1 -12  11    8.60    2.99
  -1 -12 -11    5.51    2.44
   1 -12 -11    6.22    3.02
  -1 -13  11   12.42    3.04
   1 -13  11    3.73    1.88
  -1 -13 -11    2.06    1.96
   1 -13 -11    6.37    2.87
  -1 -14  11    1.96    1.94
   1 -14  11    4.77    1.47
  -1 -14 -11    0.52    1.60
   1 -14 -11    8.50    3.09
  -1 -15  11    4.79    1.72
   1 -15  11    0.97    1.56
  -1 -15 -11   11.26    3.86
   1 -15 -11    6.26    3.53
  -1 -16  11    6.76    2.76
   1 -16  11    5.08    2.57
  -1 -16 -11    5.96    2.25
   1 -16 -11    1.51    2.02
  -1 -17  11    6.67    2.24
   1 -17  11    3.10    1.86
   1 -17 -11    2.84    1.83
  -1 -18  11    1.54    2.01
   1 -18  11    1.20    2.16
   1 -18 -11    2.56    1.77
  -1   0  12   57.35    7.25
   1   0  12   62.38    5.05
  -1   1  12  149.94   11.27
   1   1  12  156.64   10.38
  -1  -1  12  149.11   11.96
   1  -1  12  143.18   13.84
   1   2  12  218.31   16.62
  -1  -2  12  184.65   16.71
   1  -2  12  172.20   17.31
   1  -2 -12  171.34   11.63
  -1  -3  12  139.07   14.00
   1  -3  12  145.12   12.16
   1  -3 -12  123.56    8.16
  -1  -3 -12  120.85    7.51
  -1  -4  12  161.69   12.87
   1  -4  12  165.04   13.91
   1  -4 -12  155.76    9.39
  -1  -4 -12  149.03    9.05
  -1  -5  12  182.05   16.21
   1  -5  12  173.29   17.04
   1  -5 -12  177.00   10.52
  -1  -5 -12  196.65   11.65
  -1  -6  12   55.34    5.63
   1  -6  12   52.67    6.13
   1  -6 -12   56.27    5.27
  -1  -6 -12   55.10    5.17
  -1  -7  12  149.78   16.84
   1  -7  12  147.52   11.30
  -1  -7 -12  142.79    8.52
   1  -7 -12  131.70    8.18
  -1  -8  12  115.56   12.69
   1  -8  12  120.94    9.12
   1  -8 -12  117.22    6.75
  -1  -8 -12  109.12    6.31
  -1  -9  12   70.26    7.98
   1  -9  12   68.92    7.77
   1  -9 -12   65.79    5.95
  -1  -9 -12   51.61    6.37
  -1 -10  12  104.45   12.38
   1 -10  12  108.20   10.09
   1 -10 -12   93.36    7.68
  -1 -10 -12   95.67    7.62
  -1 -11  12   58.50    8.44
   1 -11  12   62.07    9.30
  -1 -11 -12   61.09    5.56
   1 -11 -12   48.47    4.90
  -1 -12  12   14.30    3.73
   1 -12  12   23.83    3.14
  -1 -12 -12   12.60    3.50
   1 -12 -12   21.04    6.01
  -1 -13  12   42.64    6.42
   1 -13  12   38.49    6.31
  -1 -13 -12   37.98    5.60
   1 -13 -12   37.79    5.46
  -1 -14  12   54.05    6.42
   1 -14  12   49.37    5.58
  -1 -14 -12   48.73    4.64
   1 -14 -12   56.86    4.86
  -1 -15  12   16.05    3.67
   1 -15  12   18.96    3.27
  -1 -15 -12   14.35    2.57
   1 -15 -12    8.80    3.64
  -1 -16  12   31.24    5.81
   1 -16  12   33.97    7.03
   1 -16 -12   30.28    5.50
  -1   0  13   27.29    4.81
   1   0  13   27.47    4.98
   1   1  13    8.97    1.88
  -1  -1  13    2.42    1.60
   1  -1  13   10.84    2.45
  -1  -2  13   24.24    5.12
   1  -2  13   15.69    3.19
   1  -2 -13   11.86    2.74
  -1  -3  13   10.60    3.62
   1  -3  13    2.18    1.66
   1  -3 -13    5.18    3.59
  -1  -3 -13    2.59    2.08
  -1  -4  13    6.26    2.43
   1  -4  13    7.40    2.42
   1  -4 -13    8.50    4.01
  -1  -4 -13    9.54    3.40
  -1  -5  13    2.93    1.49
   1  -5  13    4.84    1.93
   1  -5 -13    2.91    2.43
  -1  -5 -13    7.12    4.02
  -1  -6  13    2.18    1.54
   1  -6  13    5.14    2.02
   1  -6 -13    8.31    3.84
  -1  -6 -13    5.45    3.21
  -1  -7  13   11.54    2.41
   1  -7  13    8.29    2.93
   1  -7 -13    6.89    2.94
  -1  -7 -13    3.78    2.15
  -1  -8  13   11.76    3.04
   1  -8  13    7.12    2.54
  -1  -8 -13    6.19    2.44
   1  -8 -13    3.01    2.12
  -1  -9  13    1.20    1.70
   1  -9  13    9.64    2.84
  -1  -9 -13    7.02    2.79
   1  -9 -13    3.44    2.35
  -1 -10  13    7.65    2.77
   1 -10  13    8.88    2.65
  -1 -10 -13    9.83    3.36
   1 -10 -13    5.64    2.22
  -1 -11  13    5.34    2.16
   1 -11  13    9.59    3.19
  -1 -11 -13    5.78    2.75
   1 -11 -13    7.59    3.62
  -1 -12  13    6.66    2.77
   1 -12  13    7.60    2.57
  -1 -12 -13    6.40    2.66
   1 -12 -13    6.11    2.51
  -1 -13  13    8.52    2.95
   1 -13  13    1.14    1.82
  -1 -13 -13    5.93    3.24
   1 -13 -13    0.40    1.94
  -1 -14  13    6.67    2.39
   1 -14  13    6.72    2.16
  -1 -14 -13    5.99    2.81
   1 -14 -13    2.59    2.78
  -1 -15  13    1.93    1.32
   1 -15  13    2.37    1.32
   1 -15 -13    6.20    2.93
  -1   0  14   46.27    6.92
   1   0  14   56.09    7.06
   1   1  14  114.42    9.95
  -1  -1  14  124.18   13.21
   1  -1  14  121.00   13.00
   1  -1 -14  103.16    8.30
  -1  -2  14   87.90   10.20
   1  -2  14   97.40   12.07
   1  -2 -14   78.07    9.18
  -1  -2 -14   84.25    7.05
  -1  -3  14   91.35   10.45
   1  -3  14   70.65    7.95
   1  -3 -14   64.89    5.73
  -1  -3 -14   82.33    6.94
  -1  -4  14   57.90    7.35
   1  -4  14   55.57    8.22
   1  -4 -14   45.04    4.30
  -1  -4 -14   61.29    6.23
  -1  -5  14   52.21    6.49
   1  -5  14   55.29    7.88
   1  -5 -14   57.99    9.19
  -1  -5 -14   64.44    5.69
  -1  -6  14   14.95    3.78
   1  -6  14   11.84    3.26
   1  -6 -14   13.79    3.74
  -1  -6 -14    7.81    3.43
  -1  -7  14   48.55    4.94
   1  -7  14   42.95    5.90
   1  -7 -14   48.13    4.84
  -1  -7 -14   39.99    3.74
  -1  -8  14   51.50    8.19
   1  -8  14   58.09    7.80
   1  -8 -14   71.12    9.02
  -1  -8 -14   37.38    5.07
  -1  -9  14   34.00    4.06
   1  -9  14   25.44    3.65
  -1  -9 -14   22.98    2.86
   1  -9 -14   17.47    5.25
  -1 -10  14   64.84    6.64
   1 -10  14   59.25    7.71
  -1 -10 -14   60.19    4.69
   1 -10 -14   68.94    7.13
  -1 -11  14   16.74    3.05
   1 -11  14   23.16    4.68
  -1 -11 -14   19.78    2.98
   1 -11 -14   32.42    4.99
  -1 -12  14   22.26    5.25
   1 -12  14   27.33    5.25
  -1 -12 -14   20.03    4.15
   1 -12 -14   23.48    4.46
  -1 -13  14   12.98    2.54
   1 -13  14   18.65    3.74
   1 -13 -14   14.14    3.11
   1   0  15    3.24    1.54
  -1  -1  15   20.23    3.82
   1  -1  15   20.66    3.98
   1  -1 -15   19.62    3.65
  -1  -2  15    4.65    1.74
   1  -2  15    5.16    2.28
   1  -2 -15    4.86    2.85
  -1  -2 -15    5.84    3.11
  -1  -3  15   38.09    5.30
   1  -3  15   31.35    5.38
   1  -3 -15   33.04    5.03
  -1  -3 -15   25.44    4.34
  -1  -4  15    0.56    1.19
   1  -4  15    4.18    1.80
   1  -4 -15    3.42    2.16
  -1  -4 -15    5.72    2.42
  -1  -5  15   11.42    3.42
   1  -5  15   10.91    3.65
  -1  -5 -15    9.40    3.62
   1  -5 -15    8.85    2.89
  -1  -6  15    4.71    1.82
   1  -6  15    6.19    2.50
   1  -6 -15    4.01    2.77
  -1  -6 -15    5.33    2.23
  -1  -7  15    8.04    3.07
   1  -7  15   14.98    4.08
   1  -7 -15   11.48    3.63
  -1  -7 -15   10.28    3.12
  -1  -8  15    4.40    2.09
   1  -8  15    5.03    1.78
   1  -8 -15    6.92    2.78
  -1  -8 -15    1.72    1.63
  -1  -9  15   16.42    3.58
   1  -9  15   10.75    2.31
  -1  -9 -15   14.16    3.42
   1  -9 -15   15.68    3.70
  -1 -10  15    6.80    2.67
   1 -10  15    3.79    1.87
  -1 -10 -15    0.00    1.52
   1 -10 -15    6.86    3.82
  -1 -11  15   10.96    3.28
   1 -11  15    8.78    2.88
   1 -11 -15   10.43    3.58
  -1 -11 -15   10.72    3.44
   1   0  16   52.01    8.13
   1   0 -16   36.65    4.36
  -1  -1  16    5.71    1.95
   1  -1  16    3.65    1.55
   1  -1 -16    4.16    1.88
  -1  -1 -16    5.53    2.20
  -1  -2  16   58.70    9.11
   1  -2  16   59.45    8.47
   1  -2 -16   51.91    5.66
  -1  -2 -16   52.64    7.64
  -1  -3  16    4.38    1.89
   1  -3  16    5.67    2.28
  -1  -3 -16    7.16    3.10
   1  -3 -16    0.98    1.86
  -1  -4  16   42.71    8.50
   1  -4  16   32.17    5.56
   1  -4 -16   51.03    7.90
  -1  -4 -16   48.84    8.08
  -1  -5  16    4.04    1.34
   1  -5  16    5.48    2.72
   1  -5 -16    9.06    2.70
  -1  -5 -16    0.53    1.71
  -1  -6  16   18.71    3.70
   1  -6  16   17.27    4.39
  -1  -6 -16   12.91    3.00
  -1  -7  16    3.08    1.60
   1  -7  16    5.80    2.18
  -1  -7 -16    5.23    2.98
   1  -7 -16   14.78    3.94
  -1  -8  16   37.70    6.88
   1  -8  16   22.50    5.26
  -1  -8 -16   27.03    5.36
   1  -8 -16   17.59    3.59
   1   0 -17    0.41    1.73
  -1   0 -17    3.50    2.58
   1  -1 -17   15.69    3.57
  -1  -1 -17   22.98    4.32
   1   1 -17   24.90    4.81
  -1  -2  17    4.73    1.79
   1  -2  17    4.52    1.31
   1  -2 -17    4.37    1.97
  -1  -2 -17    1.37    1.72
  -2   0   0 8332.95   59.05
   2   1   0   53.69    2.56
  -2   1   0   39.71    4.10
   2   1   0   46.47    4.76
  -2  -2   0  291.52    2.56
   2   2   0  313.45    2.65
  -2  -3   0 3903.56   27.95
   2   3   0 3828.68   27.36
  -2  -4   0   87.14    1.43
   2   4   0   87.96    1.32
   2  -4   0   96.99    2.38
  -2   4   0   81.37    1.91
  -2  -5   0  378.33    3.85
   2   5   0  369.55    3.59
  -2  -6   0  125.38    2.22
   2   6   0  125.55    2.10
   2  -6   0  129.88    2.98
  -2  -7   0   53.74    2.94
   2   7   0   51.16    5.31
   2  -7   0   50.81    5.54
  -2  -8   0  100.29    5.03
   2   8   0  109.30    5.41
   2  -8   0   89.86    5.17
  -2  -9   0 1102.50   22.43
   2  -9   0 1120.12   23.30
   2   9   0 1126.90   22.75
  -2 -10   0   83.10    4.58
   2 -10   0   95.97    5.72
  -2 -11   0  235.94    5.79
   2 -11   0  274.56    7.25
  -2 -12   0  987.50   27.23
   2 -12   0 1016.80   28.53
  -2 -13   0   73.13    6.67
   2 -13   0   98.73    9.10
  -2 -14   0   41.79    4.12
   2 -14   0   50.49    5.25
  -2 -15   0  248.85   12.84
   2 -15   0  254.91   13.45
  -2 -16   0    5.51    1.56
   2 -16   0    9.30    2.39
  -2 -17   0   87.71    7.65
   2 -17   0   97.19   15.24
  -2 -18   0   54.51    6.82
   2 -18   0   71.04    4.81
  -2 -19   0   14.24    2.48
   2 -19   0   17.96    3.23
  -2 -20   0    6.11    1.51
   2 -20   0    6.43    2.24
  -2 -21   0   53.31    6.16
   2 -21   0   52.64    6.83
  -2 -22   0    5.24    1.65
   2 -22   0   12.31    4.26
  -2 -23   0   16.60    3.28
   2 -23   0   18.88    4.27
   2   0   1   46.50    4.71
  -2   0  -1   49.11    4.96
   2   0  -1   66.44    1.82
  -2   0   1   47.32    4.84
  -2  -1   1  684.05    5.78
  -2   1   1  668.26    6.02
  -2  -2   1  254.60    2.62
   2  -2  -1  274.47    3.49
  -2   2   1  237.02    4.22
  -2  -3   1  378.67    3.86
   2   3  -1  384.15    3.50
  -2  -3  -1  411.90    3.26
   2   3   1  410.88    3.26
  -2  -4   1   40.44    4.19
   2   4  -1   39.93    4.09
  -2  -4  -1   38.01    3.86
   2  -4   1   46.13    4.93
   2   4   1   32.44    3.30
  -2   4  -1   28.40    3.04
   2  -4  -1   50.60    5.48
  -2   4   1   28.82    3.14
  -2  -5   1 1103.41    9.15
   2   5  -1 1111.53    9.02
  -2  -5  -1 1093.91    8.65
   2  -5  -1 1019.01    9.58
  -2  -6   1   61.63    1.62
   2   6  -1   58.70    1.47
  -2  -6  -1   55.88    2.83
   2  -6   1   71.93    2.71
   2   6   1   59.43    1.53
  -2   6  -1   44.66    4.71
   2  -6  -1   51.05    5.42
  -2   6   1   70.26    2.28
  -2  -7   1  419.45    4.86
  -2  -7  -1  377.60    4.12
   2   7  -1  404.36    4.40
   2  -7  -1  375.13    5.21
   2   7   1  423.95    4.43
  -2  -8   1    9.98    1.37
  -2  -8  -1    8.39    0.95
   2   8  -1   11.60    1.07
   2  -8   1    7.31    1.39
   2  -8  -1   15.08    2.08
   2   8   1   12.01    1.38
  -2  -9   1    8.59    1.19
   2  -9   1    6.77    1.43
   2   9  -1    6.10    0.98
   2  -9  -1    8.22    1.84
   2   9   1    6.26    0.94
  -2 -10   1    2.42    2.08
  -2 -10  -1    3.93    1.06
   2 -10   1    6.17    3.08
   2 -10  -1   -1.72    1.78
   2  10   1    6.24    1.49
  -2 -11   1   47.62    4.25
  -2 -11  -1   40.73    3.53
   2 -11   1   44.49    4.63
   2 -11  -1   46.62    4.58
  -2 -12   1   13.79    3.46
  -2 -12  -1    0.78    2.04
   2 -12   1    6.05    2.31
   2 -12  -1    7.16    3.27
  -2 -13   1   86.90    7.81
  -2 -13  -1   85.49    7.62
   2 -13   1   80.64    7.99
   2 -13  -1   93.13    9.39
  -2 -14   1    3.36    2.39
  -2 -14  -1    0.11    1.38
   2 -14   1    5.57    3.25
   2 -14  -1    7.22    2.49
  -2 -15   1   33.31    5.41
  -2 -15  -1   46.07    3.93
   2 -15   1   39.00    6.44
   2 -15  -1   38.14    6.65
  -2 -16   1    4.29    1.73
  -2 -16  -1    1.54    1.45
   2 -16   1    1.96    2.27
   2 -16  -1    0.83    2.30
  -2 -17   1    4.35    2.28
  -2 -17  -1    1.73    1.37
   2 -17   1    4.19    2.27
   2 -17  -1    1.30    2.14
  -2 -18   1    3.45    2.32
  -2 -18  -1    9.59    3.25
   2 -18   1    5.79    3.14
   2 -18  -1    2.42    2.20
  -2 -19   1    1.62    1.44
  -2 -19  -1    3.41    1.60
   2 -19   1    8.25    3.50
   2 -19  -1    0.84    2.10
  -2 -20   1    7.03    2.34
  -2 -20  -1    2.85    1.75
   2 -20   1    5.09    2.18
   2 -20  -1    3.65    2.14
  -2 -21   1    2.59    1.53
  -2 -21  -1    2.53    1.42
   2 -21   1    1.87    1.98
   2 -21  -1    0.68    1.96
  -2 -22  -1    4.60    2.37
   2 -22   1    2.73    2.17
   2 -22  -1    9.82    4.15
  -2 -23   1    7.46    2.93
  -2 -23  -1    6.66    3.00
   2 -23   1    4.58    3.13
   2 -23  -1   11.66    3.47
   2   0  -2 7739.62   55.50
   2   0   2 7199.01   50.97
  -2   0  -2 7216.01   51.19
   2   0  -2 7809.17   56.19
  -2  -1   2 2181.39   16.47
   2   1   2 2194.90   15.71
   2  -1   2 2254.17   16.70
  -2   1  -2 2093.17   15.65
  -2  -2   2  893.35    7.54
  -2  -2  -2  912.32    6.64
  -2   2  -2  838.33    7.15
  -2  -2  -2  855.16    6.39
  -2  -3   2 4428.04   32.52
   2   3  -2 4158.14   30.26
  -2  -3  -2 4344.07   30.80
   2  -3  -2 4451.02   33.11
  -2  -4   2  173.27    2.53
   2   4  -2  179.22    2.53
   2  -4   2  182.99    3.22
  -2   4  -2  163.71    2.71
  -2  -4  -2  159.64    1.81
  -2   4   2  185.43    3.12
   2   4   2  180.91    1.95
  -2  -5   2 1769.48   14.17
   2   5  -2 1802.59   14.12
   2  -5  -2 1786.11   15.13
   2   5   2 1832.04   13.72
  -2  -6   2  773.74    7.38
   2   6  -2  795.66    7.22
   2  -6   2  787.72    7.89
  -2   6  -2  732.23    7.35
   2  -6  -2  742.32    7.86
   2   6   2  807.68    6.86
  -2   6   2  825.21    8.13
  -2  -7   2  353.58    4.49
   2   7  -2  371.22    4.35
   2  -7   2  360.97    4.78
   2  -7  -2  341.09    5.12
   2   7   2  377.89    4.09
  -2  -8   2    9.82    1.50
   2   8  -2   12.29    1.42
   2  -8   2    5.50    2.63
  -2  -8  -2    4.71    0.91
   2  -8  -2    7.81    1.83
   2   8   2    7.56    1.13
  -2  -9   2 1956.79   39.28
   2  -9   2 1664.05   33.77
  -2  -9  -2 1658.94   33.09
   2  -9  -2 1889.32   38.33
   2   9   2 1839.22   36.53
  -2 -10   2  240.74    6.38
   2 -10   2  210.54    6.57
  -2 -10  -2  183.61    4.56
   2 -10  -2  224.80    6.31
   2  10   2  222.81    5.25
  -2 -11   2  769.10   16.31
   2 -11   2  695.08   15.05
  -2 -11  -2  617.21   12.83
   2 -11  -2  737.19   16.05
  -2 -12   2  842.33   23.57
   2 -12   2  814.77   23.27
  -2 -12  -2  776.00   21.55
   2 -12  -2  852.62   24.22
  -2 -13   2  252.60    9.70
   2 -13   2  260.13   10.31
  -2 -13  -2  241.02    8.89
   2 -13  -2  255.97   10.01
  -2 -14   2   71.06    4.31
   2 -14   2   85.06    5.33
  -2 -14  -2   80.37    4.54
   2 -14  -2   83.22    5.40
  -2 -15   2  403.89   20.32
   2 -15   2  333.94   17.07
  -2 -15  -2  357.79   17.95
   2 -15  -2  381.09   19.42
  -2 -16   2    5.59    2.70
   2 -16   2    5.82    3.13
  -2 -16  -2    5.56    2.25
   2 -16  -2    7.88    2.50
  -2 -17   2  109.57    6.54
   2 -17   2  127.40    8.26
  -2 -17  -2  116.03    6.64
   2 -17  -2  127.08    7.92
  -2 -18   2   64.09    4.05
  -2 -18  -2   55.92    6.73
   2 -18   2   59.72    7.67
   2 -18  -2   66.76    4.76
  -2 -19   2   38.86    7.13
   2 -19   2   28.15    5.51
  -2 -19  -2   40.52    7.33
   2 -19  -2   45.01    4.72
  -2 -20   2   14.62    3.71
   2 -20   2   15.88    4.10
  -2 -20  -2   17.30    3.98
   2 -20  -2   29.42    3.45
  -2 -21   2   42.75    3.61
  -2 -21  -2   43.36    3.70
   2 -21  -2   52.08    5.36
  -2 -22   2    5.93    1.92
  -2 -22  -2    4.77    1.66
   2 -22   2    1.86    2.09
   2 -22  -2    9.65    2.92
  -2 -23   2   17.33    3.34
  -2 -23  -2   19.12    3.85
   2 -23   2   15.65    3.78
   2 -23  -2   21.44    4.44
  -2   0   3   26.58    3.86
   2   0  -3   23.74    3.13
   2   0   3   20.21    2.18
  -2   0  -3   20.86    2.26
  -2  -1   3 1320.63   11.68
   2   1   3 1393.46   10.60
  -2  -1  -3 1358.95   10.29
   2  -1   3 1397.40   10.88
  -2   1  -3 1355.10   10.75
   2   2  -3  238.44    3.05
  -2  -2  -3  205.58    2.40
   2  -2   3  230.05    2.93
  -2   2  -3  200.92    2.79
   2  -2  -3  236.11    3.84
  -2  -3  -3   12.84    1.77
  -2  -3   3   15.49    2.29
   2   3  -3   19.10    2.33
   2  -3   3   14.06    2.01
  -2   3  -3   13.03    1.60
   2  -3  -3    7.00    1.45
  -2  -3  -3   14.07    2.08
  -2   3   3   17.53    2.46
  -2  -4  -3  426.80    4.12
  -2  -4   3  444.60    4.89
   2   4  -3  455.90    4.69
  -2   4  -3  410.59    4.70
  -2  -4  -3  439.36    4.09
  -2  -5   3   61.58    5.41
   2   5  -3   58.34    3.16
   2  -5   3   63.38    2.12
  -2   5  -3   55.48    3.10
  -2  -5  -3   51.65    5.27
   2  -5  -3   52.31    5.86
  -2   5   3   64.04    2.27
   2   5   3   62.02    1.48
  -2  -6   3   27.29    3.13
   2   6  -3   34.31    3.69
   2  -6   3   36.47    4.26
  -2  -6  -3   32.67    3.56
   2  -6  -3   33.37    4.49
   2   6   3   37.47    3.98
  -2  -7   3   60.69    3.51
   2  -7   3   63.33    3.74
  -2  -7  -3   57.78    3.10
   2  -7  -3   63.56    4.59
   2   7   3   67.93    3.66
  -2  -8   3   93.80    5.04
   2  -8   3  103.40    5.50
  -2  -8  -3   91.04    4.73
   2  -8  -3  103.49    5.78
   2   8   3   99.92    5.00
  -2  -9   3   53.67    3.69
   2  -9   3   38.88    3.10
  -2  -9  -3   35.79    2.44
   2  -9  -3   34.43    3.03
   2   9   3   33.84    3.77
  -2 -10   3  201.37    5.50
   2 -10   3  144.05   10.92
  -2 -10  -3  168.25   10.70
   2 -10  -3  191.44    5.93
   2  10   3  196.79    4.89
  -2 -11   3  298.48    9.43
   2 -11   3  306.73    9.85
  -2 -11  -3  259.88    7.87
   2 -11  -3  306.55    9.92
  -2 -12   3    1.45    2.08
   2 -12   3    4.41    2.37
  -2 -12  -3    3.28    2.11
   2 -12  -3    6.46    2.61
  -2 -13   3  317.32   11.74
   2 -13   3  273.81   10.47
  -2 -13  -3  265.65    9.64
   2 -13  -3  291.54   11.30
  -2 -14   3   15.81    3.36
   2 -14   3    8.72    3.60
  -2 -14  -3    6.56    1.48
   2 -14  -3   13.09    2.72
  -2 -15   3   66.17    4.79
   2 -15   3   61.63   12.64
  -2 -15  -3   55.08    5.71
   2 -15  -3   63.81    5.03
  -2 -16   3   21.12    2.86
   2 -16   3   30.96    3.92
  -2 -16  -3   15.47    2.49
   2 -16  -3   26.20    3.77
  -2 -17   3    0.93    1.54
   2 -17   3    5.56    3.06
  -2 -17  -3    2.55    1.34
   2 -17  -3    7.36    3.46
  -2 -18   3    2.47    1.67
   2 -18   3    5.33    2.99
  -2 -18  -3    6.85    2.56
   2 -18  -3    2.37    3.31
  -2 -19   3    5.50    2.07
   2 -19   3    9.10    2.84
  -2 -19  -3    9.27    2.72
   2 -19  -3    7.91    2.96
  -2 -20   3    3.34    2.21
   2 -20   3    6.42    3.70
  -2 -20  -3    3.87    2.21
   2 -20  -3    3.12    2.04
  -2 -21   3    7.45    2.72
   2 -21   3    1.24    2.12
  -2 -21  -3    2.41    1.39
   2 -21  -3    5.74    3.18
  -2 -22   3    5.25    1.75
   2 -22   3    7.60    2.41
  -2 -22  -3    9.88    2.35
   2 -22  -3    8.15    3.10
  -2 -23  -3    2.38    1.45
   2 -23  -3    6.51    2.31
  -2   0   4  605.82    6.67
   2   0   4  615.54    5.54
  -2  -1   4 4850.22   36.05
   2   1   4 4921.13   35.55
   2  -1   4 4866.40   35.34
  -2  -1  -4 4950.03   35.78
  -2   1  -4 5066.32   37.08
   2  -1  -4 4977.10   37.95
   2  -2  -4    0.59    0.62
  -2  -2   4    4.76    0.81
   2   2  -4    4.29    1.39
  -2  -2  -4    1.75    0.62
   2  -2   4    3.30    1.24
  -2   2  -4    4.42    1.65
   2  -2  -4    5.41    1.90
  -2  -3   4 4516.65   34.41
  -2  -3  -4 4565.36   33.37
   2   3  -4 4715.36   34.92
   2  -3   4 4727.47   34.96
  -2   3  -4 4440.56   33.16
  -2  -3  -4 4400.36   32.15
  -2  -4  -4  302.97    3.48
  -2  -4   4  338.07    4.56
   2  -4   4  354.31    4.54
  -2   4  -4  349.90    4.44
   2  -4  -4  310.61    4.75
  -2  -4  -4  337.14    4.16
  -2   4   4  349.03    4.60
  -2  -5   4 3535.51   27.56
  -2  -5  -4 3623.51   26.94
  -2  -6   4 1215.33   24.86
   2  -6   4 1346.35   27.36
  -2  -6  -4 1232.83   24.69
   2  -6  -4 1073.64   22.20
   2   6   4 1240.59   24.73
  -2  -7   4 1854.65   37.33
   2  -7   4 1934.91   38.91
  -2  -7  -4 1882.78   37.41
   2  -7  -4 2152.40   43.60
  -2  -8   4  274.62    6.76
   2  -8   4  276.78    7.22
  -2  -8  -4  273.06    6.32
   2  -8  -4  296.72    8.10
   2   8   4  286.11    6.43
  -2  -9   4 1882.25   37.05
   2  -9   4 1842.68   36.41
  -2  -9  -4 1754.83   34.20
   2  -9  -4 1850.87   36.92
   2   9   4 1833.36   35.53
  -2 -10   4   27.97    3.18
   2 -10   4   26.48    5.72
  -2 -10  -4   27.49    2.82
   2 -10  -4   30.55    3.79
   2  10   4   26.30    2.56
  -2 -11   4 1101.37   30.53
   2 -11   4  975.05   27.46
  -2 -11  -4  980.49   26.98
   2 -11  -4 1059.43   29.77
  -2 -12   4   37.46    4.22
   2 -12   4   21.35    3.72
  -2 -12  -4   46.16    4.58
   2 -12  -4   46.45    6.06
  -2 -13   4  505.09   23.61
   2 -13   4  478.00   22.53
  -2 -13  -4  487.32   22.62
   2 -13  -4  500.13   23.99
  -2 -14   4   63.21    4.29
   2 -14   4   47.10    3.72
  -2 -14  -4   61.93    4.15
   2 -14  -4   70.65    6.19
  -2 -15   4  302.97   15.04
   2 -15   4  319.76   15.99
  -2 -15  -4  297.47   14.41
   2 -15  -4  337.38   16.80
  -2 -16   4   18.46    2.73
   2 -16   4   23.26    3.65
  -2 -16  -4   21.71    3.16
   2 -16  -4   24.72    4.01
  -2 -17   4  155.95    7.87
   2 -17   4  161.13    8.25
  -2 -17  -4  163.44    7.87
   2 -17  -4  171.41    8.91
  -2 -18   4   53.93    6.40
   2 -18   4   48.51    6.69
  -2 -18  -4   43.19    5.21
   2 -18  -4   50.99    6.37
  -2 -19   4   68.47    5.87
   2 -19   4   82.79    6.96
  -2 -19  -4   62.63    5.13
   2 -19  -4   74.47    7.03
  -2 -20   4   22.69    4.21
   2 -20   4   18.67    3.76
  -2 -20  -4   14.20    2.71
   2 -20  -4   13.51    3.75
  -2 -21   4   24.40    3.39
   2 -21   4   34.66    4.63
  -2 -21  -4   36.39    4.56
   2 -21  -4   33.83    4.65
  -2 -22   4    1.20    1.36
   2 -22   4    1.15    2.12
  -2 -22  -4    3.55    2.12
   2 -22  -4    9.83    3.12
  -2   0   5  334.40    4.74
   2   0  -5  322.61    4.20
   2   0   5  319.99    4.70
  -2   0  -5  313.33    3.77
  -2  -1   5  374.16    4.76
   2   1   5  424.77    4.25
   2  -1   5  421.24    4.49
  -2  -1  -5  415.30    4.37
  -2   1  -5  390.42    4.43
  -2  -2   5  639.61    7.19
  -2  -2  -5  685.11    6.30
   2  -2   5  694.29    6.70
  -2   2  -5  690.93    6.85
  -2  -3   5   36.86    4.84
  -2  -3  -5   33.03    4.23
   2  -3   5   37.80    4.03
  -2   3  -5   38.73    4.21
   2  -3  -5   29.63    3.54
  -2  -3  -5   31.24    3.47
  -2  -4  -5  742.28   15.25
  -2  -4   5  775.65   16.84
   2  -4   5  883.24   18.15
   2  -4  -5  762.03   16.19
  -2  -4  -5  793.98   16.17
  -2  -5  -5   58.54    4.44
  -2  -5   5   82.66    7.06
   2  -5   5   77.30    4.35
   2  -5  -5   71.64    4.65
  -2  -5  -5   69.22    3.78
  -2  -6  -5   17.45    2.29
  -2  -6   5   31.57    2.91
   2  -6   5   23.33    2.28
  -2  -6  -5   23.90    2.92
   2  -6  -5   21.41    2.49
  -2  -7   5  385.16   18.01
   2  -7   5  356.05    8.47
  -2  -7  -5  343.92    7.75
   2  -7  -5  336.84    8.36
   2   7   5  339.10    7.39
  -2  -8   5  310.25    7.68
   2  -8   5  287.36    7.09
  -2  -8  -5  282.32    6.57
   2  -8  -5  327.86    8.81
   2   8   5  289.74    6.41
  -2  -9   5  112.82    8.93
   2  -9   5  107.43    8.56
  -2  -9  -5  111.83   12.92
   2  -9  -5  107.10    8.78
   2   9   5  107.03    8.07
  -2 -10   5  591.30   16.98
   2 -10   5  604.30   17.44
  -2 -10  -5  596.34   16.84
   2 -10  -5  623.75   18.33
  -2 -11   5  201.37    8.06
   2 -11   5  180.58    7.47
  -2 -11  -5  185.42    7.40
   2 -11  -5  202.49    8.47
  -2 -12   5   80.23    5.27
   2 -12   5   60.84    5.94
  -2 -12  -5   82.33    5.25
   2 -12  -5   86.83    5.79
  -2 -13   5  182.76    9.74
   2 -13   5  159.00    8.58
   2 -13  -5  201.73   11.28
  -2 -14   5  105.03    6.37
   2 -14   5   98.68    6.51
  -2 -14  -5  116.22    6.61
   2 -14  -5  118.36    7.71
  -2 -15   5    5.86    2.86
   2 -15   5    9.92    3.19
  -2 -15  -5    7.48    2.35
   2 -15  -5    4.89    2.59
  -2 -16   5  114.61    7.20
   2 -16   5  139.93    8.65
  -2 -16  -5  132.57    7.90
   2 -16  -5  119.34    7.67
  -2 -17   5   15.95    2.95
   2 -17   5   20.00    3.48
  -2 -17  -5   21.85    3.52
   2 -17  -5   17.02    3.90
  -2 -18   5   10.98    2.50
   2 -18   5   12.46    3.17
  -2 -18  -5   20.16    4.06
   2 -18  -5   16.85    3.88
  -2 -19   5   36.78    3.57
   2 -19   5   36.01    4.18
  -2 -19  -5   34.05    3.55
   2 -19  -5   28.85    3.97
  -2 -20   5   15.85    4.63
   2 -20   5   10.24    3.37
  -2 -20  -5   16.97    4.51
   2 -20  -5   19.87    3.27
  -2 -21   5    3.07    1.67
   2 -21   5    2.08    1.85
  -2 -21  -5    4.01    1.98
   2 -21  -5    6.66    3.63
  -2 -22   5   20.21    3.96
   2 -22   5   32.93    6.11
   2 -22  -5   26.33    5.06
  -2   0   6  847.18   18.60
   2   0   6  806.87   17.04
  -2   0  -6  779.67   15.97
  -2   1   6  946.24   21.44
  -2  -1   6  854.32   17.80
   2   1   6  844.70   17.08
   2  -1   6  852.75   17.38
  -2  -1  -6  809.52   16.48
  -2   1  -6  865.54   17.73
   2   2   6   12.93    1.71
  -2  -2   6   11.38    1.73
   2  -2   6    8.58    1.32
  -2  -2  -6    9.06    1.02
  -2   2  -6   11.40    1.37
   2  -2  -6    9.34    1.70
   2   3   6  849.50   17.27
  -2  -3   6  760.12   16.11
  -2  -3  -6  724.28   14.94
   2  -3   6  779.35   16.12
   2  -3  -6  739.44   15.94
  -2  -4   6  489.93   10.86
  -2  -4  -6  446.87    9.40
   2  -4   6  472.36   10.32
   2  -4  -6  488.87   11.49
  -2  -4  -6  466.71   10.06
  -2  -5  -6  956.56   19.46
  -2  -5   6 1139.10   23.62
   2  -5   6 1092.16   22.39
   2  -5  -6 1056.33   23.45
  -2  -5  -6 1075.33   21.88
  -2  -6  -6   60.10    5.74
  -2  -6   6   86.04    8.62
   2  -6   6   70.87    5.68
  -2  -6  -6   77.18    6.17
   2  -6  -6   79.10    6.61
  -2  -7   6 1056.43   21.74
   2  -7   6  994.57   20.21
  -2  -7  -6 1031.44   20.72
   2  -7  -6  976.22   20.33
  -2  -8  -6  191.31    4.44
  -2  -8   6  231.40   16.09
   2  -8   6  204.25    5.57
  -2  -8  -6  234.43    6.18
   2  -8  -6  231.14    7.05
  -2  -9   6  271.19    8.86
   2  -9   6  250.31    8.10
  -2  -9  -6  247.42    7.70
   2  -9  -6  261.39    9.15
  -2 -10   6    2.43    1.60
   2 -10   6    1.25    2.08
  -2 -10  -6    4.00    2.18
   2 -10  -6    2.28    4.05
  -2 -11   6  330.41   12.11
   2 -11   6  321.23   12.02
  -2 -11  -6  335.69   11.99
   2 -11  -6  346.26   13.19
  -2 -12   6   11.89    2.23
   2 -12   6   10.53    2.19
  -2 -12  -6   18.29    2.92
   2 -12  -6   13.86    3.11
  -2 -13   6  223.13   11.93
   2 -13   6  212.97   11.49
  -2 -13  -6  215.35   11.26
   2 -13  -6  224.39   13.37
  -2 -14   6   53.30    6.02
   2 -14   6   60.75   12.55
  -2 -14  -6   55.37    5.89
   2 -14  -6   50.76    5.98
  -2 -15   6   80.52    5.78
   2 -15   6   73.01    5.44
  -2 -15  -6   78.69    5.30
   2 -15  -6   82.83    5.97
  -2 -16   6   37.46    5.55
   2 -16   6   23.98    3.89
  -2 -16  -6   27.77    4.17
   2 -16  -6   30.41    5.04
  -2 -17   6   82.49    7.01
   2 -17   6   96.49    7.64
  -2 -17  -6  103.68    7.89
   2 -17  -6   94.95    8.20
  -2 -18   6   11.59    3.57
   2 -18   6    8.03    2.98
  -2 -18  -6   16.17    3.57
   2 -18  -6   14.27    3.69
  -2 -19   6   34.21    4.78
   2 -19   6   44.07    6.14
  -2 -19  -6   47.61    5.88
   2 -19  -6   40.01    5.74
  -2 -20   6    6.36    2.32
   2 -20   6    8.19    2.96
  -2 -20  -6    2.37    1.58
   2 -20  -6   10.20    4.03
  -2 -21   6    7.75    2.57
   2 -21   6    5.18    2.27
  -2   0   7  959.72   20.05
   2   0   7  878.89   18.08
  -2   1   7  628.99   14.79
  -2  -1   7  592.39   12.95
   2   1   7  554.14   12.64
   2  -1   7  559.74   12.33
  -2  -1  -7  602.39   12.65
   2   2   7 1869.93   37.25
  -2  -2   7 1782.42   37.08
   2  -2   7 1613.42   33.07
  -2  -2  -7 1749.76   34.92
   2  -2  -7 1615.96   33.03
   2   3   7  150.86    4.20
  -2  -3   7  114.45    9.20
  -2  -3  -7  110.94    5.47
   2  -3   7  115.57    8.38
   2  -3  -7  108.30    6.31
  -2  -4   7 1284.86   25.90
  -2  -4  -7 1180.71   23.09
   2  -4   7 1274.75   25.48
   2  -4  -7 1263.87   25.65
  -2  -4  -7 1243.57   24.65
  -2  -5  -7  622.44   12.55
  -2  -5   7  713.67   15.54
   2  -5   7  696.57   14.61
   2  -5  -7  680.12   14.81
  -2  -5  -7  667.96   13.81
  -2  -6  -7  519.62   10.67
  -2  -6   7  610.06   13.49
   2  -6   7  566.12   12.22
  -2  -6  -7  578.97   12.27
   2  -6  -7  560.90   12.72
  -2  -7   7  687.55   19.66
   2  -7   7  637.48   18.12
  -2  -7  -7  644.80   18.08
   2  -7  -7  645.10   18.75
  -2  -8   7  714.12   20.63
   2  -8   7  656.31   18.71
  -2  -8  -7  677.85   19.07
   2  -8  -7  630.55   18.41
  -2  -9   7   51.06    7.43
   2  -9   7   36.80    4.25
  -2  -9  -7   46.96    4.83
   2  -9  -7   44.91    5.83
  -2 -10   7  710.77   33.58
   2 -10   7  686.97   31.68
  -2 -10  -7  769.43   35.28
   2 -10  -7  758.85   35.45
  -2 -11   7  113.21   11.04
   2 -11   7  108.66    6.57
  -2 -11  -7  122.28    6.77
   2 -11  -7  106.12    7.48
  -2 -12   7  302.45   15.60
   2 -12   7  298.75   15.32
  -2 -12  -7  318.29   16.15
   2 -12  -7  315.07   16.60
  -2 -13   7  167.88   12.24
   2 -13   7  135.06    8.02
  -2 -13  -7  154.13    8.53
   2 -13  -7  130.94    7.71
  -2 -14   7  199.83   12.00
   2 -14   7  191.55   11.16
  -2 -14  -7  187.90   10.82
   2 -14  -7  186.62   17.85
  -2 -15   7   11.86    3.91
   2 -15   7    7.16    2.55
  -2 -15  -7   12.62    2.79
   2 -15  -7   16.56    3.27
  -2 -16   7  198.05   14.11
   2 -16   7  182.87   12.98
  -2 -16  -7  207.25   14.33
   2 -16  -7  199.21   14.34
  -2 -17   7   49.78    4.90
   2 -17   7   43.01    4.79
  -2 -17  -7   42.18    3.89
   2 -17  -7   27.89    5.77
  -2 -18   7   46.46    3.70
  -2 -18  -7   65.59    4.85
   2 -18  -7   64.78    5.62
  -2 -19   7   44.03    4.37
   2 -19   7   37.56    3.99
  -2 -19  -7   49.24    4.28
   2 -19  -7   33.31    3.69
  -2 -20   7   33.43    5.65
   2 -20   7   23.16    4.68
   2 -20  -7   17.25    4.18
  -2 -21   7    6.71    2.49
   2 -21   7    2.22    1.88
   2 -21  -7    7.37    3.27
  -2   0   8  252.21   13.04
   2   0   8  200.74    9.86
  -2   1   8    1.69    1.16
  -2  -1   8    2.23    1.22
   2   1   8    0.49    0.92
   2  -1   8    1.56    1.39
   2   2   8   19.11    2.37
  -2  -2   8   16.41    2.38
   2  -2   8   14.26    1.90
   2  -2  -8   14.68    2.30
   2   3   8   65.75    8.31
  -2  -3   8   63.41    6.13
   2  -3   8   56.71    7.70
   2  -3  -8   50.52    4.96
  -2  -4   8    6.22    1.15
   2  -4   8    2.84    1.89
   2  -4  -8   -0.01    2.41
  -2  -4  -8    3.19    2.07
  -2  -5   8   50.28    6.21
   2  -5   8   47.47    5.06
   2  -5  -8   35.70    4.05
  -2  -5  -8   37.52    3.59
  -2  -6   8  189.78   16.26
   2  -6   8  178.30   11.55
   2  -6  -8  186.75   15.34
  -2  -6  -8  172.82   11.27
  -2  -7   8   36.75    5.16
   2  -7   8   34.80    3.89
  -2  -7  -8   28.70    3.44
   2  -7  -8   28.97    3.84
  -2  -8   8    6.53    1.87
   2  -8   8   10.51    2.54
  -2  -8  -8   12.65    2.95
   2  -8  -8   13.33    4.17
  -2  -9   8   13.49    2.35
   2  -9   8    8.14    2.38
  -2  -9  -8   10.93    2.28
   2  -9  -8    5.43    3.01
  -2 -10   8    7.86    3.02
   2 -10   8    5.60    2.98
  -2 -10  -8    8.36    3.65
   2 -10  -8   12.93    4.79
  -2 -11   8   16.86    3.29
   2 -11   8    7.82    3.18
  -2 -11  -8    8.46    2.70
   2 -11  -8   17.60    4.48
  -2 -12   8   21.83    3.44
   2 -12   8    9.77    2.32
  -2 -12  -8   11.76    2.37
   2 -12  -8   18.03    4.24
  -2 -13   8   21.88    4.37
   2 -13   8   23.97    3.64
  -2 -13  -8   19.23    3.09
   2 -13  -8   34.26    4.65
  -2 -14   8   14.69    3.47
   2 -14   8   12.76    2.96
  -2 -14  -8    2.50    2.05
   2 -14  -8   11.79    4.74
  -2 -15   8    5.12    3.07
   2 -15   8    3.28    2.26
  -2 -15  -8    5.84    2.40
   2 -15  -8    4.20    2.85
  -2 -16   8   15.07    4.07
   2 -16   8    7.09    2.73
  -2 -16  -8    8.89    2.52
   2 -16  -8    8.74    3.18
  -2 -17   8   10.36    3.89
   2 -17   8    6.23    3.21
  -2 -17  -8   12.48    3.55
   2 -17  -8   10.22    4.11
  -2 -18   8    4.75    1.98
   2 -18   8    4.68    2.15
  -2 -18  -8    1.44    1.59
   2 -18  -8    2.21    2.32
  -2 -19   8   11.13    4.01
   2 -19   8    5.77    3.24
   2 -19  -8    9.94    3.34
  -2 -20   8    6.70    3.13
   2 -20   8    7.47    3.56
   2 -20  -8   -0.25    1.89
  -2   0   9  929.83   26.30
   2   0   9  827.88   23.53
  -2   1   9  203.79   13.10
  -2  -1   9  168.73   13.07
   2   1   9  182.34   13.57
   2  -1   9  170.96   11.00
   2   2   9 1060.32   30.27
  -2  -2   9 1058.44   29.64
   2  -2   9 1013.93   28.38
   2  -2  -9  937.35   27.67
   2   3   9  418.65   12.37
  -2  -3   9  377.89   20.96
   2  -3   9  326.78   18.68
   2  -3  -9  327.27   10.54
  -2  -4   9 1164.41   40.58
   2  -4   9 1152.57   38.91
   2  -4  -9 1090.00   36.57
  -2  -4  -9 1092.46   36.21
  -2  -5   9  669.20   23.11
   2  -5   9  678.91   23.59
   2  -5  -9  694.02   24.02
  -2  -5  -9  713.96   24.21
  -2  -6   9  861.45   33.06
   2  -6   9  928.28   31.41
   2  -6  -9  844.50   28.79
  -2  -6  -9  921.73   30.84
  -2  -7   9  493.76   28.00
   2  -7   9  470.52   22.24
  -2  -7  -9  469.79   22.09
   2  -7  -9  464.65   22.23
  -2  -8   9  544.77   36.20
   2  -8   9  561.65   26.26
   2  -8  -9  571.60   27.24
  -2  -9   9  164.16   11.59
   2  -9   9  136.10    7.55
  -2  -9  -9  166.07    9.07
   2  -9  -9  145.18    8.63
  -2 -10   9  355.33   17.33
   2 -10   9  369.08   17.82
  -2 -10  -9  396.95   19.00
   2 -10  -9  413.87   20.55
  -2 -11   9   46.81    5.55
   2 -11   9   38.90    4.52
  -2 -11  -9   43.90    4.45
   2 -11  -9   37.92    5.20
  -2 -12   9  211.15   22.44
   2 -12   9  206.16   11.48
  -2 -12  -9  212.57   11.52
   2 -12  -9  223.93   12.86
  -2 -13   9   68.82    6.51
   2 -13   9   60.55    7.79
  -2 -13  -9   58.62    8.34
   2 -13  -9   54.96    7.47
  -2 -14   9  120.20   10.70
   2 -14   9  114.47    8.94
  -2 -14  -9  120.92    8.97
   2 -14  -9  110.66    9.48
  -2 -15   9   56.31    7.42
   2 -15   9   47.25    4.63
  -2 -15  -9   53.58    5.15
   2 -15  -9   47.95    4.93
  -2 -16   9   99.74    9.40
   2 -16   9  108.94    6.69
  -2 -16  -9  104.20    6.14
   2 -16  -9   98.77    6.83
   2 -17   9   23.69    2.82
  -2 -17  -9   24.58    3.01
   2 -17  -9   10.74    2.99
  -2 -18   9   53.22    8.03
   2 -18   9   51.58    5.73
   2 -18  -9   50.86    6.27
  -2 -19   9   14.06    2.65
   2 -19   9   16.70    3.45
   2 -19  -9   20.95    4.07
  -2   0  10   50.57    6.82
   2   0  10   43.88    4.53
  -2   1  10    7.14    1.53
  -2  -1  10    4.47    2.00
   2   1  10    1.74    1.19
   2  -1  10    5.77    1.63
   2   2  10   13.76    2.18
  -2  -2  10   17.16    2.91
   2  -2  10   16.35    2.24
   2  -2 -10    8.13    2.01
  -2  -3  10   36.24    4.37
   2  -3  10   27.72    3.71
   2  -3 -10   26.73    3.62
  -2  -4  10    6.64    1.86
   2  -4  10   11.42    2.16
   2  -4 -10    6.28    2.85
  -2  -4 -10    0.70    1.44
  -2  -5  10    6.55    2.15
   2  -5  10    3.58    1.36
   2  -5 -10    6.32    3.89
  -2  -5 -10    2.07    1.98
  -2  -6  10   49.37    5.90
   2  -6  10   41.28    4.55
   2  -6 -10   36.91    6.25
  -2  -6 -10   30.53    4.85
  -2  -7  10    7.97    2.35
   2  -7  10    8.95    2.60
   2  -7 -10    6.12    2.77
  -2  -7 -10    9.21    3.27
  -2  -8  10    4.16    1.88
   2  -8  10    7.31    1.83
   2  -8 -10    8.07    2.88
  -2  -8 -10    4.30    1.84
  -2  -9  10    7.74    2.24
   2  -9  10   12.09    3.12
  -2  -9 -10    6.15    2.16
   2  -9 -10    4.09    2.74
  -2 -10  10   15.46    2.71
   2 -10  10   14.89    3.42
  -2 -10 -10   11.25    2.94
   2 -10 -10    8.51    3.17
  -2 -11  10    5.05    1.75
   2 -11  10    6.88    2.52
  -2 -11 -10    3.33    1.90
   2 -11 -10    8.57    3.73
  -2 -12  10    5.47    2.75
   2 -12  10   12.14    4.24
  -2 -12 -10    6.76    3.64
   2 -12 -10    0.15    2.79
  -2 -13  10    5.06    2.06
   2 -13  10   10.41    2.36
  -2 -13 -10    4.55    2.03
   2 -13 -10    8.79    4.18
  -2 -14  10    2.85    1.66
   2 -14  10    6.97    2.57
  -2 -14 -10    7.09    2.95
   2 -14 -10    2.14    2.36
  -2 -15  10   11.86    3.77
   2 -15  10    3.39    2.21
  -2 -15 -10   11.01    3.49
   2 -15 -10   10.12    3.96
  -2 -16  10    7.11    3.12
   2 -16  10    4.71    2.87
   2 -16 -10   -0.53    2.23
  -2 -17  10    4.52    1.51
   2 -17  10    7.59    3.47
   2 -17 -10    4.07    3.05
  -2 -18  10   10.88    2.48
   2 -18  10    4.78    2.19
   2 -18 -10    3.82    2.14
  -2   0  11  326.34   16.64
   2   0  11  301.16   19.21
  -2  -1  11  100.75   10.65
   2   1  11   87.35    7.42
   2  -1  11   85.01    8.10
   2   2  11  243.05   15.70
  -2  -2  11  212.46   14.18
   2  -2  11  226.51   14.35
   2  -2 -11  190.96   10.54
  -2  -3  11  176.08   14.41
   2  -3  11  166.16   15.00
   2  -3 -11  136.18    8.46
  -2  -4  11  271.29   20.32
   2  -4  11  263.65   20.32
   2  -4 -11  238.78   12.36
  -2  -4 -11  266.29   13.54
  -2  -5  11   58.07    7.93
   2  -5  11   54.08    7.03
   2  -5 -11   41.29    5.01
  -2  -5 -11   62.32    4.92
  -2  -6  11  286.12   18.60
   2  -6  11  266.58   19.38
   2  -6 -11  265.62   13.56
  -2  -6 -11  255.54   12.71
  -2  -7  11   47.01    5.34
   2  -7  11   35.19    5.29
   2  -7 -11   35.48    4.75
  -2  -7 -11   26.83    3.75
  -2  -8  11  127.76   13.89
   2  -8  11  133.45   13.86
  -2  -8 -11  136.11    8.43
   2  -8 -11  125.88    7.95
  -2  -9  11   75.12    7.87
   2  -9  11   74.53    7.81
  -2  -9 -11   71.83    5.37
   2  -9 -11   69.21    5.73
  -2 -10  11   67.25    6.91
   2 -10  11   84.68    9.26
  -2 -10 -11   87.77    5.42
   2 -10 -11   92.63    7.40
  -2 -11  11   20.93    3.64
   2 -11  11   30.30    5.43
  -2 -11 -11   18.03    3.15
   2 -11 -11   23.73    4.19
  -2 -12  11   79.50   10.04
   2 -12  11   89.78    8.97
  -2 -12 -11   86.97    6.95
   2 -12 -11   78.04    6.75
  -2 -13  11   19.37    5.08
   2 -13  11   17.38    4.67
  -2 -13 -11   27.01    3.07
   2 -13 -11   18.88    5.24
  -2 -14  11   31.26    6.76
   2 -14  11   43.36    6.23
  -2 -14 -11   39.06    5.06
   2 -14 -11   46.22    6.57
  -2 -15  11   30.48    4.04
   2 -15  11   47.12    4.93
   2 -15 -11   34.85    3.86
  -2 -16  11   23.26    3.91
   2 -16  11   16.09    3.00
   2 -16 -11   17.70    3.47
  -2 -17  11   11.36    3.30
   2 -17  11    1.39    1.82
   2 -17 -11    5.97    3.09
  -2   0  12   10.79    2.88
   2   0  12    7.98    2.31
   2   1  12   51.02    6.65
  -2  -1  12   58.28    8.04
   2  -1  12   52.22    5.84
   2  -1 -12   37.93    4.52
   2   2  12   16.19    2.62
  -2  -2  12   18.00    3.44
   2  -2  12   12.29    2.93
   2  -2 -12   15.21    3.18
  -2  -3  12   12.15    3.59
   2  -3  12    8.09    2.22
   2  -3 -12   11.45    3.35
  -2  -3 -12    7.58    2.46
  -2  -4  12    5.30    2.56
   2  -4  12   -0.45    1.51
   2  -4 -12    3.20    2.53
  -2  -4 -12    7.30    2.96
  -2  -5  12    8.95    2.58
   2  -5  12    5.53    1.70
   2  -5 -12    6.83    3.95
  -2  -5 -12    6.80    1.84
  -2  -6  12    8.16    2.09
   2  -6  12   11.48    2.92
   2  -6 -12   18.76    4.73
  -2  -6 -12   11.69    2.90
  -2  -7  12   17.29    3.24
   2  -7  12   13.57    2.69
  -2  -7 -12    9.27    3.02
   2  -7 -12   10.11    3.50
  -2  -8  12    6.36    2.42
   2  -8  12    3.94    1.62
  -2  -8 -12    9.64    3.77
   2  -8 -12    4.93    2.94
  -2  -9  12    6.18    2.61
   2  -9  12    4.23    1.92
  -2  -9 -12    6.03    3.19
   2  -9 -12    9.04    4.34
  -2 -10  12    8.89    2.27
   2 -10  12    9.33    2.23
  -2 -10 -12    9.18    2.67
   2 -10 -12    6.04    2.62
  -2 -11  12    4.68    1.45
   2 -11  12    2.45    1.64
  -2 -11 -12    6.60    2.08
   2 -11 -12    7.39    2.95
  -2 -12  12    2.48    1.62
   2 -12  12    3.89    1.98
  -2 -12 -12    1.92    1.49
   2 -12 -12    4.12    2.25
  -2 -13  12    6.41    2.42
   2 -13  12    5.07    2.09
  -2 -13 -12    8.21    2.40
   2 -13 -12    1.97    2.22
  -2 -14  12    6.58    2.71
   2 -14  12    8.32    3.55
   2 -14 -12    4.66    3.14
  -2 -15  12    3.46    1.83
   2 -15  12    4.90    1.80
   2 -15 -12    4.69    2.35
  -2 -16  12    4.45    2.44
   2 -16  12    2.37    1.27
   2 -16 -12    6.04    2.41
  -2   0  13   88.44    9.55
   2   0  13   97.35    8.57
  -2  -1  13   15.71    3.09
   2   1  13   20.57    3.97
   2  -1  13   23.73    4.29
   2  -1 -13   10.89    3.45
   2   2  13   60.60    9.53
  -2  -2  13   48.75    7.27
   2  -2  13   46.59    7.88
   2  -2 -13   38.85    5.26
  -2  -3  13   52.76    9.20
   2  -3  13   49.32    7.13
   2  -3 -13   42.93    5.94
  -2  -3 -13   49.42    7.08
  -2  -4  13   42.47    6.74
   2  -4  13   41.87    6.71
   2  -4 -13   28.69    4.78
  -2  -4 -13   37.70    5.08
  -2  -5  13    8.36    2.99
   2  -5  13    9.27    3.28
   2  -5 -13    7.15    3.66
  -2  -5 -13   11.69    3.06
  -2  -6  13   70.04    6.96
   2  -6  13   64.56    8.26
   2  -6 -13   70.45    6.23
  -2  -6 -13   60.08    6.13
  -2  -7  13    4.12    2.10
   2  -7  13   10.13    2.64
  -2  -7 -13    5.51    2.39
   2  -7 -13    9.01    3.34
  -2  -8  13   47.34    5.17
   2  -8  13   45.60    5.49
   2  -8 -13   30.31    6.05
  -2  -8 -13   43.07    4.17
  -2  -9  13   46.66    6.12
   2  -9  13   49.32    6.09
   2  -9 -13   44.16    5.08
  -2  -9 -13   49.00    4.01
  -2 -10  13   28.56    5.36
   2 -10  13   35.56    5.54
  -2 -10 -13   28.20    4.62
   2 -10 -13   42.06    6.61
  -2 -11  13    6.36    2.10
   2 -11  13   18.03    4.46
  -2 -11 -13   14.13    3.13
   2 -11 -13   15.16    3.82
  -2 -12  13   42.76    4.90
   2 -12  13   52.62    5.52
   2 -12 -13   35.69    3.67
  -2 -13  13    7.82    2.88
   2 -13  13    3.87    2.66
   2 -13 -13    3.77    2.27
  -2 -14  13   20.81    4.72
   2 -14  13   14.22    3.94
   2 -14 -13    6.52    2.66
  -2 -15  13    8.81    3.18
   2 -15  13   10.74    2.66
   2 -15 -13   11.02    3.33
   2   0  14   20.24    4.61
  -2  -1  14   -0.10    1.56
   2   1  14    4.60    1.75
   2  -1  14    3.94    1.78
   2  -1 -14    1.13    2.02
  -2  -2  14   37.12    7.89
   2  -2  14   31.70    7.02
   2  -2 -14   27.02    5.70
  -2  -3  14    6.86    2.18
   2  -3  14    4.13    1.79
   2  -3 -14    3.20    2.28
  -2  -3 -14    4.26    2.11
  -2  -4  14   14.98    3.52
   2  -4  14   20.05    4.55
   2  -4 -14   12.59    3.30
  -2  -4 -14   11.38    2.89
  -2  -5  14   -0.57    1.70
   2  -5  14    6.60    1.68
   2  -5 -14    5.21    2.20
  -2  -5 -14    4.49    2.34
  -2  -6  14   16.40    4.26
   2  -6  14   11.96    3.56
   2  -6 -14    7.17    2.35
  -2  -6 -14    6.24    1.61
  -2  -7  14    7.21    2.80
   2  -7  14    6.18    2.90
  -2  -7 -14    1.73    1.45
   2  -7 -14    7.62    3.29
  -2  -8  14   20.12    3.81
   2  -8  14   19.66    4.19
   2  -8 -14   12.46    3.51
  -2  -8 -14   11.90    2.70
  -2  -9  14    8.38    2.57
   2  -9  14    5.71    2.05
  -2  -9 -14    1.05    1.42
   2  -9 -14    6.73    3.44
  -2 -10  14    8.27    2.63
   2 -10  14    5.05    1.47
  -2 -10 -14    4.99    2.05
   2 -10 -14   10.49    4.00
  -2 -11  14    2.19    1.74
   2 -11  14    4.77    1.75
   2 -11 -14   10.78    3.94
  -2 -12  14    6.50    2.36
   2 -12  14    8.56    2.70
  -2 -13  14    2.87    1.58
   2 -13  14    6.77    2.32
   2 -13 -14    8.24    3.96
   2   0  15   97.69   11.74
   2   0 -15   95.09   11.06
   2   1  15    6.51    2.63
   2  -1  15   11.94    2.88
   2  -1 -15   10.40    3.37
   2  -2  15   63.64    9.83
   2  -2 -15   70.06    8.48
  -2  -2 -15   55.00    7.48
  -2  -3  15   25.01    4.57
   2  -3  15   22.80    3.88
   2  -3 -15   15.04    3.66
  -2  -3 -15   24.63    4.71
  -2  -4  15   57.03    8.34
   2  -4  15   53.07    8.21
   2  -4 -15   47.36    6.35
  -2  -4 -15   38.94    4.81
  -2  -5  15   11.36    3.66
   2  -5  15    0.23    1.35
   2  -5 -15    8.61    3.03
  -2  -5 -15   13.52    4.01
  -2  -6  15   67.52    7.63
   2  -6  15   70.89    8.14
   2  -6 -15   55.61    5.05
  -2  -6 -15   58.93    4.40
  -2  -7  15    6.51    2.37
   2  -7  15    5.38    2.25
   2  -7 -15    2.53    2.08
  -2  -7 -15    8.76    3.27
  -2  -8  15   52.53    7.54
   2  -8  15   38.84    7.58
  -2  -8 -15   34.43    4.35
   2  -8 -15   35.32    4.65
  -2  -9  15   16.10    5.04
   2  -9  15   11.76    2.65
   2  -9 -15   13.92    2.95
  -2 -10  15   28.38    6.31
   2 -10  15   40.28    7.23
   2 -10 -15   24.98    5.53
   2   0  16   18.73    3.20
   2   0 -16   11.54    3.96
   2  -1  16   40.77    6.21
   2  -1 -16   29.57    4.13
   2   1 -16   29.99    4.33
  -2  -1 -16   29.57    4.34
  -2  -2  16   22.39    4.24
   2  -2  16   24.18    3.39
   2  -2 -16   13.26    4.28
  -2  -2 -16   12.72    3.93
  -2  -3  16   18.16    3.41
   2  -3  16   17.10    3.29
   2  -3 -16   22.40    4.58
  -2  -3 -16   16.85    3.45
  -2  -4  16   16.63    4.09
   2  -4  16   11.03    2.96
   2  -4 -16    6.59    2.59
  -2  -4 -16   10.04    2.76
  -2  -5  16   20.03    3.73
   2  -5  16   22.92    3.94
   2  -5 -16   15.51    3.18
  -2  -5 -16   14.59    2.79
  -2  -6  16   -0.66    1.67
   2  -6  16    4.22    1.66
  -2  -6 -16    2.48    1.56
   2  -6 -16    3.18    2.01
  -2  -7  16   14.70    3.24
   2  -7  16    6.84    2.11
   2  -7 -16    9.94    3.18
  -2  -7 -16   13.73    3.34
   3   0   0    2.21    1.45
  -3   0   0    1.82    0.75
   3   1   0    0.57    0.35
   3  -1   0    3.91    1.76
  -3   1   0    3.07    1.03
   3   1   0    0.51    1.23
   3   2   0    0.23    0.50
   3  -2   0   -0.23    1.50
  -3   2   0    1.24    1.06
   3   2   0    1.92    1.15
  -3  -3   0    1.44    0.55
   3   3   0    1.54    0.54
   3  -3   0    4.75    2.46
  -3   3   0    1.52    1.02
  -3  -4   0    1.75    0.77
   3   4   0    3.16    1.10
   3  -4   0    2.37    1.73
  -3   4   0    5.95    1.66
  -3  -5   0    1.97    0.77
   3   5   0    3.62    1.10
   3  -5   0    2.07    1.80
  -3   5   0    2.63    1.18
  -3  -6   0    1.41    0.85
   3   6   0    1.02    0.71
   3  -6   0    1.26    1.51
  -3  -7   0   -0.01    0.74
   3   7   0    0.05    0.76
   3  -7   0    0.30    1.60
  -3  -8   0    3.46    1.04
   3   8   0    2.84    0.83
   3  -8   0   11.77    2.57
  -3  -9   0    0.08    1.13
   3   9   0    1.18    0.87
   3  -9   0   -0.92    1.78
  -3 -10   0   10.26    2.14
   3 -10   0    7.50    2.68
   3  10   0    2.15    1.06
  -3 -11   0    2.90    1.39
   3 -11   0    4.73    3.60
  -3 -12   0    8.10    2.16
   3 -12   0   -0.34    2.47
  -3 -13   0    0.91    2.12
   3 -13   0    8.58    3.56
  -3 -14   0    1.75    1.35
   3 -14   0    7.73    3.34
  -3 -15   0    1.20    1.44
   3 -15   0    4.30    2.58
  -3 -16   0    4.52    1.67
   3 -16   0   13.91    4.14
  -3 -17   0    1.78    1.20
   3 -17   0    4.45    2.32
  -3 -18   0    3.14    1.80
   3 -18   0    3.33    2.05
  -3 -19   0    4.04    1.42
   3 -19   0    1.80    1.96
  -3 -20   0    5.14    1.51
   3 -20   0    7.05    3.24
  -3 -21   0    4.38    1.74
   3 -21   0    4.01    2.56
  -3 -22   0    3.85    1.76
   3 -22   0    8.28    3.33
  -3 -23   0    1.88    1.07
   3 -23   0   12.14    4.03
  -3   0  -1 3671.39   26.62
   3  -1   1 2067.57   15.68
   3   1   1 2026.31   14.78
   3  -1  -1 2035.58   15.87
  -3  -1  -1 1954.65   14.34
   3   2   1 5163.78   36.41
   3   2   1 5201.50   36.74
   3  -2  -1 5262.37   38.62
  -3  -3   1   31.83    4.22
   3   3  -1   25.42    3.50
   3  -3   1   19.86    2.57
  -3   3  -1   21.59    2.54
   3  -3  -1   20.76    2.63
  -3   3   1   24.43    3.13
   3   3   1   32.67    3.57
   3   4  -1 2558.56   18.93
   3   4   1 2714.14   19.44
  -3  -5   1 1059.47    9.41
  -3  -5  -1 1048.78    8.12
   3   5  -1 1077.49    8.77
   3   5   1 1069.53    8.23
  -3  -6   1  267.92    3.59
  -3  -6  -1  268.53    2.95
   3   6  -1  256.10    3.06
   3  -6   1  290.45    4.65
   3   6   1  271.24    2.88
   3  -6  -1  282.71    4.60
  -3  -7   1  252.30    5.77
  -3  -7  -1  273.30    5.94
   3   7  -1  264.84    5.86
   3  -7   1  289.59    7.09
   3   7   1  271.10    5.83
   3  -7  -1  274.58    7.06
  -3  -8   1 2334.91   46.28
  -3  -8  -1 2521.07   49.75
   3   8  -1 2200.68   43.50
   3  -8   1 2385.24   47.84
   3  -8  -1 2079.42   41.94
  -3  -9   1   21.50    1.97
  -3  -9  -1   16.36    1.53
   3   9  -1   21.56    1.75
   3  -9   1   18.54    2.27
   3  -9  -1   18.52    2.57
   3   9   1   19.97    1.63
  -3 -10   1 2619.37   50.64
  -3 -10  -1 2542.01   48.97
   3 -10   1 2608.41   51.09
   3 -10  -1 2414.56   47.38
   3  10   1 2432.52   46.73
  -3 -11   1  470.13   13.72
  -3 -11  -1  383.18   11.04
   3 -11   1  425.49   13.13
   3 -11  -1  453.59   13.78
   3  11   1  424.97   11.97
  -3 -12   1  481.04   14.05
  -3 -12  -1  398.05   11.45
   3 -12   1  431.54   13.12
   3 -12  -1  479.43   14.82
  -3 -13   1  201.71    8.01
  -3 -13  -1  179.64    6.71
   3 -13   1  184.04    7.69
   3 -13  -1  209.90    8.59
  -3 -14   1  551.68   25.66
  -3 -14  -1  504.78   23.31
   3 -14   1  534.97   25.20
   3 -14  -1  568.42   26.74
  -3 -15   1    1.59    3.05
  -3 -15  -1    5.68    1.58
   3 -15   1    8.19    3.68
   3 -15  -1    4.38    2.78
  -3 -16   1  431.88   23.23
  -3 -16  -1  399.50   21.41
   3 -16   1  431.64   23.52
   3 -16  -1  459.43   25.07
  -3 -17   1    7.18    2.43
  -3 -17  -1    2.89    1.17
   3 -17   1   12.23    3.05
   3 -17  -1   11.44    3.66
  -3 -18   1   59.65    7.28
  -3 -18  -1   42.46    5.29
   3 -18   1   52.67    6.83
   3 -18  -1   69.86    5.07
  -3 -19   1    8.46    2.05
  -3 -19  -1    6.74    1.90
   3 -19   1    7.60    3.26
   3 -19  -1   11.10    2.90
  -3 -20   1   64.62    3.83
  -3 -20  -1   60.10    3.60
   3 -20   1   84.89    6.02
   3 -20  -1   80.02    5.56
  -3 -21   1    1.40    1.60
  -3 -21  -1    1.71    1.11
   3 -21   1    4.46    2.59
   3 -21  -1    2.20    2.36
  -3 -22   1   60.62    8.78
  -3 -22  -1   56.10    8.16
   3 -22   1  105.11   25.59
   3 -22  -1   85.17   13.02
  -3 -23   1    7.78    2.20
   3 -23   1    6.06    2.30
   3 -23  -1    2.26    2.99
   3   0  -2   60.83    2.45
   3   0   2   52.59    5.33
  -3   0  -2   43.94    4.49
   3   0  -2   53.06    3.10
   3   1   2 1564.37   11.41
  -3  -2   2    4.39    1.08
   3   2  -2    4.20    0.79
   3  -2   2    4.29    0.85
  -3   2  -2    6.43    1.15
   3  -2  -2    6.10    2.59
  -3   2   2    8.40    1.96
  -3  -3   2  791.29    8.05
   3   3  -2  867.30   15.91
  -3  -4   2   78.49    4.78
   3   4  -2   79.59    1.74
   3  -4   2   62.98    1.93
  -3   4  -2   66.04    1.83
   3  -4  -2   81.88    2.80
  -3   4   2   72.90    2.49
  -3  -5   2   99.35    2.71
   3   5  -2  100.53    1.98
  -3  -5  -2  109.28    1.36
   3  -5   2  106.86    2.84
  -3   5  -2   95.62    2.40
   3  -5  -2  110.73    3.30
   3   5   2  109.40    1.39
  -3   5   2  100.99    3.00
  -3  -6   2    4.07    1.57
   3   6  -2    1.11    0.89
  -3  -6  -2    1.99    0.62
   3  -6   2    5.41    2.65
   3  -6  -2    7.66    3.06
   3   6   2    1.72    0.88
  -3  -7   2    3.03    0.74
   3   7  -2    5.06    1.29
  -3  -7  -2    1.29    0.81
   3  -7   2    4.49    1.95
   3  -7  -2    1.16    1.80
   3   7   2    2.58    0.86
  -3  -8   2    4.90    2.13
   3   8  -2    2.20    1.47
  -3  -8  -2   -0.95    0.70
   3  -8   2    1.99    2.09
   3  -8  -2    1.96    1.82
   3   8   2    3.35    1.27
  -3  -9   2  543.16   11.51
  -3  -9  -2  504.24   10.32
   3  -9   2  590.05   13.03
   3  -9  -2  535.09   12.00
   3   9   2  522.76   10.60
  -3 -10   2   15.95    2.76
  -3 -10  -2    4.32    1.09
   3 -10   2    9.48    2.51
   3 -10  -2   14.22    3.94
   3  10   2    2.93    1.47
  -3 -11   2  225.74    7.38
  -3 -11  -2  193.93   16.46
   3 -11   2  224.90    7.76
   3 -11  -2  213.78    7.59
   3  11   2  201.55    6.11
  -3 -12   2  172.35    6.99
  -3 -12  -2  130.91    4.97
   3 -12   2  135.08    6.12
   3 -12  -2  157.58    6.99
  -3 -13   2   47.14    4.59
  -3 -13  -2   36.14    3.62
   3 -13   2   40.96    4.55
   3 -13  -2   41.34    4.58
  -3 -14   2    4.15    1.74
  -3 -14  -2    2.81    1.16
   3 -14   2    4.87    2.53
   3 -14  -2    3.34    2.60
  -3 -15   2   73.15    4.70
  -3 -15  -2   62.15    3.82
   3 -15   2   77.69    5.47
   3 -15  -2   77.75    6.30
  -3 -16   2    6.21    2.09
  -3 -16  -2    7.18    2.10
   3 -16   2   12.55    4.02
   3 -16  -2   13.10    4.67
  -3 -17   2    7.55    1.90
  -3 -17  -2    5.83    1.67
   3 -17   2    8.85    2.47
   3 -17  -2    6.54    2.79
  -3 -18   2   13.12    2.25
  -3 -18  -2   13.89    2.04
   3 -18   2   15.00    3.23
   3 -18  -2   17.46    3.35
  -3 -19   2    2.54    1.37
  -3 -19  -2    2.20    1.06
   3 -19   2    0.99    1.80
   3 -19  -2    0.97    2.19
  -3 -20   2    6.90    2.72
  -3 -20  -2    1.68    1.13
   3 -20   2    4.86    3.36
   3 -20  -2    8.16    3.50
  -3 -21   2   14.79    3.84
  -3 -21  -2    9.23    2.62
   3 -21   2   17.80    5.41
   3 -21  -2   25.45    3.88
  -3 -22   2    4.16    1.86
   3 -22   2    3.37    2.25
   3 -22  -2    5.52    2.45
   3   0  -3 2523.66   19.40
   3   0   3 2327.50   17.19
  -3  -1   3  161.59    8.27
   3  -1  -3  181.09    8.05
   3   1  -3  163.85    2.70
   3   1   3  148.75    1.71
   3  -1   3  155.08    2.22
  -3  -1  -3  139.00    1.75
  -3   1  -3  139.30    2.16
   3  -1  -3  169.26    3.87
  -3  -2   3 2034.57   16.17
   3  -2   3 2144.15   16.59
  -3  -2  -3 2058.07   14.95
  -3   2  -3 1951.71   15.36
  -3  -3   3  440.75    4.85
  -3  -3  -3  437.06    3.40
  -3   3  -3  426.02    4.87
  -3  -3  -3  444.87    3.68
  -3   3   3  453.21    5.53
  -3  -4   3 2159.62   18.50
  -3  -4  -3 2179.62   15.61
   3   4  -3 2112.75   16.50
   3  -4   3 2239.20   17.89
  -3  -4  -3 2023.42   14.57
   3  -4  -3 2255.97   18.83
  -3  -5  -3   29.16    3.17
  -3  -5   3   34.61    5.06
   3   5  -3   28.10    3.18
   3  -5   3   33.62    3.81
  -3   5  -3   33.66    3.72
  -3  -5  -3   25.28    2.62
   3  -5  -3   40.38    4.87
  -3  -6   3  581.57   13.24
   3   6  -3  577.50   11.98
   3  -6   3  632.69   13.63
  -3  -6  -3  515.49   10.38
   3  -6  -3  498.05   11.34
   3   6   3  612.17   12.26
  -3  -7   3  112.42    9.95
  -3  -7  -3   87.48    4.23
   3  -7  -3  106.94    6.09
   3   7   3  105.97    5.15
  -3  -8   3 1189.32   24.39
   3  -8   3 1172.54   24.26
  -3  -8  -3 1010.64   20.23
   3  -8  -3 1226.87   25.75
   3   8   3 1217.84   24.26
  -3  -9   3  306.59    7.29
   3  -9   3  247.62    6.50
  -3  -9  -3  238.88    5.28
   3  -9  -3  298.62    8.02
   3   9   3  303.50    6.63
  -3 -10   3 1271.42   25.57
   3 -10   3 1235.62   25.22
   3 -10  -3 1220.97   25.37
   3  10   3 1173.35   22.96
  -3 -11   3   10.04    2.87
   3 -11   3    1.57    2.69
  -3 -11  -3    5.14    1.66
   3 -11  -3   10.87    3.80
   3  11   3    8.98    2.04
  -3 -12   3  200.23    7.67
   3 -12   3  202.37    8.06
  -3 -12  -3  165.15    6.04
   3 -12  -3  205.08    8.89
  -3 -13   3    5.97    1.93
   3 -13   3   10.46    3.46
  -3 -13  -3    5.56    1.55
   3 -13  -3   10.75    3.92
  -3 -14   3  343.01   17.41
   3 -14   3  296.80   15.30
  -3 -14  -3  270.70   13.50
   3 -14  -3  341.57   17.95
  -3 -15   3   18.04    3.00
   3 -15   3   17.85    3.31
  -3 -15  -3   17.01    2.26
   3 -15  -3   18.36    3.24
  -3 -16   3  254.30   14.31
  -3 -16  -3  204.05   11.29
   3 -16   3  249.61   14.23
   3 -16  -3  256.75   14.86
  -3 -17   3    4.21    2.00
  -3 -17  -3    7.06    2.41
   3 -17   3    2.92    2.10
   3 -17  -3    3.63    2.77
  -3 -18   3   90.75    7.48
   3 -18   3   65.82    5.77
  -3 -18  -3   60.15    4.60
   3 -18  -3   90.59    7.60
  -3 -19   3    1.07    1.40
  -3 -19  -3    2.49    1.60
   3 -19   3    4.27    2.17
   3 -19  -3    3.75    3.20
  -3 -20   3   28.21    4.41
   3 -20   3   33.76    4.66
  -3 -20  -3   29.00    4.48
   3 -20  -3   55.35    7.62
  -3 -21   3    7.11    2.65
   3 -21   3    9.19    3.33
   3 -21  -3    4.16    2.27
  -3 -22   3   28.92    5.06
   3 -22   3   49.17    9.07
   3 -22  -3   25.47    5.48
   3   0   4  801.98    6.69
  -3   0  -4  805.02    7.03
  -3  -1   4  697.54    7.10
   3   1  -4  667.45    6.45
   3   1   4  701.78    6.50
   3  -1   4  687.36    6.14
  -3  -1  -4  677.35    5.91
  -3   1  -4  666.87    6.27
   3  -2  -4   54.97    6.46
  -3  -2   4   50.63    7.24
   3   2   4   54.55    3.67
   3   2  -4   45.49    5.98
  -3  -2  -4   45.76    4.66
   3  -2   4   47.03    4.97
  -3   2  -4   44.65    4.68
   3  -2  -4   56.36    5.07
  -3  -3   4 1997.17   16.52
   3   3  -4 2061.55   16.42
  -3  -3  -4 2018.33   14.90
   3  -3   4 2131.62   16.98
  -3   3  -4 1913.23   15.59
  -3  -4   4  235.52    4.54
  -3  -4  -4  246.13    2.59
   3  -4   4  265.77    4.00
  -3   4  -4  250.53    3.83
  -3  -4  -4  255.45    3.62
   3  -4  -4  277.34    5.06
  -3  -5  -4  362.33    7.45
  -3  -5   4  395.09    8.83
   3  -5   4  425.06    9.34
  -3  -5  -4  411.65    8.47
   3  -5  -4  386.39    9.09
  -3  -6  -4   25.42    2.75
  -3  -6   4   36.76    4.29
   3  -6   4   32.67    2.30
  -3  -6  -4   33.79    2.55
   3  -6  -4   28.25    2.85
  -3  -7   4  157.88    8.31
   3  -7   4  130.12    9.96
  -3  -7  -4  119.61    5.73
   3  -7  -4  130.26   10.32
   3   7   4  139.61    4.73
  -3  -8   4   55.98    7.09
   3  -8   4   47.13    4.37
  -3  -8  -4   48.88    3.84
   3  -8  -4   40.80    3.96
   3   8   4   53.06    4.10
  -3  -9   4 1225.90   25.18
   3  -9   4 1227.54   25.00
   3  -9  -4 1220.23   25.47
   3   9   4 1214.45   23.77
  -3 -10   4    2.04    1.96
   3 -10   4   -1.51    2.34
  -3 -10  -4    0.95    0.82
   3 -10  -4    3.45    2.78
   3  10   4    1.72    1.01
  -3 -11   4  257.23    9.51
   3 -11   4  223.09    8.70
  -3 -11  -4  189.26    6.75
   3 -11  -4  264.62   21.14
   3  11   4  210.70    7.52
  -3 -12   4  238.84    8.95
   3 -12   4  236.55    9.22
  -3 -12  -4  181.72    6.60
   3 -12  -4  254.94   10.34
  -3 -13   4   61.38    6.02
   3 -13   4   57.40    5.75
  -3 -13  -4   47.03    4.44
   3 -13  -4   63.39    6.57
  -3 -14   4    5.03    2.05
   3 -14   4    9.32    4.14
  -3 -14  -4    2.01    1.07
   3 -14  -4    6.48    2.95
  -3 -15   4  226.15   12.89
   3 -15   4  218.24   12.97
  -3 -15  -4  199.50   10.98
   3 -15  -4  208.28   12.36
  -3 -16   4   11.49    2.69
   3 -16   4   13.45    2.85
  -3 -16  -4    8.94    1.83
   3 -16  -4   11.16    3.39
  -3 -17   4   32.94    4.48
   3 -17   4   32.64    4.64
  -3 -17  -4   32.05    4.29
   3 -17  -4   35.64    5.31
  -3 -18   4    9.66    2.40
   3 -18   4   11.08    3.62
  -3 -18  -4    5.85    1.69
   3 -18  -4   12.56    4.34
  -3 -19   4    5.60    1.48
   3 -19   4    4.55    1.89
  -3 -19  -4    2.49    1.66
   3 -19  -4    9.19    4.26
  -3 -20   4    3.57    1.71
   3 -20   4    7.11    2.85
  -3 -20  -4    6.11    1.77
   3 -20  -4    9.88    4.84
  -3 -21   4   31.72    3.90
   3 -21   4   38.61    4.96
   3 -21  -4   36.78    4.75
  -3 -22   4    0.72    1.28
   3 -22   4    2.76    3.23
   3 -22  -4    7.85    3.55
  -3   0   5    6.94    1.42
   3   0   5    7.45    1.33
  -3   0  -5    7.69    1.17
  -3  -1   5 1152.76   23.82
   3   1   5 1153.34   23.02
   3  -1   5 1149.96   22.97
  -3  -1  -5 1151.49   22.98
  -3   1  -5 1127.79   22.69
   3  -1  -5 1257.13   28.02
  -3  -2   5   89.78    7.85
   3   2   5   90.54    4.51
   3  -2   5   92.72    4.70
  -3  -2  -5   84.70    4.10
  -3   2  -5   88.75    4.50
   3  -2  -5   89.09    5.28
  -3  -3   5  216.87    5.56
  -3  -3  -5  230.34    4.98
   3  -3   5  245.53    5.71
  -3   3  -5  251.52    5.98
   3  -3  -5  222.29    6.18
  -3  -4   5  594.31   13.04
  -3  -4  -5  575.01   11.78
   3  -4   5  619.52   13.06
   3  -4  -5  565.39   12.61
  -3  -4  -5  533.77   11.16
  -3  -5  -5  339.20    7.07
  -3  -5   5  393.43    9.25
   3  -5   5  325.98    7.56
  -3  -5  -5  346.17    7.53
   3  -5  -5  343.66    8.51
  -3  -6   5 1083.50   22.69
   3  -6   5 1009.75   20.93
  -3  -6  -5 1010.32   20.35
   3  -6  -5  944.92   20.00
  -3  -7  -5  183.57    3.98
  -3  -7   5  223.10    9.10
   3  -7   5  230.14    5.95
  -3  -7  -5  218.08    4.99
   3  -7  -5  187.52    5.61
  -3  -8   5  356.01   11.69
   3  -8   5  360.85    8.56
  -3  -8  -5  343.76    7.40
   3  -8  -5  328.53    8.44
  -3  -9   5  256.06   12.58
   3  -9   5  202.52    6.91
  -3  -9  -5  197.30   16.71
   3  -9  -5  184.33   12.23
   3   9   5  206.30    6.12
  -3 -10   5  112.57   11.50
   3 -10   5   91.16    6.55
  -3 -10  -5   84.90    5.72
   3 -10  -5   94.17    7.30
   3  10   5  103.73    6.85
  -3 -11   5  292.37   10.92
   3 -11   5  293.64   11.15
  -3 -11  -5  245.17    8.68
   3 -11  -5  301.60   11.69
   3  11   5  254.46    8.98
  -3 -12   5   98.83    5.83
   3 -12   5   79.00    5.18
  -3 -12  -5   78.75    4.22
   3 -12  -5   91.82    6.04
  -3 -13   5   46.19    4.03
   3 -13   5   34.06    5.54
   3 -13  -5   34.76    6.18
  -3 -14   5   71.41    5.19
   3 -14   5   68.44    4.86
  -3 -14  -5   53.68    5.29
   3 -14  -5   56.84    6.66
  -3 -15   5   14.97    2.90
   3 -15   5   23.28    4.17
  -3 -15  -5   14.51    2.81
   3 -15  -5   12.13    4.50
  -3 -16   5  109.71    6.13
   3 -16   5   98.11    6.17
  -3 -16  -5  102.34    5.32
   3 -16  -5   89.56    5.89
  -3 -17   5    4.36    2.01
   3 -17   5    5.60    3.35
  -3 -17  -5    3.77    1.83
   3 -17  -5   16.08    4.34
  -3 -18   5   85.12    6.95
   3 -18   5   86.24    7.36
  -3 -18  -5   64.41    5.04
   3 -18  -5   86.64    8.28
  -3 -19   5    1.81    1.70
   3 -19   5    3.38    2.05
  -3 -19  -5    2.42    1.41
   3 -19  -5    4.65    4.30
  -3 -20   5    8.25    2.53
   3 -20   5   21.27    3.39
   3 -20  -5   18.06    5.36
  -3 -21   5    5.94    2.32
   3 -21   5    2.83    2.04
   3 -21  -5    3.55    2.44
   3 -22  -5    4.60    2.29
  -3   0   6   91.17    9.54
   3   0   6   73.75    6.46
  -3   0  -6   77.01    3.98
  -3  -1   6  353.48   12.17
   3   1   6  318.58    6.87
   3  -1   6  315.96    7.67
  -3  -1  -6  298.84    6.57
  -3   1  -6  314.97    7.07
   3  -1  -6  327.13    8.13
  -3  -2   6    6.89    1.27
   3   2   6   11.85    1.47
   3  -2   6    7.34    0.98
  -3  -2  -6    8.29    0.93
  -3   2  -6   13.11    1.23
   3  -2  -6    9.82    3.30
  -3  -3   6 1318.03   26.97
   3  -3   6 1298.64   26.22
   3  -3  -6 1236.35   26.50
  -3  -4   6   58.86    5.20
   3  -4   6   55.31    3.32
   3  -4  -6   58.90    4.62
  -3  -4  -6   49.49    2.85
  -3  -5   6  291.22   16.87
  -3  -5  -6  263.25    5.95
   3  -5   6  275.58    6.42
   3  -5  -6  284.43    7.83
  -3  -5  -6  278.61    6.20
  -3  -6  -6   92.63    7.52
  -3  -6   6  134.05   11.37
   3  -6   6  115.44    8.79
  -3  -6  -6  117.88    8.84
   3  -6  -6  110.20    8.89
  -3  -7  -6  119.35    8.80
  -3  -7   6  157.53   14.29
   3  -7   6  156.71   10.32
  -3  -7  -6  156.86    9.99
   3  -7  -6  161.05   10.94
  -3  -8  -6   13.16    1.53
  -3  -8   6   22.84    3.49
   3  -8   6   16.53    2.24
  -3  -8  -6   17.05    1.81
   3  -8  -6   14.02    2.14
  -3  -9  -6  487.13   13.48
  -3  -9   6  667.46   19.29
   3  -9   6  651.80   18.77
  -3  -9  -6  585.03   17.08
   3  -9  -6  610.64   18.37
  -3 -10   6   30.32    3.92
   3 -10   6   21.98    3.38
  -3 -10  -6   23.22    2.81
   3 -10  -6   26.11    3.59
  -3 -11   6  225.21   15.36
   3 -11   6  209.60   10.58
  -3 -11  -6  193.62    9.50
   3 -11  -6  238.80   12.57
  -3 -12   6   36.28    7.03
   3 -12   6   28.16    4.80
  -3 -12  -6   23.28    3.87
   3 -12  -6   23.94    4.46
  -3 -13   6   53.85    5.90
   3 -13   6   46.78    5.13
  -3 -13  -6   60.24   11.97
   3 -13  -6   48.19    6.02
  -3 -14   6   12.75    3.49
   3 -14   6    9.31    3.93
  -3 -14  -6    6.66    1.73
   3 -14  -6   10.63    3.41
  -3 -15   6  206.78   13.40
   3 -15   6  216.02   12.03
  -3 -15  -6  195.40   10.33
   3 -15  -6  192.31   11.89
  -3 -16   6   11.31    4.13
   3 -16   6   16.93    3.30
  -3 -16  -6   13.01    2.39
   3 -16  -6   18.39    4.66
  -3 -17   6   79.73    6.57
   3 -17   6   71.71    6.39
  -3 -17  -6   72.68    5.65
   3 -17  -6   74.54    7.75
  -3 -18   6    5.03    1.84
   3 -18   6    6.41    2.42
  -3 -18  -6    2.32    1.45
   3 -18  -6    1.24    2.65
  -3 -19   6   10.46    3.54
   3 -19   6   17.47    4.84
   3 -19  -6    7.20    2.94
  -3 -20   6    5.48    2.37
   3 -20   6    6.19    3.11
   3 -20  -6    5.24    3.37
  -3 -21   6   25.48    4.79
   3 -21   6   33.12    6.01
   3 -21  -6   22.30    4.66
  -3   0   7  837.60   17.53
   3   0   7  806.02   16.04
  -3   0  -7  752.41   15.15
  -3  -1   7   66.48    7.40
   3   1   7   51.48    6.05
   3  -1   7   56.80    6.65
  -3  -1  -7   45.61    3.63
   3  -1  -7   44.56    5.39
  -3  -2   7  223.33   14.28
   3   2   7  231.67    6.00
   3  -2   7  233.61    6.21
  -3  -2  -7  204.40    4.72
   3  -2  -7  210.98    6.19
  -3  -3   7  211.48   11.61
   3  -3   7  190.79    5.08
  -3  -3  -7  177.59    4.24
   3  -3  -7  179.81    6.04
  -3  -4   7  161.19   11.94
  -3  -4  -7  127.42   10.16
   3  -4   7  138.84   10.50
   3  -4  -7  133.18   10.46
  -3  -4  -7  134.89   10.39
  -3  -5   7   13.59    2.27
  -3  -5  -7    9.72    1.25
   3  -5   7   12.87    2.04
   3  -5  -7   10.49    2.32
  -3  -5  -7   14.64    1.77
  -3  -6   7  569.68   16.48
  -3  -6  -7  441.28   12.31
   3  -6   7  538.81   15.38
   3  -6  -7  507.78   15.16
  -3  -6  -7  520.24   14.60
  -3  -7  -7   20.07    2.05
  -3  -7   7   31.56    4.09
   3  -7   7   28.38    2.86
  -3  -7  -7   26.95    2.76
   3  -7  -7   30.51    3.72
  -3  -8  -7   78.82    8.37
  -3  -8   7  109.09   12.09
   3  -8   7  107.76    4.75
  -3  -8  -7  106.61    4.58
   3  -8  -7  120.96    6.95
  -3  -9  -7   25.29    3.32
  -3  -9   7   52.04    6.37
   3  -9   7   39.12    4.10
  -3  -9  -7   45.72    4.39
   3  -9  -7   39.36    4.63
  -3 -10   7   54.14    7.29
   3 -10   7   40.38    4.18
  -3 -10  -7   53.15    5.19
   3 -10  -7   49.71    6.13
  -3 -11   7   44.97    5.18
   3 -11   7   32.86    5.48
  -3 -11  -7   36.93    5.56
   3 -11  -7   28.62    5.17
  -3 -12   7  189.63   12.98
   3 -12   7  191.38   10.06
  -3 -12  -7  209.67   10.41
   3 -12  -7  201.02   11.09
  -3 -13   7    5.98    1.96
   3 -13   7    1.47    2.71
  -3 -13  -7    2.63    1.91
   3 -13  -7    5.57    3.12
  -3 -14   7   49.46    5.73
   3 -14   7   40.18    3.62
  -3 -14  -7   44.34    3.52
   3 -14  -7   36.74   10.65
  -3 -15   7   12.64    3.39
   3 -15   7    4.12    2.46
  -3 -15  -7    5.95    2.54
   3 -15  -7    7.10    4.30
  -3 -16   7   30.85    4.71
   3 -16   7   31.48    4.47
  -3 -16  -7   34.97    4.41
   3 -16  -7   30.80    5.20
  -3 -17   7    6.63    2.70
   3 -17   7    6.14    2.32
  -3 -17  -7    3.13    1.11
   3 -17  -7    9.09    4.32
  -3 -18   7   54.55    6.64
   3 -18   7   46.57    6.06
   3 -18  -7   52.41    6.53
  -3 -19   7    0.18    1.80
   3 -19   7    7.77    3.26
   3 -19  -7   -0.10    2.24
  -3 -20   7    9.79    2.89
   3 -20   7   12.24    3.08
   3 -20  -7   10.53    3.69
  -3   0   8   44.61    5.49
   3   0   8   36.90    4.08
  -3  -1   8  546.58   12.24
   3   1   8  590.52   13.10
   3  -1   8  546.95   12.07
   3  -1  -8  510.94   11.82
  -3  -2   8   82.16    6.98
   3   2   8   87.32    8.99
   3  -2   8   77.27    7.08
   3  -2  -8   73.09    5.70
   3   3   8 1417.68   40.26
  -3  -3   8 1172.79   32.39
   3  -3   8 1191.34   32.57
   3  -3  -8 1169.50   32.71
  -3  -4   8   12.78    1.99
   3  -4   8   10.65    1.80
  -3  -4  -8    6.96    0.98
   3  -4  -8   14.38    4.03
  -3  -4  -8    5.88    1.79
  -3  -5   8  954.02   27.03
  -3  -5  -8  816.75   22.25
   3  -5   8  915.81   25.35
   3  -5  -8  929.70   26.54
  -3  -5  -8  846.79   23.31
  -3  -6   8   10.21    2.08
  -3  -6  -8    6.13    1.05
   3  -6   8    8.75    1.69
   3  -6  -8   22.47    4.62
  -3  -6  -8    9.88    1.80
  -3  -7   8  742.46   32.15
  -3  -7  -8  550.52   18.25
   3  -7   8  684.63   23.24
   3  -7  -8  674.93   24.32
  -3  -7  -8  657.17   22.09
  -3  -8   8   23.31    3.46
   3  -8   8    8.23    1.88
  -3  -8  -8   15.14    2.38
   3  -8  -8   19.01    4.41
  -3  -9   8  527.70   24.87
   3  -9   8  503.98   23.54
  -3  -9  -8  522.73   24.12
   3  -9  -8  495.97   23.63
  -3 -10   8   64.47    8.78
   3 -10   8   55.81    4.02
  -3 -10  -8   69.48    4.73
   3 -10  -8   51.40    4.95
  -3 -11   8  271.42   18.46
   3 -11   8  259.46   13.10
  -3 -11  -8  286.87   13.85
   3 -11  -8  259.58   13.53
  -3 -12   8    2.40    2.86
   3 -12   8    6.12    2.67
  -3 -12  -8    5.88    2.41
   3 -12  -8    7.34    3.46
  -3 -13   8   98.10   11.33
   3 -13   8   93.84    6.31
  -3 -13  -8  110.68    6.38
   3 -13  -8   94.79    6.81
  -3 -14   8    3.85    1.89
   3 -14   8    8.82    4.35
  -3 -14  -8   12.09    4.33
   3 -14  -8    2.28    2.93
  -3 -15   8  170.65   18.65
   3 -15   8  145.44   10.64
  -3 -15  -8  153.94   10.96
   3 -15  -8  161.08   15.02
  -3 -16   8    2.41    1.92
   3 -16   8    0.49    3.25
   3 -16  -8    9.60    3.43
  -3 -17   8  115.99   14.13
   3 -17   8  104.17   11.17
   3 -17  -8  135.27   14.94
  -3 -18   8    4.76    2.50
   3 -18   8    2.42    2.12
   3 -18  -8    5.96    3.53
  -3 -19   8   23.46    4.47
   3 -19   8   36.72    6.64
   3 -19  -8   12.91    3.82
  -3 -20   8    4.20    1.62
   3 -20   8    3.20    2.33
   3 -20  -8   -1.54    2.24
  -3   0   9  449.11   15.86
   3   0   9  343.28   12.42
  -3  -1   9   45.81    5.49
   3   1   9   34.57    4.26
   3  -1   9   40.24    5.22
   3  -1  -9   35.26    4.81
   3   2   9   16.84    2.35
  -3  -2   9   10.15    2.01
   3  -2   9   17.89    2.51
   3  -2  -9   17.34    4.21
   3   3   9  325.80   12.45
  -3  -3   9  284.19   10.66
   3  -3   9  285.94   10.38
   3  -3  -9  268.48   10.48
  -3  -4   9    4.51    1.55
   3  -4   9    5.44    1.58
   3  -4  -9    4.75    2.79
  -3  -4  -9    4.12    2.31
  -3  -5   9   51.83    6.22
   3  -5   9   60.73    7.15
   3  -5  -9   45.12    5.10
  -3  -5  -9   53.88    5.13
  -3  -6   9  162.03    9.96
   3  -6   9  175.81    9.00
   3  -6  -9  154.70   10.31
  -3  -6  -9  148.40    7.53
  -3  -7   9   47.30    6.47
   3  -7   9   37.89    4.19
  -3  -7  -9   36.94    4.09
   3  -7  -9   31.10    3.99
  -3  -8   9   31.83    6.02
   3  -8   9   28.97    4.77
   3  -8  -9   29.73    6.03
  -3  -9   9  116.04    9.38
   3  -9   9  104.89    6.17
  -3  -9  -9  122.00    7.03
   3  -9  -9  102.34    6.83
  -3 -10   9   18.08    2.98
   3 -10   9    9.31    2.58
  -3 -10  -9   12.14    3.05
   3 -10  -9   10.97    4.65
  -3 -11   9   13.66    3.36
   3 -11   9   19.53    2.90
  -3 -11  -9   14.78    2.50
   3 -11  -9   21.00    4.63
  -3 -12   9   89.11    7.24
   3 -12   9   74.14    5.14
  -3 -12  -9   78.65    6.34
   3 -12  -9   70.55    6.54
  -3 -13   9    2.41    1.98
   3 -13   9    4.72    2.51
  -3 -13  -9    4.82    2.57
   3 -13  -9    8.15    4.92
  -3 -14   9    9.18    3.06
   3 -14   9   13.78    2.64
  -3 -14  -9    8.66    3.10
   3 -14  -9   14.52    4.47
  -3 -15   9   14.72    3.62
   3 -15   9   12.31    3.13
   3 -15  -9   21.21    5.11
  -3 -16   9    6.23    2.80
   3 -16   9    3.43    2.14
   3 -16  -9    3.97    2.67
  -3 -17   9    3.21    1.72
   3 -17   9    7.68    2.69
   3 -17  -9    2.68    2.47
  -3 -18   9   25.42    4.92
   3 -18   9   31.79    5.92
   3 -18  -9   13.28    3.20
  -3 -19   9    7.00    2.28
   3 -19   9    2.21    1.86
   3 -19  -9    3.97    3.57
  -3   0  10   63.17    8.04
   3   0  10   45.88    5.80
  -3  -1  10  756.80   42.59
   3   1  10  567.92   27.24
   3  -1  10  608.38   28.43
   3  -1 -10  565.72   32.67
   3   2  10   21.45    2.93
  -3  -2  10   19.62    2.78
   3  -2  10   21.90    3.00
   3  -2 -10   21.37    3.15
   3   3  10  614.89   28.29
  -3  -3  10  508.24   23.80
   3  -3  10  506.30   23.88
   3  -3 -10  479.98   22.78
  -3  -4  10    5.45    2.86
   3  -4  10    3.30    1.30
   3  -4 -10    2.26    2.71
  -3  -5  10  641.51   38.66
   3  -5  10  597.06   33.07
   3  -5 -10  581.51   28.90
  -3  -5 -10  570.75   27.90
  -3  -6  10    2.55    2.22
   3  -6  10    5.07    2.32
   3  -6 -10   -1.68    2.86
  -3  -6 -10    3.80    2.25
  -3  -7  10  439.65   21.55
   3  -7  10  416.74   26.97
   3  -7 -10  412.29   20.29
  -3  -7 -10  420.56   19.90
  -3  -8  10    4.64    2.48
   3  -8  10    6.16    3.09
  -3  -8 -10    5.06    2.34
   3  -8 -10    5.94    3.30
  -3  -9  10  272.40   22.11
   3  -9  10  266.42   14.84
  -3  -9 -10  270.10   14.79
   3  -9 -10  247.70   18.26
  -3 -10  10    0.61    1.30
   3 -10  10    9.17    2.57
  -3 -10 -10    2.39    1.49
   3 -10 -10    6.72    4.01
  -3 -11  10  210.39   20.84
   3 -11  10  210.33    9.78
  -3 -11 -10  221.55   10.08
   3 -11 -10  213.61   10.71
  -3 -12  10    3.11    1.87
   3 -12  10    6.50    2.73
  -3 -12 -10    7.24    2.91
   3 -12 -10    6.89    3.39
  -3 -13  10  133.92   13.71
   3 -13  10  134.65   10.17
   3 -13 -10  154.81   12.42
  -3 -14  10    6.92    2.18
   3 -14  10    3.53    2.06
   3 -14 -10    2.66    2.66
  -3 -15  10   80.98   10.45
   3 -15  10   69.99    7.91
   3 -15 -10   67.62    8.17
  -3 -16  10    8.15    3.23
   3 -16  10    3.46    2.82
   3 -16 -10    0.64    2.32
  -3 -17  10   72.20   13.88
   3 -17  10   70.16   10.43
   3 -17 -10   73.09   11.06
  -3 -18  10    3.28    1.40
   3 -18  10   -1.32    1.68
   3 -18 -10    9.82    4.08
  -3   0  11   52.40    6.74
   3   0  11   71.32    7.07
  -3  -1  11    0.35    2.08
   3   1  11    1.84    0.74
   3  -1  11    2.80    1.16
   3  -1 -11    3.81    3.04
   3   2  11    6.57    1.71
  -3  -2  11   14.19    2.66
   3  -2  11    4.66    1.34
   3  -2 -11   13.14    3.95
  -3  -3  11    4.06    1.80
   3  -3  11    6.48    1.86
   3  -3 -11    4.99    3.67
  -3  -4  11    8.43    2.22
   3  -4  11    4.08    1.48
   3  -4 -11    5.69    3.73
  -3  -4 -11   -0.23    1.69
  -3  -5  11   17.39    3.86
   3  -5  11   18.12    2.98
   3  -5 -11   22.03    4.42
  -3  -5 -11   16.27    2.20
  -3  -6  11   27.00    3.53
   3  -6  11   32.16    4.14
   3  -6 -11   22.04    3.73
  -3  -6 -11   25.76    3.70
  -3  -7  11   26.44    5.39
   3  -7  11   14.09    2.80
   3  -7 -11   20.67    5.08
  -3  -7 -11   21.96    4.68
  -3  -8  11    6.92    2.16
   3  -8  11    7.01    2.15
  -3  -8 -11    6.28    2.33
   3  -8 -11    2.46    2.76
  -3  -9  11    5.27    2.53
   3  -9  11    4.61    2.25
  -3  -9 -11   -0.62    1.50
   3  -9 -11    5.38    3.15
  -3 -10  11    6.52    3.09
   3 -10  11    4.49    1.97
  -3 -10 -11    3.91    2.28
   3 -10 -11    9.02    3.97
  -3 -11  11   10.52    2.70
   3 -11  11    4.72    2.21
  -3 -11 -11    4.56    1.89
   3 -11 -11    5.37    3.97
  -3 -12  11   20.49    4.21
   3 -12  11   10.68    2.80
  -3 -12 -11    8.40    1.57
   3 -12 -11   20.58    5.20
  -3 -13  11   10.53    3.69
   3 -13  11    3.58    2.01
   3 -13 -11    4.19    2.62
  -3 -14  11   -0.01    2.07
   3 -14  11   10.90    3.58
   3 -14 -11    6.85    3.01
  -3 -15  11    5.35    2.64
   3 -15  11    6.83    2.64
   3 -15 -11    2.97    2.40
  -3 -16  11    6.69    2.32
   3 -16  11    8.43    3.34
   3 -16 -11    4.10    2.59
  -3 -17  11    6.66    2.72
   3 -17  11    3.59    1.96
   3 -17 -11    4.60    2.65
   3   0  12    4.46    1.62
  -3  -1  12  575.72   86.95
   3   1  12  552.48   29.67
   3  -1  12  529.42   28.32
   3  -1 -12  453.19   24.66
   3   2  12   22.12    2.85
  -3  -2  12   19.97    3.01
   3  -2  12   21.42    2.74
   3  -2 -12   12.13    3.31
  -3  -3  12  285.53   21.47
   3  -3  12  285.33   21.48
   3  -3 -12  249.29   13.69
  -3  -3 -12  265.14   13.92
  -3  -4  12   18.08    3.80
   3  -4  12   22.16    4.48
   3  -4 -12   17.44    3.70
  -3  -4 -12   14.45    3.52
  -3  -5  12  369.26   24.76
   3  -5  12  304.21   21.11
   3  -5 -12  278.49   15.11
  -3  -5 -12  284.98   14.91
  -3  -6  12    5.81    2.14
   3  -6  12    8.50    3.99
   3  -6 -12    8.49    4.19
  -3  -6 -12    4.59    1.86
  -3  -7  12  272.49   17.90
   3  -7  12  281.51   12.73
   3  -7 -12  265.98   12.49
  -3  -7 -12  263.75   11.58
  -3  -8  12   16.22    3.15
   3  -8  12    7.22    2.55
  -3  -8 -12   15.15    2.63
   3  -8 -12   15.26    4.01
  -3  -9  12  157.40   12.55
   3  -9  12  156.72   13.54
   3  -9 -12  148.47   11.27
  -3  -9 -12  175.98   12.34
  -3 -10  12    8.17    2.77
   3 -10  12    8.55    2.27
  -3 -10 -12    5.28    1.93
   3 -10 -12    6.62    2.95
  -3 -11  12  172.50   15.47
   3 -11  12  169.44   13.30
   3 -11 -12  171.07    9.57
  -3 -12  12    3.57    2.17
   3 -12  12    4.64    1.81
   3 -12 -12    4.32    2.91
  -3 -13  12  116.82   12.64
   3 -13  12   98.81    8.93
   3 -13 -12  116.73    9.02
  -3 -14  12    4.31    1.47
   3 -14  12    9.41    3.47
   3 -14 -12    3.66    2.36
  -3 -15  12   38.74    6.72
   3 -15  12   43.52    6.78
   3 -15 -12   35.70    6.84
  -3 -16  12    0.51    0.88
   3 -16  12    0.43    1.57
   3 -16 -12    7.10    2.36
   3   0  13   10.24    3.17
   3   0 -13   10.42    3.64
  -3  -1  13   25.27    4.60
   3   1  13   17.91    3.22
   3  -1  13   21.76    3.70
   3  -1 -13   16.66    3.19
   3   2  13   37.32    5.06
  -3  -2  13   35.08    6.34
   3  -2  13   25.15    4.69
   3  -2 -13   18.09    3.49
  -3  -3  13   30.37    4.75
   3  -3  13   22.93    4.13
   3  -3 -13   27.08    4.35
  -3  -3 -13   25.66    3.93
  -3  -4  13   69.01    6.91
   3  -4  13   58.65   14.26
   3  -4 -13   45.54    5.81
  -3  -4 -13   59.76    5.13
  -3  -5  13   28.96    5.21
   3  -5  13   21.81    3.92
   3  -5 -13   19.10    3.47
  -3  -5 -13   31.22    4.26
  -3  -6  13   32.69    6.46
   3  -6  13   23.81    5.36
   3  -6 -13   29.80    6.24
  -3  -6 -13   23.99    4.88
  -3  -7  13   38.14    8.18
   3  -7  13   28.15    6.55
   3  -7 -13   23.42    4.88
  -3  -7 -13   20.57    4.02
  -3  -8  13   18.67    4.69
   3  -8  13   24.14    3.14
   3  -8 -13    8.72    3.30
  -3  -8 -13   19.20    4.57
   3  -9  13    5.95    1.37
  -3  -9 -13   11.20    3.14
   3  -9 -13    8.82    3.83
  -3 -10  13   20.88    4.15
   3 -10  13   15.54    3.20
   3 -10 -13   14.77    3.33
  -3 -11  13    5.51    2.60
   3 -11  13    3.34    1.88
   3 -11 -13    3.38    3.47
  -3 -12  13    6.55    2.93
   3 -12  13    7.06    2.45
   3 -12 -13    8.01    3.75
  -3 -13  13    6.68    2.07
   3 -13  13    4.79    2.14
   3 -13 -13    8.37    3.50
  -3 -14  13    5.85    2.41
   3 -14  13    2.29    1.77
   3 -14 -13    4.21    2.56
   3   0  14    3.90    2.14
   3   0 -14    6.01    2.98
   3   1  14  130.53   14.56
   3  -1  14  129.95   11.42
   3  -1 -14  108.40    8.41
  -3  -2  14    4.07    1.78
   3  -2  14    2.64    1.22
   3  -2 -14    6.57    3.54
  -3  -3  14   78.56    9.16
   3  -3  14   81.38    6.76
  -3  -3 -14   68.28    5.23
  -3  -4  14    2.55    1.38
   3  -4  14    1.78    1.03
   3  -4 -14    8.90    3.29
  -3  -4 -14    7.39    3.04
  -3  -5  14  108.06   12.80
   3  -5  14   98.82    7.68
   3  -5 -14   90.31    6.03
  -3  -5 -14   89.33    5.19
  -3  -6  14   16.59    3.38
   3  -6  14    3.91    1.54
   3  -6 -14   13.81    3.86
  -3  -6 -14    9.45    2.37
  -3  -7  14  126.90   16.86
   3  -7  14  102.11   12.38
   3  -7 -14  104.46   11.55
  -3  -7 -14   89.24   10.22
  -3  -8  14    3.90    1.58
   3  -8  14    1.54    1.23
   3  -8 -14    4.30    2.55
  -3  -9  14   38.39    6.19
   3  -9  14   46.77    5.67
   3  -9 -14   39.69    3.99
  -3 -10  14    3.61    1.25
   3 -10  14    7.40    2.58
   3 -10 -14    7.41    3.36
  -3 -11  14   34.88    6.34
   3 -11  14   55.00    9.68
   3 -11 -14   31.48    6.46
  -3 -12  14    4.90    2.05
   3 -12  14    3.12    1.29
   3 -12 -14    5.50    3.28
   3   0  15   55.44    7.55
   3   0 -15   46.15    6.78
   3   1  15    2.81    1.26
   3  -1  15    7.10    2.55
   3  -1 -15    0.29    1.89
   3   1 -15    0.92    1.98
  -3  -2  15   43.90    5.94
   3  -2  15   40.59    4.85
  -3  -2 -15   37.76    3.38
  -3  -3  15    2.89    1.65
   3  -3  15    8.62    3.06
   3  -3 -15    1.68    1.98
  -3  -3 -15    6.73    3.10
  -3  -4  15   34.91    6.33
   3  -4  15   28.80    5.26
   3  -4 -15   34.85    4.60
  -3  -4 -15   35.26    3.48
  -3  -5  15    6.06    2.41
   3  -5  15    2.28    1.38
   3  -5 -15    2.88    2.08
  -3  -5 -15    2.75    1.52
  -3  -6  15   31.28    4.12
   3  -6  15   34.43    4.70
   3  -6 -15   25.67    3.88
  -3  -6 -15   24.65    3.37
  -3  -7  15    2.94    1.93
   3  -7  15    3.41    2.09
   3  -7 -15    0.24    1.90
  -3  -8  15   22.06    4.32
   3  -8  15   20.17    4.02
   3  -8 -15   11.74    2.72
  -3  -9  15   15.42    3.68
   3  -9  15    1.30    0.93
   3  -9 -15    5.48    2.42
  -3 -10  15   10.50    3.16
   3 -10  15   21.39    4.30
   3 -10 -15   10.77    3.40
   3   0  16   11.55    2.74
   3   0 -16    8.53    2.43
   3  -1  16   55.72   11.40
   3  -1 -16   45.93    7.82
   3   1 -16   36.98    6.04
   3  -2  16    4.84    2.02
   3  -2 -16    6.43    2.83
   3   2 -16    2.27    2.75
  -3  -3  16   16.29    4.64
   3  -3  16   27.92    5.03
   3  -3 -16   19.75    3.91
  -3  -3 -16   34.25    5.91
  -3  -4  16    8.09    2.90
   3  -4  16   11.81    2.66
   3  -4 -16    6.71    2.95
  -3  -4 -16    2.00    1.53
  -3  -5  16   27.86    5.63
   3  -5  16   36.47    6.67
   3  -5 -16   12.80    3.40
  -3  -6  16    5.85    2.08
   3  -6  16   15.00    3.46
   3  -6 -16    6.96    3.78
  -4   0   0 1064.10    8.99
   4  -1   0 6211.32   45.15
   4   1   0 6252.59   44.96
   4   2   0  319.60    3.64
   4  -2   0  297.63    4.10
   4   2   0  304.21    3.33
   4   3   0 8484.63   60.18
  -4  -4   0 1868.55   14.23
   4   4   0 1849.98   13.78
  -4  -5   0 2453.34   18.56
   4   5   0 2490.91   18.43
   4  -5   0 2640.43   21.51
  -4  -6   0 1087.32   21.84
   4   6   0 1065.58   21.16
   4  -6   0 1094.19   22.74
  -4  -7   0 1708.54   34.11
   4   7   0 1646.14   32.53
   4  -7   0 1716.75   34.93
  -4  -8   0 1138.51   22.90
   4   8   0 1110.52   22.24
   4  -8   0 1143.06   23.97
  -4  -9   0 3866.06  236.41
   4   9   0 3711.41   70.74
   4  -9   0 3777.17  231.28
  -4 -10   0  246.61    5.96
   4  10   0  255.00    5.93
   4 -10   0  258.13    7.30
  -4 -11   0 1162.79   31.66
   4 -11   0 1197.09   33.50
  -4 -12   0    7.35    2.27
   4 -12   0   17.60    4.42
  -4 -13   0  349.45   16.37
   4 -13   0  333.51   16.59
  -4 -14   0  203.61   10.75
   4 -14   0  197.97   11.04
  -4 -15   0  713.14   33.11
   4 -15   0  691.72   32.85
  -4 -16   0  124.74    7.67
   4 -16   0  140.10    9.22
  -4 -17   0  156.93    7.31
   4 -17   0  142.71    7.70
  -4 -18   0   33.77    3.93
   4 -18   0   53.54    6.68
  -4 -19   0   17.29    3.91
   4 -19   0   38.32    4.70
  -4 -20   0   29.76    4.53
   4 -20   0   26.76    5.09
  -4 -21   0   58.14    5.61
   4 -21   0   99.96   20.69
   4 -22   0    8.27    3.78
   4   0   1  321.05    3.45
  -4   0  -1  303.56    3.70
  -4   0   1  297.45    3.75
   4   1  -1   41.41    4.82
   4  -1   1   43.83    4.60
   4   1   1   42.11    4.74
  -4   1  -1   36.69    3.90
   4  -1  -1   44.47    4.92
   4   1  -1   48.41    6.58
  -4  -1  -1   35.43    3.69
  -4   1   1   39.54    4.31
   4   2   1    5.10    0.72
   4   2  -1    3.93    1.00
   4  -2   1    6.01    1.98
   4   2   1    2.33    0.50
  -4   2  -1    3.02    1.57
   4  -2  -1    5.80    2.41
  -4   2   1    2.74    1.62
   4   2  -1    1.46    1.31
  -4  -3   1  113.75    2.59
   4   3  -1  119.95    4.09
   4   3   1  102.32    1.17
   4  -3   1  112.59    2.57
   4  -3  -1  118.17    3.31
   4   3   1  111.62    1.48
  -4   3   1   99.85    2.48
  -4  -4   1   16.78    2.49
   4   4  -1   14.98    1.69
   4  -4   1   16.83    2.40
  -4   4  -1   11.04    1.68
   4  -4  -1   14.47    2.41
  -4   4   1   17.49    2.18
   4   4   1   15.52    1.66
  -4  -5  -1  160.86    1.95
  -4  -5   1  172.99    2.66
   4   5  -1  168.55    2.37
   4   5   1  175.24    1.84
   4  -5   1  192.95    3.73
  -4  -6   1    0.96    0.66
  -4  -6  -1    4.57    0.51
   4   6  -1    3.16    1.07
   4   6   1    2.34    0.39
   4  -6   1    3.70    1.69
   4  -6  -1    8.58    2.97
  -4  -7   1   54.24    4.56
  -4  -7  -1   59.02    4.22
   4   7  -1   54.04    2.90
   4  -7   1   51.22    3.53
   4   7   1   57.31    2.96
   4  -7  -1   57.92    4.17
  -4  -8   1   33.90    3.89
  -4  -8  -1   32.59    2.01
   4   8  -1   32.47    2.08
   4  -8   1   31.19    3.03
   4   8   1   34.80    2.04
   4  -8  -1   31.11    2.96
  -4  -9   1   76.51    6.11
  -4  -9  -1   77.27    5.91
   4   9  -1   71.51    5.54
   4  -9   1  101.09    8.59
   4  -9  -1   95.65    8.64
   4   9   1   78.05    5.89
  -4 -10   1   31.44    3.14
  -4 -10  -1   35.69    2.82
   4 -10   1   27.51    3.80
   4 -10  -1   30.34    4.36
   4  10   1   30.38    2.78
  -4 -11   1    9.47    2.32
  -4 -11  -1    9.55    1.96
   4 -11   1    7.97    3.55
   4 -11  -1   10.25    4.41
   4  11   1    5.65    1.85
  -4 -12   1   -0.50    1.36
  -4 -12  -1    4.08    1.22
   4 -12   1   13.73    4.43
   4 -12  -1    2.65    2.87
  -4 -13   1    3.85    1.79
  -4 -13  -1    3.43    1.70
   4 -13   1    6.14    3.60
   4 -13  -1    2.81    2.56
  -4 -14   1    2.40    1.44
  -4 -14  -1    3.43    1.32
   4 -14   1    3.15    3.02
   4 -14  -1   10.57    4.29
  -4 -15   1   36.25    4.13
  -4 -15  -1   39.63    4.47
   4 -15   1   39.45    5.14
   4 -15  -1   37.01    4.98
  -4 -16   1   14.26    2.90
  -4 -16  -1   22.36    3.97
   4 -16   1    8.11    2.60
   4 -16  -1   19.07    4.48
  -4 -17   1    3.96    1.62
  -4 -17  -1    4.03    1.74
   4 -17   1    1.17    2.14
   4 -17  -1    5.75    2.61
  -4 -18   1    2.25    1.64
  -4 -18  -1    0.83    0.85
   4 -18  -1   -2.03    2.01
  -4 -19   1    3.51    1.06
  -4 -19  -1    5.42    1.38
   4 -19   1    5.87    2.08
   4 -19  -1    7.76    3.58
  -4 -20   1    1.68    1.12
  -4 -20  -1    1.47    0.81
   4 -20   1   10.15    3.55
   4 -20  -1   -0.90    2.50
  -4 -21   1    3.71    1.51
   4 -21   1   10.21    4.18
   4 -21  -1    8.92    3.43
  -4 -22   1    2.56    1.08
   4 -22   1    5.83    3.34
   4 -22  -1    7.14    2.89
   4   0  -2   61.41    6.74
   4   0   2   55.96    2.84
  -4   0  -2   43.81    4.50
   4   0  -2   65.83    5.70
   4   1   2 2004.19   14.75
   4  -1   2 2060.22   15.85
  -4  -1  -2 1891.36   14.17
   4   2   2 1039.77    7.64
   4  -2   2  995.72    8.85
  -4   2   2  966.39    9.19
  -4  -2  -2  992.46    7.51
   4  -3   2 3545.88   26.92
  -4  -4   2 1025.48    9.07
   4   4  -2 1034.75    8.91
   4  -4   2 1002.51   10.01
  -4  -5   2  992.16   20.37
   4   5  -2  970.24   19.46
   4  -5   2 1049.41   21.53
   4  -5  -2 1032.89   21.43
  -4  -6   2  232.12    5.50
  -4  -6  -2  220.91    4.60
   4   6  -2  233.30    5.27
   4  -6   2  238.48    6.48
   4  -6  -2  210.63    5.72
   4   6   2  249.19    5.07
  -4  -7   2  610.32   13.67
  -4  -7  -2  603.33   12.08
   4   7  -2  599.75   12.43
   4  -7   2  592.34   13.00
   4  -7  -2  653.65   14.49
   4   7   2  623.98   12.48
  -4  -8   2  555.92   12.05
  -4  -8  -2  566.74   11.24
   4   8  -2  545.84   11.14
   4  -8   2  567.53   12.50
   4  -8  -2  604.20   13.63
   4   8   2  577.09   11.39
  -4  -9   2 2170.70   43.00
  -4  -9  -2 2231.83   42.79
   4  -9   2 2056.65   40.67
   4  -9  -2 2321.68   46.06
   4   9   2 2131.82   40.81
  -4 -10   2  201.42    6.56
  -4 -10  -2  191.32   16.22
   4 -10   2  187.01   12.50
   4 -10  -2  178.39   12.25
   4  10   2  193.69   16.36
  -4 -11   2  555.16   15.80
  -4 -11  -2  524.13   14.65
   4 -11   2  496.28   14.82
   4 -11  -2  482.47   14.67
   4  11   2  503.93   14.00
  -4 -12   2   75.17    6.97
  -4 -12  -2   62.60    5.64
   4 -12   2   59.96    6.28
   4 -12  -2   57.04    5.88
   4  12   2   61.02    5.52
  -4 -13   2  209.54   10.44
  -4 -13  -2  163.72    7.96
   4 -13   2  191.58   10.06
   4 -13  -2  197.63   10.74
  -4 -14   2  122.08    7.20
   4 -14   2  112.68    7.00
   4 -14  -2  119.05    7.47
  -4 -15   2  413.61   22.22
  -4 -15  -2  369.27   19.65
   4 -15   2  367.94   20.34
   4 -15  -2  416.93   23.27
  -4 -16   2   61.66    4.37
  -4 -16  -2   62.56    3.95
   4 -16   2   76.49    6.22
   4 -16  -2   55.70    4.60
  -4 -17   2  105.11    5.82
  -4 -17  -2   69.78    3.65
   4 -17   2  112.45    6.54
   4 -17  -2  107.79    6.58
  -4 -18   2   16.25    2.61
  -4 -18  -2   12.78    1.73
   4 -18   2   19.52    3.66
   4 -18  -2   13.74    2.76
  -4 -19   2   19.85    4.63
  -4 -19  -2   17.07    3.73
   4 -19   2   19.91    4.88
   4 -19  -2   27.13    3.31
  -4 -20   2   13.76    3.71
   4 -20   2   13.68    3.80
   4 -20  -2   27.33    4.16
  -4 -21   2   46.03    4.81
   4 -21   2   52.31    6.18
   4 -21  -2   73.10    8.22
  -4 -22   2    6.25    1.90
   4 -22   2   12.62    3.72
   4 -22  -2   14.08    3.87
   4   0  -3    3.64    0.93
   4   0   3    2.45    0.99
  -4   0  -3    1.17    0.56
   4   0  -3    0.91    1.91
   4   1   3  130.35    1.66
   4  -1   3  132.09    2.11
   4  -1  -3  143.69    3.49
  -4  -2   3  457.86    5.50
   4   2   3  432.78    3.56
   4  -2   3  439.67    4.71
   4  -2  -3  461.09    6.09
  -4  -3   3 1375.93   11.97
   4   3  -3 1451.24   13.51
   4  -3   3 1411.84   12.00
  -4  -4   3  278.58    6.81
   4   4  -3  282.33    9.40
   4  -4   3  299.07    6.89
  -4   4  -3  272.36    6.37
   4  -4  -3  292.75    7.34
  -4  -5   3 1389.04   28.07
   4  -5   3 1433.00   28.92
   4  -5  -3 1351.81   27.92
  -4  -6   3   90.88    6.63
   4   6  -3   88.52    4.47
   4  -6   3   49.88    3.67
   4  -6  -3   87.77    5.20
  -4  -7   3  614.49   13.80
  -4  -7  -3  662.96   13.17
   4  -7   3  608.59   13.38
   4  -7  -3  596.90   13.42
   4   7   3  631.26   12.54
  -4  -8   3  190.51   10.21
  -4  -8  -3  195.58    4.24
   4  -8   3  152.02   11.49
   4  -8  -3  183.92    5.69
   4   8   3  192.79    4.19
  -4  -9   3  598.82   12.99
  -4  -9  -3  518.39   10.42
   4  -9   3  524.01   11.97
   4  -9  -3  530.64   12.62
   4   9   3  549.36   11.29
  -4 -10   3  361.62   10.88
  -4 -10  -3  304.42    8.61
   4 -10   3  310.86   10.10
   4 -10  -3  327.76   10.75
   4  10   3  321.42    9.63
  -4 -11   3   15.30    2.08
  -4 -11  -3    8.73    1.15
   4 -11   3    8.93    1.77
   4 -11  -3   15.20    2.84
   4  11   3   12.91    1.69
  -4 -12   3    4.65    1.08
  -4 -12  -3    5.05    0.88
   4 -12   3    7.59    2.39
   4 -12  -3    8.37    3.08
   4  12   3    5.88    1.10
  -4 -13   3    9.88    2.46
  -4 -13  -3    8.43    1.51
   4 -13   3    9.75    2.83
   4 -13  -3   13.96    4.42
  -4 -14   3   87.04    5.35
  -4 -14  -3   55.39    5.31
   4 -14   3   74.53    6.09
   4 -14  -3   84.19    6.18
  -4 -15   3  134.57    8.23
  -4 -15  -3   97.67   14.86
   4 -15   3  122.86    7.98
   4 -15  -3  141.34    8.97
  -4 -16   3   86.58    5.95
  -4 -16  -3   56.27    3.38
   4 -16   3   83.11    5.96
   4 -16  -3  100.75    7.70
  -4 -17   3   23.46    3.67
  -4 -17  -3   13.70    2.01
   4 -17   3   18.42    3.41
   4 -17  -3    7.35    3.05
  -4 -18   3    1.04    1.36
  -4 -18  -3    1.30    0.80
   4 -18   3    1.86    2.18
   4 -18  -3    8.81    3.67
  -4 -19   3   21.68    5.75
   4 -19   3   24.62    3.14
   4 -19  -3   13.79    4.09
  -4 -20   3   11.33    3.18
   4 -20   3   14.44    4.70
  -4 -21   3    8.14    2.10
   4 -21   3   10.24    2.66
   4 -21  -3    8.45    2.69
  -4 -22   3   12.63    2.72
   4 -22   3   11.85    2.99
   4 -22  -3   23.40    4.83
   4   0   4   82.22    4.06
  -4   0  -4   70.54    3.60
   4   0  -4   87.06    4.96
   4   1   4  241.74    5.08
   4  -1   4  232.09    5.15
  -4  -1  -4  212.45    4.63
  -4   1  -4  215.24    4.95
   4  -1  -4  275.29    7.10
   4   1  -4  260.78    6.84
  -4  -2   4   45.78    4.91
   4   2   4   41.60    2.91
   4  -2   4   40.60    2.48
  -4  -2  -4   32.44    1.67
  -4   2  -4   38.33    2.38
   4  -2  -4   43.50    3.66
  -4  -3   4  262.04    7.04
   4  -3   4  285.82    6.51
  -4  -3  -4  229.45    4.68
  -4   3  -4  251.53    6.03
   4  -3  -4  280.32    7.27
  -4  -3  -4  231.96    4.80
  -4  -4   4    8.52    1.29
   4  -4   4   11.67    1.42
  -4   4  -4    5.30    1.09
   4  -4  -4    7.46    1.71
  -4  -5   4  123.69    7.95
   4  -5   4  125.26    9.48
   4  -5  -4  117.12    6.64
  -4  -6   4    3.71    1.30
  -4  -6  -4    6.96    0.60
   4  -6   4    4.83    2.37
   4  -6  -4   14.00    3.52
  -4  -7  -4   75.67    5.51
  -4  -7   4  109.74   10.03
   4  -7   4   96.98    7.69
  -4  -7  -4   86.22    6.29
   4  -7  -4   90.90    7.43
  -4  -8   4    5.15    1.60
   4  -8   4    2.08    1.85
  -4  -8  -4    0.31    0.56
   4  -8  -4    6.89    2.63
  -4  -9   4  305.57   12.74
   4  -9   4  277.16    9.05
  -4  -9  -4  246.79    6.93
   4  -9  -4  256.08    9.09
   4   9   4  303.74    8.50
  -4 -10   4   31.56    3.98
   4 -10   4   16.52    2.30
  -4 -10  -4   19.04    1.56
   4 -10  -4   27.05    4.20
   4  10   4   27.59    2.19
  -4 -11   4  145.07    9.52
   4 -11   4  123.83    5.70
  -4 -11  -4   93.76    8.02
   4 -11  -4  129.03    7.60
   4  11   4  108.85    4.13
  -4 -12   4   45.27    5.01
   4 -12   4   28.43    3.32
  -4 -12  -4   32.44    3.00
   4 -12  -4   44.93    5.87
   4  12   4   26.15    4.03
  -4 -13   4   81.41    5.18
   4 -13   4   78.00    5.24
  -4 -13  -4   47.54    2.74
   4 -13  -4   73.70    5.70
  -4 -14   4    6.04    1.92
  -4 -14  -4    3.66    0.79
   4 -14   4    8.70    2.84
   4 -14  -4    9.77    4.26
  -4 -15   4  119.77    7.59
   4 -15   4  114.82    7.73
  -4 -15  -4   65.06    5.40
   4 -15  -4  118.90    7.96
  -4 -16   4    8.75    3.40
   4 -16   4   14.91    4.16
  -4 -16  -4    4.80    1.52
   4 -16  -4   16.36    4.12
  -4 -17   4   82.13    6.74
  -4 -17  -4   46.65    5.02
   4 -17   4   58.91   13.76
   4 -17  -4   90.92    8.60
  -4 -18   4    1.59    1.46
   4 -18   4    8.13    3.62
   4 -18  -4    8.10    3.77
  -4 -19   4   20.62    3.60
   4 -19   4   14.23    2.82
   4 -19  -4   31.88    6.10
  -4 -20   4    4.81    2.20
   4 -20   4    6.53    2.70
   4 -20  -4    9.69    3.47
  -4 -21   4   12.50    2.50
   4 -21   4   12.51    3.51
   4 -21  -4   17.06    4.29
   4   0   5  390.96    8.17
  -4   0  -5  384.49    8.20
   4   0  -5  413.43    9.75
  -4  -1   5   12.13    1.60
   4   1   5    4.67    0.67
  -4  -1  -5    4.72    0.81
  -4   1  -5    5.41    0.87
   4  -1  -5    3.52    2.45
  -4  -2   5 1643.13   34.30
   4   2   5 1587.52   31.24
   4  -2   5 1545.99   30.82
  -4  -2  -5 1544.42   30.52
  -4   2  -5 1499.14   30.09
   4  -2  -5 1625.33   33.22
  -4  -3   5  410.04    9.64
   4  -3   5  387.00    8.51
  -4   3  -5  423.03    9.33
   4  -3  -5  402.00    9.86
  -4  -4   5 1067.78   22.15
   4  -4   5 1102.60   22.55
  -4  -4  -5  984.42   19.46
   4  -4  -5 1083.21   22.96
  -4  -4  -5  950.80   18.87
  -4  -5   5  122.50   12.46
  -4  -5  -5  107.25    7.79
   4  -5   5  110.80    8.50
  -4  -5  -5  120.22    8.78
   4  -5  -5  124.06    9.75
  -4  -6   5   14.88    2.12
  -4  -6  -5   10.31    1.22
   4  -6   5    8.56    1.70
  -4  -6  -5   11.53    1.34
   4  -6  -5   13.14    3.69
  -4  -7  -5   22.95    2.67
  -4  -7   5   38.19    4.73
   4  -7   5   23.60    3.01
  -4  -7  -5   27.35    2.20
   4  -7  -5   20.90    3.18
  -4  -8  -5  394.30   10.80
  -4  -8   5  552.24   16.06
   4  -8   5  505.20   14.71
  -4  -8  -5  409.99   11.21
   4  -8  -5  494.90   14.81
  -4  -9  -5  149.41    9.36
  -4  -9   5  220.09   12.15
   4  -9   5  165.87   11.02
  -4  -9  -5  144.07    9.03
   4  -9  -5  179.01   12.20
  -4 -10   5  735.32   25.64
   4 -10   5  663.59   22.74
  -4 -10  -5  487.81   16.09
   4 -10  -5  636.28   22.29
  -4 -11   5    3.74    1.17
   4 -11   5    3.94    2.40
  -4 -11  -5    2.73    0.76
   4 -11  -5    4.03    2.79
   4  11   5    3.69    0.74
  -4 -12   5   46.05    4.50
   4 -12   5   39.65    5.06
  -4 -12  -5   24.97    3.65
   4 -12  -5   35.19    6.00
  -4 -13   5    8.53    1.83
   4 -13   5   13.00    2.66
  -4 -13  -5    5.95    0.93
   4 -13  -5   13.38    4.59
  -4 -14   5  129.74   11.27
   4 -14   5  121.76    7.92
  -4 -14  -5   67.39    5.56
   4 -14  -5  122.73    8.23
  -4 -15   5   61.43    4.79
   4 -15   5   57.61    4.49
  -4 -15  -5   27.89    4.41
   4 -15  -5   53.15    4.90
  -4 -16   5  110.27    6.26
   4 -16   5  111.42    6.59
  -4 -16  -5   63.05    3.24
   4 -16  -5  108.51    7.94
  -4 -17   5    6.98    2.42
   4 -17   5    7.02    2.55
   4 -17  -5    4.62    2.76
  -4 -18   5    4.30    1.45
   4 -18   5    5.95    2.28
   4 -18  -5    1.60    2.77
  -4 -19   5    8.71    3.19
   4 -19   5    1.46    1.97
   4 -19  -5    8.09    3.27
  -4 -20   5    8.03    2.39
   4 -20   5   10.19    3.38
   4 -20  -5   13.66    4.53
  -4 -21   5    2.48    1.32
   4 -21   5   12.28    3.48
   4 -21  -5    8.14    4.03
   4   0   6  444.38    9.28
  -4   0  -6  420.96    8.84
   4   0  -6  460.48   10.74
  -4  -1   6  445.97   10.19
   4   1   6  388.18    8.16
   4  -1   6  393.05    8.79
  -4  -1  -6  375.72    7.88
  -4   1  -6  397.07    8.51
   4  -1  -6  423.01   10.09
  -4  -2   6   84.41    8.58
   4   2   6   81.66    7.75
   4  -2   6   61.65    4.86
  -4  -2  -6   67.81    5.12
  -4   2  -6   86.31    6.69
   4  -2  -6   73.32    6.94
   4   3   6  136.89   10.08
  -4  -3   6  115.02   11.78
   4  -3   6  112.85    8.54
  -4  -3  -6  110.46    8.13
   4  -3  -6  112.02    9.07
  -4  -4   6   33.01    3.78
  -4  -4  -6   25.20    2.03
   4  -4   6   26.38    2.57
   4  -4  -6   33.21    3.74
  -4  -4  -6   23.75    2.10
  -4  -5   6  510.25   19.46
  -4  -5  -6  420.18    8.38
   4  -5   6  457.41   10.03
  -4  -5  -6  449.51    9.16
   4  -5  -6  388.46    9.65
  -4  -6   6   40.50    5.42
  -4  -6  -6   29.42    2.91
   4  -6   6   35.41    2.97
  -4  -6  -6   38.21    2.78
   4  -6  -6   32.87    3.99
  -4  -7   6  421.53   16.11
  -4  -7  -6  326.02    9.10
   4  -7   6  417.01   12.26
  -4  -7  -6  428.33   11.87
   4  -7  -6  453.19   21.44
  -4  -8  -6    1.28    0.32
  -4  -8   6    5.13    1.70
   4  -8   6   11.01    2.56
  -4  -8  -6    3.12    1.05
   4  -8  -6    5.73    2.97
  -4  -9  -6   27.71    3.66
  -4  -9   6   59.77    6.98
   4  -9   6   53.04    5.52
  -4  -9  -6   39.33    3.59
   4  -9  -6   41.71    5.43
  -4 -10   6   93.65    9.57
   4 -10   6   91.43    5.69
  -4 -10  -6   77.78    3.99
   4 -10  -6   85.39    7.03
  -4 -11  -6   73.96    5.29
  -4 -11   6  124.65   14.10
   4 -11   6  115.19    6.88
  -4 -11  -6   92.39    4.85
   4 -11  -6  101.60    6.79
  -4 -12   6  114.30    8.80
   4 -12   6   89.40    6.38
  -4 -12  -6   60.37   11.77
   4 -12  -6   74.18    6.22
  -4 -13   6   95.53   15.82
   4 -13   6   68.26    6.74
  -4 -13  -6   47.70    4.13
   4 -13  -6   73.97    7.89
  -4 -14   6   18.37    3.97
   4 -14   6   16.66    4.52
  -4 -14  -6    9.29    1.76
   4 -14  -6   25.05    5.76
  -4 -15   6   25.93    4.79
   4 -15   6   32.68    4.88
  -4 -15  -6   15.06    2.09
   4 -15  -6   17.26    3.47
  -4 -16   6    7.72    2.65
   4 -16   6   14.21    3.66
   4 -16  -6    4.15    2.93
  -4 -17   6   54.42    5.99
   4 -17   6   73.68    6.75
   4 -17  -6   60.67    5.91
  -4 -18   6    1.60    1.87
   4 -18   6    3.21    2.11
   4 -18  -6    2.75    4.16
  -4 -19   6   27.52    4.35
   4 -19   6   29.82    4.52
   4 -19  -6   23.61    4.32
  -4 -20   6    4.80    1.93
   4 -20   6    4.36    2.21
   4 -20  -6    5.58    2.92
  -4 -21   6    7.13    2.55
   4 -21   6    8.11    3.05
   4 -21  -6   11.51    3.80
   4   0   7  296.41    6.61
  -4   0  -7  304.56    6.89
   4   0  -7  305.90    8.17
  -4  -1   7   78.08    8.54
   4   1   7   82.56    7.69
   4  -1   7   80.80    9.08
  -4  -1  -7   67.18    5.18
   4  -1  -7   84.57    7.90
  -4  -2   7 1006.57   20.77
   4   2   7 1029.42   21.00
   4  -2   7 1014.46   20.54
  -4  -2  -7  917.23   18.13
   4  -2  -7 1032.02   21.71
   4   3   7   94.92    7.40
  -4  -3   7   88.21    9.87
   4  -3   7   75.43    5.96
  -4  -3  -7   71.81    5.40
   4  -3  -7   91.06    7.75
  -4  -4   7  909.74   25.94
   4  -4   7  858.00   23.65
  -4  -4  -7  761.57   20.60
   4  -4  -7  816.66   23.35
  -4  -4  -7  744.04   20.45
  -4  -5   7    3.41    1.32
  -4  -5  -7    1.12    0.58
   4  -5   7    6.29    2.84
   4  -5  -7    1.55    2.80
  -4  -5  -7    1.51    1.23
  -4  -6   7  275.74   17.82
  -4  -6  -7  223.88    6.42
   4  -6   7  243.85    7.82
  -4  -6  -7  262.15    7.68
   4  -6  -7  270.39    9.29
  -4  -7   7    8.20    1.97
  -4  -7  -7    2.32    0.41
   4  -7   7    5.86    2.52
  -4  -7  -7    7.30    1.72
   4  -7  -7    9.01    3.17
  -4  -8   7  413.18   25.72
  -4  -8  -7  258.64   11.84
   4  -8   7  372.45   17.61
  -4  -8  -7  389.04   17.91
   4  -8  -7  389.34   19.18
  -4  -9   7   63.96    7.14
   4  -9   7   64.09    6.52
  -4  -9  -7   62.88    5.53
   4  -9  -7   55.33    6.76
  -4 -10   7  400.99   20.23
   4 -10   7  361.43   18.32
  -4 -10  -7  372.41   18.19
   4 -10  -7  385.02   20.13
  -4 -11   7   24.67    3.72
   4 -11   7   24.65    3.51
   4 -11  -7   30.31    5.40
  -4 -12   7   74.06    9.77
   4 -12   7   63.45    6.30
  -4 -12  -7   51.17    4.45
   4 -12  -7   55.48    5.95
  -4 -13   7    9.00    2.50
   4 -13   7   19.79    4.13
  -4 -13  -7   10.85    2.09
   4 -13  -7   10.91    4.17
  -4 -14   7   82.33    8.05
   4 -14   7   92.35    6.69
   4 -14  -7   67.24    5.23
  -4 -15   7   19.16    3.29
   4 -15   7    3.99    2.51
   4 -15  -7    5.04    3.15
  -4 -16   7  118.34   13.21
   4 -16   7  116.08    8.91
   4 -16  -7  147.71   12.47
  -4 -17   7    4.02    1.61
   4 -17   7    8.66    3.58
   4 -17  -7   -0.82    3.00
  -4 -18   7   14.56    4.05
   4 -18   7   21.24    3.07
   4 -18  -7   16.38    5.59
  -4 -19   7    4.17    1.42
   4 -19   7    3.76    2.33
   4 -19  -7    8.92    4.26
  -4 -20   7   10.45    3.47
   4 -20   7   10.07    3.16
   4 -20  -7   14.93    4.35
   4   0   8  407.75   11.65
   4   0  -8  413.18   12.97
  -4  -1   8  614.26   28.53
   4   1   8  548.27   16.23
   4  -1   8  471.44   14.12
   4  -1  -8  554.81   16.73
  -4  -2   8  135.12   14.54
   4   2   8  120.72    7.79
   4  -2   8  123.61   10.74
  -4  -2  -8  120.72    7.80
   4  -2  -8  143.21   10.11
   4   3   8  159.70   10.53
  -4  -3   8  131.09   10.22
   4  -3   8  138.83   12.42
  -4  -3  -8  127.02    8.12
   4  -3  -8  135.95    9.56
  -4  -4   8   68.39    7.25
   4  -4   8   63.88    5.96
  -4  -4  -8   58.16    5.13
   4  -4  -8   60.74    6.37
  -4  -4  -8   54.82    6.30
  -4  -5   8  721.98   24.66
   4  -5   8  685.24   23.05
  -4  -5  -8  551.47   18.19
   4  -5  -8  684.73   23.84
  -4  -5  -8  620.35   21.55
  -4  -6   8  168.13   11.75
  -4  -6  -8  113.12    5.45
   4  -6   8  148.90    7.90
   4  -6  -8  154.17    8.69
  -4  -6  -8  153.02    7.67
  -4  -7   8  580.08   29.97
  -4  -7  -8  419.49   19.05
   4  -7   8  586.84   27.13
  -4  -7  -8  575.89   26.28
   4  -7  -8  610.06   28.85
  -4  -8   8   42.87    4.67
  -4  -8  -8   19.21    3.38
   4  -8   8   45.43    3.74
  -4  -8  -8   45.16    3.32
   4  -8  -8   52.97    5.30
  -4  -9   8   61.02    7.11
   4  -9   8   52.81    4.24
   4  -9  -8   36.20    6.17
  -4 -10   8   85.89   10.23
   4 -10   8   77.57    4.84
  -4 -10  -8   84.25    4.63
   4 -10  -8   85.16    6.05
  -4 -11   8  104.16    9.16
   4 -11   8   89.22    7.82
  -4 -11  -8   90.28    7.58
   4 -11  -8  100.68    7.68
  -4 -12   8   92.58    9.78
   4 -12   8   78.34    5.34
  -4 -12  -8   92.30    5.45
   4 -12  -8   91.60    6.52
  -4 -13   8   86.28    6.72
   4 -13   8   78.82    5.06
   4 -13  -8   69.87    5.03
  -4 -14   8   22.33    4.34
   4 -14   8    7.67    3.06
   4 -14  -8   16.62    3.60
  -4 -15   8    5.33    2.40
   4 -15   8    3.40    3.01
   4 -15  -8    8.96    3.59
  -4 -16   8   11.39    3.28
   4 -16   8    8.66    2.90
   4 -16  -8    6.89    3.23
  -4 -17   8   32.14    4.02
   4 -17   8   26.73    3.23
   4 -17  -8   21.76    3.59
  -4 -18   8   13.25    4.30
   4 -18   8   13.38    4.57
   4 -18  -8   10.21    3.68
  -4 -19   8   22.39    4.70
   4 -19   8   27.41    5.47
   4 -19  -8   12.04    3.25
   4   0   9  173.57    6.63
   4   0  -9  175.50    7.74
  -4  -1   9  155.53   13.34
   4   1   9  121.38    9.02
   4  -1   9  136.32    8.94
   4  -1  -9  121.95    7.02
  -4  -2   9  280.39   16.83
   4   2   9  262.25   12.28
   4  -2   9  237.96   11.36
   4  -2  -9  240.08   12.27
   4   3   9  120.52   10.00
  -4  -3   9   98.47    6.55
   4  -3   9  111.37    8.39
   4  -3  -9   90.94    6.13
  -4  -4   9  381.08   22.76
   4  -4   9  331.93   15.76
   4  -4  -9  316.26   15.65
  -4  -4  -9  282.05   17.06
  -4  -5   9   43.09    5.66
   4  -5   9   45.93    4.72
   4  -5  -9   39.65    5.56
  -4  -5  -9   33.11    3.37
  -4  -6   9  292.31   21.04
   4  -6   9  267.48   13.60
   4  -6  -9  246.12   13.24
  -4  -6  -9  266.30   13.30
  -4  -7   9   31.55    5.40
   4  -7   9   40.38    3.30
   4  -7  -9   29.11    5.32
  -4  -7  -9   39.31    4.20
  -4  -8   9  168.13   11.74
   4  -8   9  143.85    7.79
  -4  -8  -9  166.44    8.31
   4  -8  -9  147.39    8.66
  -4  -9   9   48.19    6.30
   4  -9   9   46.21    4.82
  -4  -9  -9   40.87    3.94
   4  -9  -9   46.94    5.34
  -4 -10   9  141.98   13.83
   4 -10   9  131.42    8.03
  -4 -10  -9  135.87    7.73
   4 -10  -9  135.51    8.79
  -4 -11   9   67.00    6.78
   4 -11   9   52.54    4.59
  -4 -11  -9   47.42    3.32
   4 -11  -9   44.55    5.09
  -4 -12   9   82.15    7.57
   4 -12   9   76.97    5.11
   4 -12  -9   84.37    5.98
  -4 -13   9   26.36    5.70
   4 -13   9   31.94    4.63
   4 -13  -9   26.34    4.26
  -4 -14   9   58.49    6.72
   4 -14   9   11.73    3.08
   4 -14  -9   60.38    6.65
  -4 -15   9   14.98    4.72
   4 -15   9   16.16    4.41
   4 -15  -9    8.97    3.79
  -4 -16   9   83.58    9.39
   4 -16   9   84.01    6.11
   4 -16  -9   93.51    6.90
  -4 -17   9    5.71    2.23
   4 -17   9    4.72    2.36
   4 -17  -9   12.39    4.95
  -4 -18   9   40.51    7.51
   4 -18   9   56.69    9.01
   4 -18  -9   39.07    6.59
   4   0  10   15.92    2.88
   4   0 -10   11.29    3.42
  -4  -1  10  136.24   11.53
   4   1  10  129.75    9.52
   4  -1  10  132.86   13.36
   4  -1 -10  118.56    8.37
  -4  -2  10    6.07    1.53
   4   2  10    4.44    1.25
   4  -2  10    4.27    1.30
   4  -2 -10   10.61    4.30
   4   3  10    0.79    0.82
  -4  -3  10    8.67    2.17
   4  -3  10    1.75    1.32
   4  -3 -10    0.00    2.89
  -4  -4  10   50.52    6.09
   4  -4  10   39.59    5.39
   4  -4 -10   44.13    5.22
  -4  -5  10   43.46    5.42
   4  -5  10   46.97    5.82
   4  -5 -10   47.55    6.83
  -4  -5 -10   34.99    3.78
  -4  -6  10  108.97    9.60
   4  -6  10  112.09    9.69
   4  -6 -10   75.57    6.56
  -4  -6 -10  102.38    5.67
  -4  -7  10   61.19    6.68
   4  -7  10   51.17    5.10
  -4  -7 -10   55.39    5.17
   4  -7 -10   71.56    7.10
  -4  -8  10   25.21    4.40
   4  -8  10   16.25    2.39
  -4  -8 -10   26.37    3.26
   4  -8 -10   24.84    4.77
  -4  -9  10    7.35    2.60
   4  -9  10    3.22    1.89
  -4  -9 -10    2.60    1.60
   4  -9 -10    7.21    2.96
  -4 -10  10    9.67    3.67
   4 -10  10    8.02    3.33
  -4 -10 -10   -0.14    1.17
   4 -10 -10    1.38    2.54
  -4 -11  10   14.44    2.52
   4 -11  10   11.75    2.61
   4 -11 -10   16.38    4.16
  -4 -12  10   11.49    3.20
   4 -12  10    7.48    2.25
   4 -12 -10    9.02    4.06
  -4 -13  10   34.28    3.92
   4 -13  10   25.36    3.12
   4 -13 -10   26.52    3.93
  -4 -14  10    4.51    1.84
   4 -14  10    3.46    2.25
   4 -14 -10    1.94    3.87
  -4 -15  10    7.65    2.50
   4 -15  10   12.71    4.51
   4 -15 -10   -3.58    2.51
  -4 -16  10    2.95    1.89
   4 -16  10    5.12    2.91
   4 -16 -10    8.13    4.32
  -4 -17  10    4.25    1.91
   4 -17  10    6.92    2.67
   4 -17 -10    1.71    2.65
   4   0  11  260.94   12.81
   4   0 -11  240.52   24.26
  -4  -1  11  177.72   15.36
   4   1  11  243.34   12.01
   4  -1  11  230.38   16.26
   4  -1 -11  207.87   11.07
  -4  -2  11  168.74   18.15
   4   2  11  163.68   15.49
   4  -2  11  159.32    9.10
   4  -2 -11  159.97   10.45
  -4  -3  11  161.83   14.24
   4  -3  11  141.59   11.86
   4  -3 -11  130.84    8.46
  -4  -4  11  230.63   20.98
   4  -4  11  211.96   17.67
   4  -4 -11  212.42   12.48
  -4  -4 -11  207.81   11.56
  -4  -5  11  143.57   12.87
   4  -5  11  143.95   12.73
   4  -5 -11  127.46    8.87
  -4  -5 -11  129.48    7.59
  -4  -6  11  326.78   21.46
   4  -6  11  329.75   21.48
   4  -6 -11  295.82   18.61
  -4  -6 -11  308.68   15.77
  -4  -7  11  118.11   10.15
   4  -7  11  116.34    9.28
   4  -7 -11  107.92    7.34
  -4  -7 -11  107.19    6.31
  -4  -8  11  167.48   14.58
   4  -8  11  150.30   15.71
  -4  -8 -11  159.46    7.40
   4  -8 -11  166.50    9.34
  -4  -9  11   61.20    6.63
   4  -9  11   65.70    5.67
   4  -9 -11   63.48    7.00
  -4 -10  11  104.25   13.18
   4 -10  11   88.31    8.11
   4 -10 -11  101.42    8.81
  -4 -11  11   83.95   10.45
   4 -11  11   89.21    7.31
   4 -11 -11   81.74    7.82
  -4 -12  11  107.31   13.31
   4 -12  11  104.93    6.31
   4 -12 -11   83.80    6.27
  -4 -13  11   47.84    5.98
   4 -13  11   47.47    5.79
   4 -13 -11   57.09    7.25
  -4 -14  11   52.74    6.04
   4 -14  11   41.68    4.13
   4 -14 -11   44.07    5.72
  -4 -15  11   13.32    4.58
   4 -15  11    4.27    1.88
   4 -15 -11   12.66    4.58
  -4 -16  11   36.86    7.74
   4 -16  11   39.52    6.91
   4 -16 -11   37.93    7.22
   4   0  12    8.77    2.01
   4   0 -12    8.36    3.55
   4   1  12   10.29    2.66
   4  -1  12   11.67    2.44
   4  -1 -12   18.41    4.43
  -4  -2  12    8.39    2.54
   4   2  12    6.48    1.43
   4  -2  12   11.28    2.46
   4  -2 -12    2.26    2.44
  -4  -3  12   58.90    7.15
   4  -3  12   63.11    6.78
   4  -3 -12   62.41    5.89
  -4  -4  12   -1.02    1.57
   4  -4  12    3.25    1.40
   4  -4 -12    3.57    2.59
  -4  -4 -12    0.40    1.28
  -4  -5  12   53.61    8.32
   4  -5  12   46.01    7.81
   4  -5 -12   32.63    4.93
  -4  -5 -12   42.33    5.35
  -4  -6  12    5.31    2.38
   4  -6  12    5.65    2.52
   4  -6 -12   -0.68    2.34
  -4  -6 -12    2.91    1.52
  -4  -7  12   11.16    2.56
   4  -7  12   14.04    2.40
  -4  -7 -12   11.97    2.11
   4  -7 -12    6.10    3.10
  -4  -8  12    3.68    1.78
   4  -8  12    5.91    2.16
   4  -8 -12   10.93    4.14
  -4  -8 -12    4.70    1.66
  -4  -9  12   15.85    3.59
   4  -9  12   13.68    3.35
  -4 -10  12   13.28    3.50
   4 -10  12   10.49    2.76
   4 -10 -12    7.52    2.99
  -4 -11  12    0.50    1.79
   4 -11  12    6.14    2.52
   4 -11 -12    9.54    4.04
  -4 -12  12    5.11    2.17
   4 -12  12    5.74    2.17
   4 -12 -12    4.61    2.59
  -4 -13  12    7.58    2.53
   4 -13  12    1.57    1.69
   4 -13 -12    2.26    2.45
  -4 -14  12   11.33    3.11
   4 -14  12    5.33    1.80
   4 -14 -12    4.91    2.57
  -4 -15  12    7.86    2.87
   4 -15  12    7.35    3.07
   4 -15 -12    2.77    2.30
   4   0  13  320.85   26.04
   4   0 -13  258.21   20.95
   4   1  13  118.06   11.30
   4  -1  13  106.39   10.97
   4  -1 -13  112.98    9.28
   4   1 -13   93.28    7.58
   4   2  13  182.93   19.06
  -4  -2  13  205.55   20.86
   4  -2  13  173.99   15.68
   4  -2 -13  165.43   12.08
  -4  -3  13  112.29   10.80
   4  -3  13   96.99    9.10
   4  -3 -13   90.74    7.38
  -4  -3 -13   81.68    6.73
  -4  -4  13  117.48   14.67
   4  -4  13  141.35   15.86
   4  -4 -13  125.14   10.13
  -4  -4 -13  116.39    8.38
  -4  -5  13  134.66   11.88
   4  -5  13  156.94   15.12
   4  -5 -13  136.21   10.41
  -4  -5 -13  137.11    9.79
  -4  -6  13  189.41   19.96
   4  -6  13  166.30   17.57
   4  -6 -13  169.03   12.70
  -4  -6 -13  145.22   10.16
  -4  -7  13  114.48   12.10
   4  -7  13  113.20   10.65
   4  -7 -13  101.60    6.56
  -4  -8  13   73.69    8.99
   4  -8  13   72.04    9.82
   4  -8 -13   92.42   10.54
  -4  -9  13   40.73    6.42
   4  -9  13   47.81    6.76
   4  -9 -13   44.17    6.36
  -4 -10  13   47.14    6.40
   4 -10  13   54.69    5.87
   4 -10 -13   49.54    5.57
  -4 -11  13   37.84    6.64
   4 -11  13   42.74    6.65
   4 -11 -13   26.58    4.30
  -4 -12  13   68.21   11.43
   4 -12  13   62.20   11.01
   4 -12 -13   55.76    9.36
  -4 -13  13   23.08    4.92
   4 -13  13   13.98    3.20
   4 -13 -13   21.91    4.76
   4   0  14   40.20    4.45
   4   0 -14   33.27    3.66
   4   1  14   18.98    4.89
   4  -1  14   21.16    6.09
   4  -1 -14   10.82    3.10
   4   1 -14   14.42    4.58
   4  -2  14   30.25    3.52
   4  -2 -14   38.53    4.37
  -4  -3  14   13.75    3.54
   4  -3  14   22.48    6.30
   4  -3 -14   10.75    2.87
  -4  -3 -14   15.87    4.06
  -4  -4  14   31.23    7.02
   4  -4  14   28.06    5.94
   4  -4 -14   30.65    5.59
  -4  -5  14   19.19    4.05
   4  -5  14   26.95    5.36
   4  -5 -14   28.59    5.78
  -4  -6  14   14.05    3.13
   4  -6  14   17.34    3.67
   4  -6 -14   12.28    3.72
  -4  -7  14   13.80    3.89
   4  -7  14   20.65    3.25
   4  -7 -14    9.89    3.87
  -4  -8  14    8.86    3.10
   4  -8  14   12.52    3.62
   4  -8 -14    8.92    3.30
  -4  -9  14    9.81    3.22
   4  -9  14    5.57    1.99
   4  -9 -14    4.55    2.33
  -4 -10  14    4.86    1.95
   4 -10  14   10.81    2.47
   4 -10 -14    5.96    2.63
  -4 -11  14   21.95    4.25
   4 -11  14   10.55    3.15
   4 -11 -14    5.05    2.65
   4   0  15   58.59    8.89
   4   0 -15   69.38    6.04
   4   1  15    8.02    2.43
   4  -1 -15   16.50    5.08
   4   1 -15   13.62    4.73
   4  -2  15   41.72    5.07
   4  -2 -15   57.50    6.48
   4   2 -15   38.25    4.13
  -4  -2 -15   47.05    3.95
  -4  -3  15   16.41    3.18
   4  -3  15   20.95    3.62
   4  -3 -15    5.90    2.46
  -4  -3 -15    8.27    2.58
  -4  -4  15   26.61    4.34
   4  -4  15   19.04    3.59
   4  -4 -15   12.73    4.06
  -4  -5  15   15.25    3.24
   4  -5  15   15.78    2.46
   4  -5 -15    8.15    3.53
  -4  -6  15   23.41    4.87
   4  -6  15   24.63    5.33
   4  -6 -15   17.75    3.83
  -4  -7  15    5.62    1.89
   4  -7  15   12.28    2.25
   4  -7 -15   10.90    3.36
  -4  -8  15   20.65    4.49
   4  -8  15   20.20    4.10
   4  -8 -15   13.15    3.27
  -4  -9  15    8.06    2.76
   4  -9  15    7.64    2.79
   4  -9 -15    4.25    2.30
   4   0  16    1.80    1.00
   4   0 -16    7.79    3.38
   4  -1  16    5.21    1.67
   4  -1 -16    2.05    2.09
   4   1 -16    8.43    3.51
   4  -2  16    1.74    0.97
   4  -2 -16    2.12    2.04
   4   2 -16    4.73    2.99
   4  -3  16    7.27    2.28
   4  -3 -16    6.98    3.25
   4   3 -16   12.80    3.40
  -4  -4  16    5.43    2.25
   4  -4  16    1.40    0.94
   4  -4 -16    0.84    1.93
  -4  -5  16    8.71    2.83
   4  -5  16    7.57    2.49
   4  -5 -16    8.01    3.02
   5   0   0    2.53    1.23
  -5   0   0    2.83    1.53
   5   1   0    2.23    0.59
   5  -1   0    4.17    1.98
   5   1   0    0.73    1.03
  -5   1   0    2.26    1.64
   5   2   0    2.34    0.75
   5  -2   0    3.54    2.16
   5   2   0    2.77    1.60
  -5   2   0    0.72    1.23
   5   3   0    1.50    0.76
   5  -3   0   11.68    3.36
  -5   3   0    2.86    1.43
   5   3   0    4.21    1.32
   5   4   0    2.83    0.79
   5  -4   0    1.72    1.61
   5   4   0    0.50    0.87
  -5  -5   0    3.04    0.70
   5   5   0    1.18    0.71
   5  -5   0    3.63    1.78
  -5  -6   0    0.44    0.48
   5   6   0    2.15    0.86
   5  -6   0    4.28    1.86
  -5  -7   0    2.51    0.88
   5   7   0    3.41    0.98
   5  -7   0    6.57    2.08
  -5  -8   0    0.67    0.51
   5   8   0    1.47    1.03
   5  -8   0    0.06    2.24
  -5  -9   0    2.58    1.04
   5   9   0    6.19    1.68
   5  -9   0   -2.30    2.38
  -5 -10   0    1.60    0.96
   5  10   0    4.89    1.84
   5 -10   0    5.55    2.53
  -5 -11   0    1.97    0.92
   5 -11   0    7.95    2.87
   5  11   0    1.37    0.96
  -5 -12   0   -0.21    0.98
   5 -12   0    8.14    4.36
   5 -13   0    6.05    3.96
  -5 -14   0    3.03    1.78
   5 -14   0   -1.97    2.98
  -5 -15   0    2.73    1.52
   5 -15   0   11.61    4.86
  -5 -16   0    4.80    1.92
   5 -16   0    1.66    2.33
  -5 -17   0    3.73    1.64
   5 -17   0    1.97    2.24
  -5 -18   0    1.63    0.96
   5 -18   0    2.03    2.26
  -5 -19   0    3.18    1.59
   5 -19   0    1.99    2.20
   5 -20   0    3.65    2.65
   5 -21   0    3.08    2.30
   5 -22   0    2.77    2.14
   5   0   1   43.95    2.54
   5   0  -1   70.33    4.07
  -5   0  -1   37.21    2.14
  -5   0   1   37.48    3.60
   5  -1   1 1318.38   26.32
   5   1   1 1391.99   27.57
   5  -1  -1 1374.65   27.67
  -5   1  -1 1227.50   24.63
   5   1  -1 1418.16   28.40
  -5  -1  -1 1253.56   24.91
  -5   1   1 1206.78   24.39
   5   2   1  992.75   19.66
   5   2  -1  951.59   24.36
   5  -2   1  870.77   17.86
   5   2   1  895.81   17.85
   5  -2  -1  895.53   18.55
   5   2  -1  901.56   18.85
  -5   2   1  797.29   16.90
   5   3  -1 3384.85  243.11
   5   3   1 3282.22   64.09
   5  -3   1 3287.89   64.90
   5  -3  -1 3385.28  243.29
   5   3   1 3352.55  240.71
  -5   3  -1 2898.88   57.33
   5   3  -1 3476.84  249.75
  -5  -4   1  270.25    6.00
   5   4  -1  302.10    6.54
   5   4   1  297.43    6.03
   5  -4   1  301.05    7.58
   5  -4  -1  296.27    7.23
   5   4   1  301.93    6.21
  -5  -5   1 1718.67   34.17
   5  -5   1 1905.71   38.33
   5  -5  -1 1758.86   35.57
   5   5   1 1876.96   36.76
  -5  -6  -1  240.92    5.15
  -5  -6   1  257.07    6.07
   5   6   1  289.62    5.95
   5  -6   1  265.35    7.08
   5  -6  -1  262.36    6.81
  -5  -7  -1 1091.14   21.16
  -5  -7   1 1191.09   23.49
   5   7  -1 1235.63   23.99
   5   7   1 1267.00   24.29
   5  -7   1 1234.05   25.10
   5  -7  -1 1172.26   23.88
  -5  -8   1  102.30    8.78
  -5  -8  -1   88.56    6.73
   5   8  -1   98.46    7.35
   5  -8   1   89.01    7.23
   5   8   1   94.59    6.99
   5  -8  -1  113.29    9.12
  -5  -9   1  779.04   21.70
  -5  -9  -1  741.07   20.46
   5   9  -1  821.90   22.37
   5  -9   1  764.24   21.75
   5   9   1  803.11   21.68
   5  -9  -1  827.41   23.63
  -5 -10   1  516.18   14.77
  -5 -10  -1  476.26   13.29
   5 -10   1  508.93   15.29
   5  10   1  512.61   14.12
   5 -10  -1  523.89   15.78
  -5 -11   1  262.11    9.54
  -5 -11  -1  250.41    8.74
   5 -11   1  261.59   10.19
   5 -11  -1  301.43   11.98
   5  11   1  259.75    8.93
  -5 -12   1    9.97    1.54
  -5 -12  -1    8.40    1.25
   5 -12   1    8.69    2.60
   5 -12  -1   14.11    4.00
   5  12   1    6.27    1.06
  -5 -13   1  327.57   16.52
  -5 -13  -1  295.86   14.61
   5 -13   1  315.23   16.40
   5 -13  -1  319.28   16.71
  -5 -14   1   72.27    4.65
  -5 -14  -1   70.24    4.11
   5 -14   1   65.83    6.04
   5 -14  -1   54.72    6.48
  -5 -15   1  211.23   11.77
  -5 -15  -1  229.01   12.52
   5 -15   1  253.86   14.92
   5 -15  -1  221.80   13.33
  -5 -16   1   64.41    3.91
  -5 -16  -1   57.30    6.85
   5 -16   1   64.06    4.52
   5 -16  -1   83.95    6.75
  -5 -17   1   87.02    6.48
  -5 -17  -1   74.75    5.58
   5 -17   1   80.04    6.58
   5 -17  -1   79.53    6.74
  -5 -18   1    2.12    1.52
  -5 -18  -1    2.38    0.93
   5 -18   1    4.47    2.48
   5 -18  -1   12.68    3.71
  -5 -19   1   71.33    7.74
   5 -19  -1   70.64    8.77
   5 -20   1   11.12    4.27
   5 -20  -1   10.85    3.74
   5 -21   1   22.73    4.62
   5 -21  -1   23.48    5.16
   5   0   2  172.96    3.97
  -5   0  -2  155.86    3.87
   5   0  -2  187.26    4.89
   5   1  -2   19.02    2.55
   5   1   2   20.28    1.36
   5  -1   2   18.65    1.62
  -5   1  -2   16.45    1.35
   5  -1  -2   23.47    2.64
  -5  -1  -2   19.80    1.87
   5   1  -2   18.77    2.08
  -5   1   2   23.25    2.35
   5   2  -2   24.86    2.36
   5   2   2   25.29    1.40
   5  -2   2   20.35    1.90
  -5   2  -2   20.45    1.69
   5  -2  -2   27.20    2.60
   5   2  -2   28.06    2.49
  -5  -2  -2   21.38    1.95
   5   3  -2  178.29    4.29
   5   3   2  133.68    9.62
   5  -3   2  165.27    4.32
  -5   3  -2  142.97    3.81
   5  -3  -2  179.03    5.09
   5   3  -2  186.27    6.08
  -5  -4   2   97.11    5.97
   5   4  -2   84.23    4.75
   5  -4   2   94.67    5.12
   5  -4  -2   94.70    5.95
  -5  -5   2  247.23    5.99
   5   5  -2  259.78    5.94
   5  -5   2  284.80    6.89
   5  -5  -2  250.58    6.65
  -5  -6   2   35.56    4.13
   5   6  -2   36.52    2.96
   5  -6   2   31.12    3.34
   5  -6  -2   35.01    3.87
  -5  -7  -2  187.69    3.75
  -5  -7   2  205.69    6.21
   5   7  -2  219.85    5.05
   5  -7   2  218.44    5.93
   5  -7  -2  216.31    6.14
  -5  -8  -2   26.71    2.72
  -5  -8   2   34.23    4.08
   5   8  -2   33.97    2.93
   5  -8   2   30.06    3.23
   5  -8  -2   28.29    3.23
   5   8   2   30.14    2.37
  -5  -9   2   63.27    6.20
  -5  -9  -2   50.87    3.61
   5  -9   2   54.23    5.01
   5  -9  -2   55.26    4.73
   5   9   2   61.09    4.01
  -5 -10   2   16.36    2.20
  -5 -10  -2    8.63    1.05
   5 -10   2   12.96    3.31
   5 -10  -2   21.05    3.74
   5  10   2    8.41    1.11
  -5 -11   2   11.14    2.00
  -5 -11  -2    7.95    1.10
   5 -11   2    7.16    1.83
   5 -11  -2   19.88    4.86
   5  11   2    8.07    1.11
  -5 -12   2    4.51    1.07
  -5 -12  -2    2.49    0.84
   5 -12   2    2.73    2.25
   5 -12  -2    3.37    2.80
   5  12   2    2.99    1.13
  -5 -13   2    7.94    1.82
  -5 -13  -2   11.52    2.03
   5 -13   2   16.07    4.06
   5 -13  -2   10.16    4.55
  -5 -14   2   40.51    4.61
  -5 -14  -2   30.84    3.19
   5 -14   2   30.69    4.30
   5 -14  -2   34.30    4.83
  -5 -15   2    9.98    2.44
  -5 -15  -2    8.27    1.77
   5 -15   2   15.97    4.73
   5 -15  -2    7.58    2.98
  -5 -16   2    9.10    2.88
  -5 -16  -2   10.21    2.97
   5 -16   2   19.74    4.42
   5 -16  -2   13.39    3.73
  -5 -17   2   13.50    2.43
  -5 -17  -2    9.01    2.72
   5 -17   2   11.41    3.36
  -5 -18   2    5.77    2.07
   5 -18   2    6.10    3.43
   5 -18  -2    7.78    3.82
  -5 -19   2    4.16    2.03
   5 -19   2    9.34    2.53
   5 -19  -2    9.62    2.91
  -5 -20   2    9.06    2.92
   5 -20   2   12.09    3.78
   5 -20  -2    7.61    2.77
   5 -21   2   10.48    3.31
   5 -21  -2    1.50    2.28
   5   0   3  190.48    4.28
  -5   0  -3  164.67    3.85
   5   0  -3  209.53    6.64
   5   1   3  618.70   12.38
   5  -1   3  604.96   12.40
  -5  -1  -3  557.40   11.31
   5  -1  -3  629.89   15.45
   5   1  -3  675.83   14.39
   5   2  -3 1110.72   22.62
   5   2   3  994.85   19.52
   5  -2   3 1044.98   21.12
   5  -2  -3 1025.63   21.42
  -5  -2  -3  962.84   19.03
   5   2  -3 1174.67   24.80
  -5  -3   3 1153.09   23.58
   5   3  -3 1140.61   23.01
   5  -3   3 1091.15   22.18
   5  -3  -3 1007.54   21.96
  -5  -4   3 1597.24   32.19
   5   4  -3 1568.07   31.32
   5  -4   3 1540.38   30.97
   5  -4  -3 1544.30   31.58
  -5  -5   3  834.19   16.80
   5  -5   3  776.38   16.59
   5  -5  -3  843.44   17.71
  -5  -6   3  383.15    8.90
   5  -6   3  350.38    8.00
   5  -6  -3  383.27    9.29
  -5  -7   3  694.83   16.16
   5  -7   3  672.04   14.36
   5  -7  -3  724.91   15.87
  -5  -8   3  604.34   17.16
   5  -8   3  523.89   15.44
   5  -8  -3  530.58   15.67
  -5  -9   3  522.70   15.34
  -5  -9  -3  436.49   11.87
   5  -9   3  471.93   14.22
   5  -9  -3  529.04   25.21
   5   9   3  536.04   14.42
  -5 -10   3  433.45   15.69
  -5 -10  -3  377.59   12.47
   5 -10   3  396.52   14.28
   5 -10  -3  388.09   14.29
   5  10   3  423.72   13.99
  -5 -11   3  402.49   18.95
  -5 -11  -3  353.15   16.09
   5 -11   3  338.63   16.33
   5 -11  -3  345.02   16.82
   5  11   3  366.03   16.67
  -5 -12   3   62.33    7.13
  -5 -12  -3   50.47    2.98
   5 -12   3   54.99    5.16
   5 -12  -3   44.72    4.19
   5  12   3   47.33    2.87
  -5 -13   3  280.55   22.20
   5 -13   3  251.54   12.86
   5 -13  -3  252.11   13.36
  -5 -14   3  117.31   10.52
  -5 -14  -3  101.58    5.77
   5 -14   3  122.84    8.06
   5 -14  -3   99.00    6.98
  -5 -15   3  152.33   10.33
  -5 -15  -3  108.65    5.91
   5 -15   3  113.81    7.27
   5 -15  -3  147.13   10.00
  -5 -16   3  118.37    7.09
   5 -16   3  105.28    6.27
   5 -16  -3   87.03    5.96
  -5 -17   3   86.83    6.74
   5 -17   3   92.38    7.85
   5 -17  -3   88.77    7.97
  -5 -18   3   22.20    5.89
   5 -18   3   19.23    5.00
   5 -18  -3   12.15    3.67
  -5 -19   3   41.16    5.22
   5 -19   3   39.17    5.88
   5 -19  -3   37.28    5.53
  -5 -20   3   10.33    3.16
   5 -20   3   12.42    3.87
   5 -20  -3   10.35    4.24
  -5 -21   3   23.54    4.32
   5 -21   3   29.06    5.57
   5 -21  -3   38.97    7.34
   5   0   4  239.48    5.29
  -5   0  -4  184.47    4.19
   5   0  -4  240.85    6.50
   5   1   4    2.29    0.89
   5  -1   4    3.69    1.55
  -5   1  -4    3.46    0.67
  -5  -1  -4    1.21    0.66
   5  -1  -4    1.58    2.34
   5   1  -4   -2.40    2.14
   5   2   4  423.28    8.66
   5  -2   4  430.71    9.25
  -5   2  -4  346.31    7.62
  -5  -2  -4  368.05    7.49
   5  -2  -4  417.05    9.82
   5   2  -4  415.66   11.28
  -5  -3   4  373.32    8.77
   5  -3   4  361.42    8.07
  -5   3  -4  340.38    7.66
   5  -3  -4  358.16    8.93
  -5  -4   4  588.95   14.08
   5  -4   4  577.47   12.07
   5  -4  -4  552.73   12.45
  -5  -5   4  179.48    5.10
   5  -5   4  159.93   10.33
   5  -5  -4  183.77    5.72
  -5  -6   4  246.85    6.58
   5  -6   4  237.14    6.19
   5  -6  -4  250.24    7.43
  -5  -7   4  163.65   15.54
   5  -7   4  145.58    9.90
   5  -7  -4  151.24   10.40
  -5  -8   4  278.15   12.30
   5  -8   4  241.58    7.86
   5  -8  -4  239.96    8.59
  -5  -9  -4  165.79    5.45
  -5  -9   4  228.59    8.48
  -5  -9  -4  194.25    6.37
   5  -9   4  233.08    9.16
   5  -9  -4  220.04    9.61
  -5 -10   4  112.34    9.78
  -5 -10  -4   94.70    4.45
   5 -10   4  106.65    6.56
   5 -10  -4   85.77    5.52
  -5 -11   4   20.79    3.52
  -5 -11  -4   15.69    1.54
   5 -11   4    8.49    1.85
   5 -11  -4   10.00    2.18
   5  11   4   13.47    1.52
  -5 -12   4   31.98    5.97
  -5 -12  -4   33.60    4.92
   5 -12   4   22.30    3.95
   5 -12  -4   24.00    4.47
  -5 -13   4    5.34    1.79
  -5 -13  -4    1.48    0.72
   5 -13   4    7.01    3.47
   5 -13  -4    6.56    3.37
  -5 -14   4   77.72   12.07
  -5 -14  -4   75.21    6.23
   5 -14   4   94.49   15.30
   5 -14  -4   84.91    8.37
  -5 -15   4   48.85    5.42
   5 -15   4   42.35    4.03
   5 -15  -4   32.08    6.75
  -5 -16   4   47.38    7.44
   5 -16   4   35.45    5.38
   5 -16  -4   47.40    6.97
  -5 -17   4    4.08    1.60
   5 -17   4    2.14    2.31
   5 -17  -4    3.90    3.65
  -5 -18   4   17.72    4.61
   5 -18   4   11.29    3.37
   5 -18  -4   17.21    5.21
  -5 -19   4    4.81    1.56
   5 -19   4    5.44    2.71
   5 -19  -4    5.23    3.04
  -5 -20   4   16.84    3.37
   5 -20   4   12.68    3.05
   5 -20  -4   20.97    4.39
  -5 -21   4   13.26    3.21
   5 -21   4    8.60    2.94
   5 -21  -4   11.33    3.21
   5   0   5  724.96   14.33
  -5   0  -5  602.99   12.13
   5   0  -5  763.29   16.34
   5   1   5 1114.44   21.84
   5  -1   5 1130.11   22.09
  -5   1  -5  953.97   18.87
   5  -1  -5 1145.10   23.94
   5   1  -5 1214.66   24.89
   5   2   5  705.47   13.82
   5  -2   5  724.09   14.62
  -5   2  -5  641.96   13.20
   5  -2  -5  726.70   15.80
   5  -3   5  590.59   12.30
   5  -3  -5  580.61   13.17
  -5  -4   5 1182.77   26.51
   5  -4   5 1087.85   21.83
   5  -4  -5 1161.20   24.10
  -5  -5   5  531.74   11.84
   5  -5   5  471.61   10.41
   5  -5  -5  474.95   11.37
  -5  -6   5 1227.27   34.16
   5  -6   5 1183.47   32.51
   5  -6  -5 1140.54   31.91
  -5  -7   5  294.79    9.28
   5  -7   5  265.11    8.46
   5  -7  -5  287.91   10.02
  -5  -8   5  487.55   24.20
   5  -8   5  395.66   13.97
   5  -8  -5  464.27   16.99
  -5  -9   5  374.48   23.67
  -5  -9  -5  344.86   11.20
   5  -9   5  351.73   12.85
   5  -9  -5  313.61   12.14
  -5 -10  -5  130.54    6.03
  -5 -10   5  220.88   14.15
  -5 -10  -5  190.65    8.71
   5 -10   5  176.92    9.14
   5 -10  -5  173.27    9.43
  -5 -11   5  467.70   23.64
  -5 -11  -5  448.21   21.56
   5 -11   5  408.79   20.50
   5 -11  -5  392.41   20.07
  -5 -12   5  142.94   16.17
  -5 -12  -5  120.10    5.79
   5 -12   5  123.83    7.45
   5 -12  -5  114.74    7.13
  -5 -13   5  204.00   15.63
  -5 -13  -5  158.80    8.54
   5 -13   5  193.87   11.30
   5 -13  -5  175.46   10.67
  -5 -14   5   73.71    8.61
   5 -14   5   53.13    4.40
   5 -14  -5   63.01    5.42
  -5 -15   5   97.36    9.17
   5 -15   5   90.83    5.56
   5 -15  -5  103.85    7.72
  -5 -16   5   87.85   10.20
   5 -16   5   63.15    5.56
   5 -16  -5   86.59    8.64
  -5 -17   5   46.50    4.94
   5 -17   5   36.69    3.64
   5 -17  -5   36.12    4.09
  -5 -18   5   51.70    7.82
   5 -18   5   42.95    6.73
   5 -18  -5   47.82    6.33
  -5 -19   5   25.39    3.90
   5 -19   5   17.75    4.07
   5 -19  -5   18.58    4.24
  -5 -20   5    2.60    1.21
   5 -20   5    9.79    2.89
   5 -20  -5    6.50    3.92
   5   0   6  871.87   17.46
  -5   0  -6  756.66   15.20
   5   0  -6  895.67   19.21
   5   1   6   39.94    4.61
   5  -1   6   36.46    3.12
  -5  -1  -6   33.10    2.78
  -5   1  -6   32.98    2.92
   5  -1  -6   57.08    6.58
   5   1  -6   46.17    5.78
  -5  -2   6  977.02   20.65
   5   2   6  914.03   17.99
   5  -2   6  878.19   17.59
  -5  -2  -6  789.64   15.67
   5  -2  -6  891.29   19.18
   5   3   6  958.94   25.70
  -5  -3   6  929.44   28.57
   5  -3   6  888.33   24.32
  -5  -3  -6  763.16   20.55
   5  -3  -6  887.52   25.29
  -5  -4   6  813.36   22.87
   5  -4   6  751.97   20.83
  -5  -4  -6  677.91   18.19
   5  -4  -6  781.69   22.61
  -5  -4  -6  681.47   18.47
  -5  -5   6  254.78    8.50
   5  -5   6  249.77    7.94
  -5  -5  -6  206.90    5.69
  -5  -5  -6  247.42    6.82
   5  -5  -6  273.70   10.43
  -5  -6   6  480.75   14.26
   5  -6   6  426.30   12.58
  -5  -6  -6  391.78   10.46
  -5  -6  -6  355.17    9.50
   5  -6  -6  450.77   14.17
  -5  -7   6  122.21    7.74
   5  -7   6  108.31    5.29
   5  -7  -6  132.20    7.66
  -5  -8   6  469.17   24.82
  -5  -8  -6  339.02   15.21
   5  -8   6  454.02   21.38
  -5  -8  -6  352.99   15.85
   5  -8  -6  401.29   19.34
  -5  -9   6  421.68   19.87
  -5  -9  -6  253.55   11.46
   5  -9   6  401.26   19.19
  -5  -9  -6  302.67   13.65
   5  -9  -6  404.27   19.82
  -5 -10   6  316.82   19.22
   5 -10   6  266.64   13.82
  -5 -10  -6  203.88    9.85
   5 -10  -6  258.45   13.85
  -5 -11   6   78.36    7.31
   5 -11   6   80.50    5.42
  -5 -11  -6   45.23    4.15
   5 -11  -6   75.18    5.58
  -5 -12   6  125.87   10.51
   5 -12   6  121.00    7.58
   5 -12  -6  103.71    7.15
  -5 -13   6   12.58    2.81
   5 -13   6    8.86    2.44
   5 -13  -6    7.26    2.98
  -5 -14   6  119.15   11.68
   5 -14   6  102.54    6.24
   5 -14  -6  108.80    6.47
  -5 -15   6  136.35   12.74
   5 -15   6  133.23   10.33
   5 -15  -6  117.91    9.54
  -5 -16   6   44.77    5.30
   5 -16   6   42.52    5.24
   5 -16  -6   19.70    4.57
  -5 -17   6   47.78    6.82
   5 -17   6   49.26    6.48
   5 -17  -6   42.75    6.03
  -5 -18   6   17.10    4.68
   5 -18   6   19.98    3.59
   5 -18  -6   17.29    5.14
  -5 -19   6    8.24    3.20
   5 -19   6   12.55    4.42
   5 -19  -6    4.50    2.74
  -5 -20   6   22.41    5.26
   5 -20   6    9.98    3.29
   5 -20  -6   26.19    5.34
   5   0   7   23.51    2.46
  -5   0  -7   16.96    1.60
   5   0  -7   21.61    3.72
   5   1   7  852.06   23.24
   5  -1   7  848.01   24.29
  -5  -1  -7  778.46   21.29
   5  -1  -7  877.12   25.29
   5   1  -7  858.48   24.65
  -5  -2   7   12.15    2.05
   5   2   7   22.51    2.36
   5  -2   7   23.79    2.26
  -5  -2  -7   15.65    1.51
   5  -2  -7   27.44    4.39
  -5  -3   7  626.27   28.55
   5   3   7  558.70   15.51
   5  -3   7  488.48   13.85
  -5  -3  -7  488.10   13.45
   5  -3  -7  530.08   16.07
  -5  -4   7    1.42    0.83
   5  -4   7    6.09    2.11
  -5  -4  -7    1.15    0.86
   5  -4  -7    4.71    3.40
  -5  -4  -7    5.19    1.54
  -5  -5   7  544.52   27.09
   5  -5   7  481.08   16.49
  -5  -5  -7  491.06   16.14
   5  -5  -7  512.94   20.76
  -5  -5  -7  493.19   16.29
  -5  -6   7  208.62   15.51
   5  -6   7  160.57    8.08
  -5  -6  -7  161.47    7.46
  -5  -6  -7  179.36    8.37
   5  -6  -7  201.60   10.80
  -5  -7   7  271.90   17.29
  -5  -7  -7  197.71    9.02
   5  -7   7  241.02   11.71
  -5  -7  -7  235.45   10.90
   5  -7  -7  211.13   11.09
  -5  -8   7    6.25    2.51
  -5  -8  -7    0.96    0.42
   5  -8   7    4.72    2.75
  -5  -8  -7    1.24    0.64
   5  -8  -7    0.17    2.77
  -5  -9   7  190.23   13.88
   5  -9   7  200.88   10.60
  -5  -9  -7  140.60    6.89
   5  -9  -7  198.79   11.55
  -5 -10   7    8.54    2.08
   5 -10   7   10.02    3.39
  -5 -10  -7    3.59    0.54
   5 -10  -7   14.60    4.38
  -5 -11   7  235.47   16.48
   5 -11   7  221.85   12.76
   5 -11  -7  190.24   11.41
  -5 -12   7   35.47    6.79
   5 -12   7   26.32    4.81
   5 -12  -7   24.69    5.08
  -5 -13   7   82.03   10.32
   5 -13   7   71.67    5.05
   5 -13  -7   67.41    5.42
  -5 -14   7    4.36    1.71
   5 -14   7    7.32    3.14
   5 -14  -7    4.05    2.90
  -5 -15   7   41.47    7.39
   5 -15   7   52.55    5.33
   5 -15  -7   34.88    7.10
  -5 -16   7    3.42    2.08
   5 -16   7    9.80    3.14
   5 -16  -7    0.80    2.95
  -5 -17   7   25.92    4.19
   5 -17   7   26.26    3.91
   5 -17  -7   19.19    5.21
  -5 -18   7   23.55    4.99
   5 -18   7   21.77    3.81
   5 -18  -7   18.63    4.64
  -5 -19   7    7.75    2.56
   5 -19   7    5.49    2.33
   5 -19  -7    9.80    4.13
   5   0   8  569.91   19.24
   5   0  -8  566.00   20.07
   5   1   8  136.26    8.28
   5  -1   8  123.62    7.21
  -5  -1  -8  113.92    4.54
   5  -1  -8  148.17    8.67
   5   1  -8  145.51   11.40
  -5  -2   8  585.86   20.60
   5   2   8  530.35   17.97
   5  -2   8  476.01   16.61
  -5  -2  -8  443.64   14.90
   5  -2  -8  522.27   18.96
   5   3   8  469.47   21.90
  -5  -3   8  530.54   31.32
   5  -3   8  424.32   20.06
  -5  -3  -8  378.96   17.35
   5  -3  -8  461.16   22.19
  -5  -4   8  285.76   20.57
   5  -4   8  288.65   13.74
  -5  -4  -8  269.55   12.42
   5  -4  -8  316.28   15.95
  -5  -4  -8  239.29   11.12
  -5  -5   8  357.28   19.21
   5  -5   8  314.58   14.99
  -5  -5  -8  277.34   12.74
   5  -5  -8  361.52   17.68
  -5  -5  -8  278.38   12.88
  -5  -6   8  181.38   13.05
   5  -6   8  172.13    9.21
  -5  -6  -8  141.87    7.05
  -5  -6  -8  177.58    8.91
   5  -6  -8  163.82    9.65
  -5  -7   8  170.05   12.38
   5  -7   8  157.63    8.68
  -5  -7  -8  167.71    8.42
   5  -7  -8  149.15    8.93
  -5  -8   8  203.95   14.77
   5  -8   8  189.28    9.59
  -5  -8  -8  192.05    9.09
   5  -8  -8  196.13   15.33
  -5  -9   8  154.27   11.43
   5  -9   8  159.21    8.30
  -5  -9  -8  151.85    7.28
   5  -9  -8  146.94    8.55
  -5 -10   8  192.84   15.77
   5 -10   8  171.74   10.01
   5 -10  -8  176.45   10.73
  -5 -11   8   86.04    8.16
   5 -11   8   85.63    6.14
   5 -11  -8   78.06    5.86
  -5 -12   8  135.44   11.03
   5 -12   8  128.68    6.78
   5 -12  -8  137.65    7.79
  -5 -13   8   29.36    4.17
   5 -13   8   25.85    4.12
   5 -13  -8   18.11    3.39
  -5 -14   8  104.08   13.14
   5 -14   8   92.01    7.40
   5 -14  -8   94.78    8.16
  -5 -15   8   63.39    8.92
   5 -15   8   65.44    5.16
   5 -15  -8   63.57    5.39
  -5 -16   8   36.83    5.91
   5 -16   8   28.94    4.86
   5 -16  -8   32.90    5.63
  -5 -17   8   41.71    6.16
   5 -17   8   45.57    5.47
   5 -17  -8   35.78    4.92
  -5 -18   8   21.51    4.99
   5 -18   8   22.38    4.64
   5 -18  -8   15.01    4.03
  -5 -19   8    6.11    2.01
   5 -19   8    8.15    3.05
   5 -19  -8   12.57    4.38
   5   0   9   31.20    4.39
   5   0  -9   24.79    4.22
   5   1   9   85.95    7.49
   5  -1   9   84.35    6.83
   5  -1  -9   86.98    6.39
   5   1  -9   99.39    8.79
  -5  -2   9   32.81    5.76
   5   2   9   34.49    6.10
   5  -2   9   34.25    5.78
   5  -2  -9   25.36    4.61
   5   3   9   89.49    8.30
  -5  -3   9  104.49    9.53
   5  -3   9  100.33    8.93
   5  -3  -9  102.88    6.94
  -5  -4   9   64.31    7.79
   5  -4   9   51.72    3.58
   5  -4  -9   43.87    4.18
  -5  -4  -9   46.56    3.07
  -5  -5   9  114.87    7.83
   5  -5   9  106.65    5.96
   5  -5  -9  112.28    7.58
  -5  -6   9    4.89    1.70
   5  -6   9    6.05    2.32
  -5  -6  -9    3.26    1.16
   5  -6  -9    8.48    3.10
  -5  -7   9   51.61    7.37
   5  -7   9   45.49    5.05
  -5  -7  -9   43.12    4.27
   5  -7  -9   42.88    6.33
  -5  -8   9   22.00    4.04
   5  -8   9   21.54    2.61
  -5  -8  -9   18.27    2.06
   5  -8  -9   26.06    3.87
  -5  -9   9   20.05    4.12
   5  -9   9   14.68    3.10
   5  -9  -9   20.89    5.17
  -5 -10   9   21.83    4.17
   5 -10   9   13.88    2.94
   5 -10  -9   14.18    3.44
  -5 -11   9   20.99    3.54
   5 -11   9   26.76    3.99
   5 -11  -9   28.09    5.13
  -5 -12   9   15.06    2.96
   5 -12   9   10.09    2.99
   5 -12  -9    6.64    4.07
  -5 -13   9    8.19    2.53
   5 -13   9    9.98    3.21
   5 -13  -9   12.74    3.63
  -5 -14   9    1.51    0.99
   5 -14   9    3.39    2.03
   5 -14  -9    3.95    3.83
  -5 -15   9   16.42    6.69
   5 -15   9    7.39    2.74
   5 -15  -9    6.50    3.24
  -5 -16   9    5.77    2.03
   5 -16   9    9.76    3.18
   5 -16  -9    8.37    3.47
  -5 -17   9    6.13    2.11
   5 -17   9    8.30    2.16
   5 -17  -9    9.74    3.88
  -5 -18   9    4.24    1.68
   5 -18   9    6.47    2.40
   5 -18  -9    0.72    2.69
   5   0  10  185.77   13.29
   5   0 -10  200.98   11.09
   5   1  10  111.04    8.23
   5  -1  10  112.97    9.04
   5  -1 -10  134.51    8.27
   5   1 -10  126.62    9.95
  -5  -2  10  183.51   13.36
   5   2  10  178.82    9.33
   5  -2  10  168.67   13.01
   5  -2 -10  165.08   10.22
   5   3  10  103.14    8.50
  -5  -3  10  116.77   11.45
   5  -3  10  109.76   11.05
   5  -3 -10   88.08    6.33
  -5  -4  10  121.18   13.40
   5  -4  10  121.84   11.88
   5  -4 -10  103.56    8.09
  -5  -4 -10   85.86    7.26
  -5  -5  10  165.75   16.39
   5  -5  10  163.63   13.80
   5  -5 -10  145.46    9.27
  -5  -5 -10  128.49    7.23
  -5  -6  10  110.01   11.29
   5  -6  10  106.31    6.60
   5  -6 -10  106.85    8.35
  -5  -6 -10   89.47    8.85
  -5  -7  10  102.77   10.42
   5  -7  10   90.86    5.77
  -5  -7 -10   91.68    5.29
   5  -7 -10   91.48    6.60
  -5  -8  10  104.55   12.26
   5  -8  10   87.86    5.58
   5  -8 -10   97.34    7.82
  -5  -9  10   40.54    6.90
   5  -9  10   28.85    4.19
   5  -9 -10   25.17    4.19
  -5 -10  10   97.18   11.58
   5 -10  10  106.54    8.05
   5 -10 -10  103.74    8.54
  -5 -11  10   41.12    6.14
   5 -11  10   42.18    3.96
   5 -11 -10   31.81    6.39
  -5 -12  10  112.14   13.93
   5 -12  10  104.82    6.02
   5 -12 -10  104.91    6.70
  -5 -13  10   17.97    3.70
   5 -13  10   15.95    3.06
   5 -13 -10   11.24    3.22
  -5 -14  10   36.40    6.58
   5 -14  10   45.60    4.20
   5 -14 -10   25.24    4.27
  -5 -15  10    9.59    3.01
   5 -15  10    4.48    1.87
   5 -15 -10    5.48    2.53
  -5 -16  10   39.35    7.86
   5 -16  10   20.44    3.88
   5 -16 -10   18.83    4.35
  -5 -17  10   13.34    3.69
   5 -17  10   14.32    3.36
   5 -17 -10   13.20    3.74
   5   0  11   37.93    4.39
   5   0 -11   37.19    4.91
   5   1  11    7.35    2.02
   5  -1 -11   20.80    4.53
   5   1 -11   13.57    3.97
   5   2  11    1.42    0.96
   5  -2  11    1.02    0.94
   5  -2 -11    1.77    2.83
  -5  -3  11   12.05    2.90
   5  -3  11    3.62    1.06
   5  -3 -11    8.11    4.06
  -5  -4  11    9.35    2.31
   5  -4  11   12.50    2.50
   5  -4 -11    9.03    3.12
  -5  -4 -11    8.00    1.96
  -5  -5  11    2.49    1.66
   5  -5  11    2.24    1.23
   5  -5 -11    5.67    2.71
  -5  -5 -11    3.10    1.42
   5  -6  11    4.43    1.94
   5  -6 -11    1.48    2.58
  -5  -6 -11    2.11    1.09
  -5  -7  11    2.67    1.70
   5  -7  11    3.17    1.81
   5  -7 -11    3.45    2.84
  -5  -8  11   11.68    2.36
   5  -8  11    3.61    1.86
   5  -8 -11    4.19    2.83
  -5  -9  11    3.02    1.77
   5  -9  11    7.82    2.86
   5  -9 -11   10.40    4.76
   5 -10  11    6.09    3.10
   5 -10 -11    3.60    3.69
  -5 -11  11    4.73    1.77
   5 -11  11   -1.40    1.58
   5 -11 -11    8.49    3.39
  -5 -12  11    5.85    2.63
   5 -12  11    8.97    2.64
   5 -12 -11   14.81    4.71
  -5 -13  11    7.08    2.92
   5 -13  11    6.18    2.41
   5 -13 -11    6.84    3.70
  -5 -14  11    2.37    2.19
   5 -14  11    2.20    1.59
   5 -14 -11   -0.54    2.16
  -5 -15  11    5.96    1.98
   5 -15  11    5.63    2.49
   5 -15 -11    6.59    2.79
   5   0  12  172.61   14.59
   5   0 -12  193.51   10.08
   5   1  12    7.96    2.48
   5  -1  12    9.20    3.01
   5  -1 -12    3.97    2.91
   5   1 -12    4.66    3.14
   5   2  12  174.69   11.92
   5  -2  12  169.49   15.65
   5  -2 -12  160.14    9.23
   5   2 -12  176.13    9.65
  -5  -3  12    3.42    1.69
   5  -3  12    7.45    2.53
   5  -3 -12    5.16    2.82
  -5  -3 -12    1.52    1.25
  -5  -4  12  191.54   19.16
   5  -4  12  198.22   18.73
   5  -4 -12  170.97   12.52
  -5  -4 -12  159.45   11.03
  -5  -5  12    4.29    2.20
   5  -5  12    6.67    2.36
   5  -5 -12    5.42    2.88
  -5  -5 -12    5.43    1.85
  -5  -6  12  172.26   17.83
   5  -6  12  178.61   19.41
   5  -6 -12  165.95   12.59
  -5  -7  12    7.28    2.56
   5  -7  12   -0.62    1.80
   5  -7 -12    4.13    3.67
  -5  -8  12   98.63   10.94
   5  -8  12  101.61   11.21
   5  -8 -12  107.24    6.92
  -5  -9  12    2.04    1.76
   5  -9  12    5.37    1.78
   5  -9 -12    7.01    2.79
  -5 -10  12   73.87   10.91
   5 -10  12   68.65    9.27
   5 -10 -12   52.77    6.60
  -5 -11  12    7.65    2.56
   5 -11  12    8.77    3.21
   5 -11 -12    1.79    2.40
  -5 -12  12   63.09    7.92
   5 -12  12   46.35    8.36
   5 -12 -12   39.06    5.95
  -5 -13  12    5.46    2.19
   5 -13  12    4.26    2.12
   5 -13 -12    3.30    2.48
  -5 -14  12   25.61    5.41
   5 -14  12   15.09    3.38
   5 -14 -12    9.26    3.34
   5   0  13   14.95    3.17
   5   0 -13    9.23    3.10
   5  -1  13   16.09    3.57
   5  -1 -13   10.52    3.20
   5   1 -13   11.52    3.02
   5   2  13    9.02    2.17
   5  -2  13   10.75    2.60
   5  -2 -13   15.50    4.40
   5   2 -13   11.87    3.46
  -5  -3  13    6.56    2.24
   5  -3  13    7.47    2.49
   5  -3 -13    1.36    3.37
  -5  -3 -13    4.36    1.46
  -5  -4  13    4.15    1.39
   5  -4  13    5.34    1.29
   5  -4 -13   10.42    4.16
  -5  -5  13    2.77    1.59
   5  -5  13    2.97    1.33
   5  -5 -13    3.72    2.51
  -5  -6  13    9.90    3.75
   5  -6  13    5.54    1.62
   5  -6 -13    8.84    3.24
  -5  -7  13    1.83    1.98
   5  -7  13    6.34    2.17
   5  -7 -13    1.20    1.75
  -5  -8  13    6.27    2.02
   5  -8  13    4.21    2.41
   5  -8 -13    6.64    3.59
  -5  -9  13    4.84    1.83
   5  -9  13    3.59    1.53
   5  -9 -13    6.66    3.14
  -5 -10  13    2.78    1.64
   5 -10  13    2.05    1.38
   5 -10 -13   -1.40    2.13
  -5 -11  13    8.25    2.24
   5 -11  13    6.71    2.13
   5 -11 -13    0.32    2.15
  -5 -12  13    6.97    2.82
   5 -12  13    5.66    1.90
   5 -12 -13    1.73    2.34
   5   0  14  115.53   15.14
   5   0 -14  104.86   11.56
   5   1  14   12.48    2.30
   5  -1  14   16.62    3.23
   5  -1 -14    7.16    3.59
   5   1 -14   11.42    3.03
   5  -2  14  104.43   14.30
   5  -2 -14  113.97   12.99
   5   2 -14   93.37   10.49
   5  -3  14    0.96    1.03
   5  -3 -14    6.80    3.69
   5   3 -14   13.69    4.23
  -5  -4  14  122.28   13.28
   5  -4  14  108.99   10.72
   5  -4 -14   85.03    6.38
  -5  -5  14    6.35    1.90
   5  -5  14    5.65    2.40
   5  -5 -14    5.48    2.96
  -5  -6  14   86.83   20.41
   5  -6  14   90.42   21.27
   5  -6 -14   75.47    7.95
  -5  -7  14    8.89    3.62
   5  -7  14    6.58    2.22
   5  -7 -14    2.56    2.22
  -5  -8  14   54.25    9.74
   5  -8  14   46.23    8.16
   5  -8 -14   32.92    5.71
  -5  -9  14    3.71    1.53
   5  -9  14    4.32    1.86
   5  -9 -14    1.23    2.04
  -5 -10  14   32.76    6.46
   5 -10 -14   31.32    5.79
   5   0 -15    9.81    4.18
   5  -1  15    4.13    1.57
   5  -1 -15    2.14    3.23
   5   1 -15    0.89    2.11
   5  -2  15    3.84    1.84
   5  -2 -15    3.72    3.07
   5   2 -15    1.44    1.52
   5  -3  15    3.82    1.74
   5  -3 -15    7.73    3.22
   5   3 -15    5.69    2.77
   5  -4  15    5.84    2.11
   5  -4 -15    5.13    2.36
  -5  -5  15    3.21    1.62
   5  -5  15    1.51    1.22
   5  -5 -15    4.28    3.12
  -5  -6  15   15.68    3.47
   5  -6  15    3.68    1.75
   5  -6 -15    6.88    3.26
  -5  -7  15    4.53    2.19
   5  -7  15    7.44    2.63
   5  -7 -15   11.26    3.99
   5   0 -16   17.56    3.55
   6   0   0  473.41   10.26
  -6   0   0  388.59    8.49
   6  -1   0   32.53    2.34
   6   1   0   31.50    2.19
  -6   1   0   28.34    2.65
   6   2   0  532.32   11.03
   6  -2   0  501.54   10.98
   6   2   0  511.61   10.74
  -6   2   0  480.46   10.45
   6   3   0  622.13   12.74
   6  -3   0  601.97   13.00
   6   3   0  603.03   12.44
   6   4   0  433.64    8.84
   6  -4   0  404.03    9.02
   6   4   0  435.20    8.88
   6   5   0    5.77    0.91
   6  -5   0    3.84    1.88
   6   5   0    2.16    0.85
   6   6   0  665.38   13.10
   6  -6   0  593.87   12.95
   6   6   0  631.93   12.93
  -6  -7   0   47.18    3.94
   6   7   0   54.76    3.65
   6  -7   0   54.12    4.58
  -6  -8   0  597.27   16.39
   6   8   0  780.30   21.11
   6  -8   0  740.25   21.44
  -6  -9   0  213.76    7.36
   6   9   0  286.97    9.74
   6  -9   0  249.29    9.61
  -6 -10   0  192.12    9.06
   6  10   0  245.71   11.42
   6 -10   0  222.22   11.33
  -6 -11   0   18.05    2.44
   6  11   0   20.09    2.16
   6 -11   0   23.10    3.76
  -6 -12   0  179.77    9.18
   6 -12   0  210.77   11.46
  -6 -13   0    5.12    1.05
   6 -13   0    0.04    2.62
  -6 -14   0  208.05   14.28
   6 -14   0  218.50   12.84
  -6 -15   0   53.23    7.47
   6 -15   0   59.01    7.95
  -6 -16   0   54.19    8.27
   6 -16   0   64.26    5.79
   6 -17   0    4.32    2.53
   6 -18   0   94.30    6.05
   6 -19   0    0.01    2.35
   6 -20   0   36.77    6.55
   6 -21   0    8.16    2.97
   6   0   1    6.68    0.99
   6   0  -1    9.52    1.68
  -6   0  -1    8.88    1.18
   6   1  -1  142.95    4.65
   6  -1   1  124.54    9.35
   6   1   1  124.47    6.04
   6  -1  -1  126.11    9.55
   6   1  -1  133.60   10.14
  -6   1  -1  109.15    7.65
  -6   1   1  129.68    9.76
   6   2   1  132.48   10.63
   6   2  -1  130.37   10.91
   6  -2   1  127.31    9.59
   6   2   1  119.52    5.74
   6  -2  -1  123.09    6.58
  -6   2  -1  112.11    5.66
   6   2  -1  126.57    9.44
   6   3   1  121.14    8.86
   6   3  -1  114.49    8.69
   6  -3   1  109.14    8.43
   6   3   1  114.52    8.40
   6  -3  -1  106.76    8.29
   6   3  -1  117.83    8.83
   6   4  -1   35.94    4.73
   6   4   1   42.72    3.21
   6  -4   1   41.58    4.12
   6  -4  -1   36.50    3.54
   6   4   1   44.20    3.44
   6   4  -1   40.82    3.62
   6   5  -1  138.69   10.18
   6   5   1  165.56   10.23
   6  -5   1  135.66   10.29
   6  -5  -1  150.65   14.31
   6   5   1  158.91    9.86
   6   5  -1  161.96   10.70
  -6  -6   1   14.82    1.85
   6   6  -1   15.50    1.57
   6   6   1   14.12    1.19
   6  -6   1   15.57    2.65
   6  -6  -1   15.45    3.10
   6   6   1   16.72    1.50
  -6  -7   1   86.54    7.08
   6   7  -1   87.79    5.71
   6   7   1   95.30    5.98
   6  -7   1   91.48    6.73
   6  -7  -1   81.66    5.99
   6   7   1   97.48    6.50
  -6  -8  -1   12.35    1.44
  -6  -8   1   14.29    1.67
   6   8  -1   11.35    1.40
   6   8   1   16.42    1.33
   6  -8   1   10.18    2.07
   6  -8  -1   14.29    2.62
  -6  -9  -1   22.70    2.78
  -6  -9   1   27.14    3.92
   6   9  -1   38.52    3.59
   6  -9   1   35.63    4.17
   6   9   1   31.76    2.92
   6  -9  -1   29.68    3.65
  -6 -10  -1   29.94    3.76
  -6 -10   1   35.92    4.36
   6  10  -1   36.06    3.36
   6 -10   1   40.24    4.39
   6  10   1   42.95    3.82
   6 -10  -1   44.00    5.80
  -6 -11   1    1.78    0.80
  -6 -11  -1    0.48    0.29
   6 -11   1    6.31    2.27
   6 -11  -1    7.38    3.45
   6  11   1    5.49    1.33
  -6 -12   1    1.52    0.65
   6 -12   1    7.08    2.50
   6 -12  -1    0.75    2.53
  -6 -13   1    4.22    1.15
  -6 -13  -1    3.42    0.68
   6 -13   1    0.95    2.36
   6 -13  -1    3.45    2.80
  -6 -14   1    3.68    1.20
  -6 -14  -1    6.74    1.63
   6 -14   1    6.66    2.89
   6 -14  -1    5.83    2.96
  -6 -15   1    2.23    1.17
  -6 -15  -1    4.92    1.55
   6 -15   1    3.55    2.54
   6 -15  -1    0.12    3.26
  -6 -16   1    3.78    1.22
   6 -16   1    4.83    2.62
   6 -16  -1   14.34    3.71
  -6 -17   1    2.21    1.31
   6 -17   1    3.53    2.44
   6 -17  -1    3.47    3.42
   6 -18   1    7.84    3.82
   6 -18  -1   -2.52    2.43
   6 -19   1    7.00    2.85
   6 -19  -1    4.44    2.54
   6 -20   1    4.01    2.56
   6 -20  -1    5.11    2.69
   6 -21   1    4.83    2.32
   6 -21  -1    1.26    2.16
   6   0   2 1228.68   24.54
   6   0  -2 1298.39   26.77
   6   1  -2   19.82    2.86
   6  -1   2   10.14    2.92
   6   1   2   20.60    1.61
  -6   1  -2   22.35    1.78
   6  -1  -2   24.07    3.03
   6   1  -2   28.81    3.30
  -6  -1  -2   19.31    1.72
   6   2  -2 1340.53   26.16
   6  -2   2 1235.40   24.28
   6   2   2 1254.61   24.05
  -6   2  -2 1119.90   22.14
   6  -2  -2 1199.03   24.09
   6   2  -2 1316.67   26.00
   6   3   2  197.42    4.04
   6   3  -2  198.20    5.43
   6   3   2  182.27    3.71
   6  -3   2  179.51    4.92
   6  -3  -2  178.75    5.24
   6   3  -2  197.07    5.10
   6   4  -2 1098.45   21.58
   6  -4   2 1077.54   21.63
   6  -4  -2 1017.80   20.90
   6   4  -2 1147.15   22.80
  -6  -5   2   47.22    5.38
   6   5  -2   33.98    3.66
   6  -5   2   38.34    3.63
   6  -5  -2   50.20    5.30
  -6  -6   2 1079.87   21.47
   6   6  -2 1014.94   19.90
   6  -6   2 1083.96   22.15
   6  -6  -2 1127.52   23.49
  -6  -7   2  117.33    7.89
   6   7  -2  126.77    8.09
   6  -7   2  130.46    9.00
   6  -7  -2  128.26    8.97
  -6  -8   2  804.06   22.65
   6  -8   2  847.95   24.05
   6  -8  -2  838.14   23.83
  -6  -9  -2   45.07    4.19
  -6  -9   2   57.98    7.39
   6  -9   2   43.30    4.90
   6  -9  -2   51.11    5.49
   6   9   2   55.48    4.72
  -6 -10  -2  229.30   10.49
  -6 -10   2  338.21   15.78
   6 -10   2  326.75   15.87
   6 -10  -2  317.10   15.48
   6  10   2  355.51   16.10
  -6 -11   2    2.57    0.93
  -6 -11  -2    1.48    0.44
   6 -11   2    2.69    2.29
   6 -11  -2    7.54    2.72
  -6 -12   2  339.93   20.37
  -6 -12  -2  224.74   10.45
   6 -12   2  306.20   15.20
   6 -12  -2  283.62   14.30
  -6 -13   2    8.97    2.25
  -6 -13  -2    4.79    1.17
   6 -13   2    8.53    3.81
   6 -13  -2   10.81    3.85
  -6 -14   2  226.16   12.38
   6 -14   2  219.17   12.50
   6 -14  -2  237.41   13.43
  -6 -15   2    8.49    2.84
   6 -15   2   10.07    4.44
   6 -15  -2   12.27    4.23
  -6 -16   2  118.58   10.04
   6 -16   2  121.47    9.88
   6 -16  -2   95.22    7.85
  -6 -17   2    4.53    1.33
   6 -17   2    5.10    3.52
   6 -17  -2    2.08    2.37
  -6 -18   2   60.13    9.20
   6 -18   2  108.06   12.30
   6 -19   2    6.46    2.96
   6 -19  -2    2.98    2.60
   6 -20   2   42.51    7.36
   6 -20  -2   39.89    7.14
   6 -21   2    4.77    2.93
   6 -21  -2    3.48    2.32
   6   0   3   41.11    3.29
  -6   0  -3   31.11    2.62
   6   0  -3   35.27    3.43
   6   1   3  232.09    4.94
   6  -1   3  232.42    5.25
  -6   1  -3  196.45    4.64
  -6  -1  -3  229.68    5.09
   6  -1  -3  227.18    6.43
   6   1  -3  238.86    6.29
   6   2   3  219.81    4.48
   6  -2   3  219.29    5.20
  -6   2  -3  170.35   10.83
   6  -2  -3  200.25    5.57
   6   2  -3  240.71    6.24
  -6  -2  -3  182.07    3.84
   6  -3   3  125.28    9.40
  -6   3  -3  111.27    8.39
   6  -3  -3  127.20   10.10
   6   3  -3  136.69   10.60
   6  -4   3  107.62    8.30
   6  -4  -3   99.27    8.00
   6   4  -3  121.22    9.37
  -6  -5   3  174.41    5.88
   6  -5   3  177.61    4.82
   6  -5  -3  197.66    6.41
  -6  -6   3  103.72    8.82
   6  -6   3  101.36    7.01
   6  -6  -3  100.79    7.75
  -6  -7   3  191.99   16.65
   6  -7   3  190.66   16.44
   6  -7  -3  188.80   12.60
  -6  -8   3   71.73    7.71
   6  -8   3   67.59    7.05
   6  -8  -3   63.39    6.36
  -6  -9   3   84.46    8.85
   6  -9   3   73.30    5.19
   6  -9  -3   73.18    6.47
   6 -10   3  134.94    7.43
   6 -10  -3  131.75    7.60
  -6 -11  -3    4.44    0.82
  -6 -11   3   13.30    2.75
   6 -11   3   11.08    3.53
   6 -11  -3   13.92    4.36
   6  11   3    8.73    1.32
  -6 -12   3    7.53    1.63
  -6 -12  -3    2.18    0.44
   6 -12   3    7.42    3.09
   6 -12  -3    5.11    3.03
  -6 -13   3   29.40    4.95
   6 -13   3   16.84    2.64
   6 -13  -3   26.92    3.95
  -6 -14   3   11.31    2.50
   6 -14   3   10.43    2.95
   6 -14  -3   17.37    4.65
  -6 -15   3   20.60    3.37
   6 -15   3    4.20    3.76
   6 -15  -3    9.48    3.69
  -6 -16   3    8.32    2.67
   6 -16   3    6.76    3.02
   6 -16  -3   14.04    3.52
  -6 -17   3    5.29    1.32
   6 -17   3    6.01    3.37
   6 -17  -3    9.44    3.23
  -6 -18   3    7.89    2.57
   6 -18   3   11.77    3.79
   6 -18  -3    9.12    3.79
  -6 -19   3   13.76    3.45
   6 -19   3   24.24    4.49
   6 -19  -3   21.16    4.66
   6 -20   3    2.50    2.49
   6 -20  -3    9.31    4.51
   6   0   4 3591.94   68.36
   6   0  -4 3721.00   71.99
   6   1   4  219.35    4.76
   6  -1   4  216.75    5.30
  -6   1  -4  162.02   10.22
  -6  -1  -4  190.38    4.33
   6  -1  -4  222.42    6.93
   6   1  -4  212.25    6.17
   6   2   4 3105.93   58.79
   6  -2   4 3164.76   60.64
   6  -2  -4 3009.91   59.42
   6   2  -4 3245.07   62.99
   6  -3   4   47.57    4.30
   6  -3  -4   42.52    4.38
   6   3  -4   53.46    4.90
  -6  -4   4 2536.42  211.78
   6  -4   4 2093.29   56.33
   6  -4  -4 2176.48   59.05
  -6  -5   4   60.17    4.84
   6  -5   4   48.07    4.36
   6  -5  -4   57.12    5.38
  -6  -6   4 1772.73   49.84
   6  -6   4 1688.80   45.95
   6  -6  -4 1726.45   47.53
  -6  -7   4  162.67    8.34
   6  -7   4   86.91    8.12
   6  -7  -4  133.50    6.52
  -6  -8   4 1081.33   37.50
   6  -8   4 1054.62   35.33
   6  -8  -4 1057.53   35.95
  -6  -9   4   41.22    5.57
   6  -9   4   15.80    3.53
   6  -9  -4   34.34    4.99
  -6 -10   4  776.43   69.98
   6 -10   4  738.24   36.11
   6 -10  -4  751.06   36.98
  -6 -11   4   23.85    3.83
   6 -11   4   17.55    3.17
   6 -11  -4   33.10    5.17
  -6 -12   4  567.99   85.63
   6 -12   4  510.48   27.46
   6 -12  -4  474.15   25.90
  -6 -13   4   21.92    4.29
   6 -13   4   18.29    4.06
   6 -13  -4   20.22    4.20
  -6 -14   4  286.48   15.49
   6 -14   4  280.08   13.13
   6 -14  -4  212.31   10.29
  -6 -15   4    9.17    3.52
   6 -15   4    9.52    4.55
   6 -15  -4    8.00    3.08
  -6 -16   4  150.39   14.06
   6 -16   4  150.08   11.20
   6 -16  -4  162.20   12.30
  -6 -17   4    2.29    0.91
   6 -17   4    1.75    2.47
   6 -17  -4   11.09    4.96
  -6 -18   4   55.66    7.13
   6 -18   4   48.93    4.93
   6 -18  -4   52.87    5.20
  -6 -19   4    2.59    1.15
   6 -19   4    6.32    3.70
   6 -19  -4    4.97    2.95
   6 -20   4   47.82    8.60
   6 -20  -4   40.31    7.40
   6   0   5  180.28   11.30
  -6   0  -5  125.05    7.89
   6   0  -5  189.07   12.59
   6   1   5  288.02    8.19
   6  -1   5  303.33    8.73
  -6   1  -5  217.44    6.41
   6  -1  -5  301.04   10.36
   6   1  -5  293.53    9.60
   6   2   5   22.86    2.28
   6  -2   5   23.59    2.36
  -6   2  -5   19.51    1.99
  -6  -2  -5   16.44    1.34
   6  -2  -5   13.94    3.14
   6   2  -5   34.39    3.48
   6  -3   5  208.15    6.54
   6  -3  -5  198.18   17.74
   6   3  -5  193.73   17.16
  -6  -4   5    5.95    1.77
   6  -4   5    8.62    2.59
   6  -4  -5   16.51    4.31
  -6  -5   5  324.57   10.26
   6  -5   5  286.02    8.79
   6  -5  -5  298.51   15.59
  -6  -6   5  314.29   16.07
   6  -6   5  277.33   10.22
   6  -6  -5  290.87   11.81
  -6  -7   5  394.55   19.22
   6  -7   5  325.22   11.68
   6  -7  -5  349.52   13.95
  -6  -8   5    1.74    1.43
   6  -8   5    4.50    2.32
   6  -8  -5    4.39    3.24
  -6  -9   5  196.58   13.57
   6  -9   5  168.56    9.32
   6  -9  -5  160.40    9.33
  -6 -10   5   43.16    4.72
   6 -10   5   21.02    3.77
   6 -10  -5   32.17    5.60
  -6 -11   5  103.53   11.74
   6 -11   5   85.45    5.97
   6 -11  -5   84.82    6.22
  -6 -12   5   14.67    2.38
   6 -12   5   13.97    3.10
   6 -12  -5   22.88    4.26
  -6 -13   5  123.22   11.21
   6 -13   5  129.27    8.45
   6 -13  -5   93.87    6.68
  -6 -14   5    2.55    1.89
   6 -14   5    2.52    2.80
   6 -14  -5    5.49    2.79
  -6 -15   5   71.73    8.15
   6 -15   5   69.06    6.00
   6 -15  -5   69.86    6.96
  -6 -16   5   11.50    3.59
   6 -16   5   10.02    3.28
   6 -16  -5    4.19    2.41
  -6 -17   5   22.27    4.05
   6 -17   5   25.47    4.86
   6 -17  -5   25.71    5.04
  -6 -18   5    7.69    2.28
   6 -18   5   18.21    5.88
   6 -18  -5   18.45    5.17
  -6 -19   5   32.14    6.05
   6 -19   5   29.54    5.58
   6 -19  -5   30.21    5.85
  -6 -20   5    1.05    1.03
   6 -20   5    2.01    2.14
   6 -20  -5    8.88    4.36
   6   0   6  994.46   26.86
   6   0  -6 1043.89   29.54
   6   1   6  267.27    8.24
   6  -1   6  263.46    7.76
  -6   1  -6  198.86   16.84
   6  -1  -6  264.03    9.25
   6   1  -6  255.38    9.34
   6   2   6  771.32   21.13
   6  -2   6  742.92   20.46
   6  -2  -6  735.64   21.46
   6  -3   6  217.98    8.07
  -6  -3  -6  172.91    5.86
   6  -3  -6  247.08    9.95
   6   3  -6  254.21    9.96
  -6  -4   6  592.95   23.04
   6  -4   6  533.61   18.07
   6  -4  -6  567.56   20.42
  -6  -5   6    7.46    1.98
   6  -5   6    3.81    1.73
   6  -5  -6    5.26    3.21
  -6  -6   6  361.72   17.71
   6  -6   6  359.32   16.89
   6  -6  -6  383.19   22.74
  -6  -7   6   13.79    2.07
   6  -7   6   16.37    2.51
   6  -7  -6   19.07    4.49
  -6  -8   6  298.23   20.52
   6  -8   6  278.87   14.24
   6  -8  -6  296.22   16.09
  -6  -9   6  140.37   12.50
   6  -9   6  118.87    7.05
   6  -9  -6  142.43    8.75
  -6 -10   6  376.63   22.02
   6 -10   6  333.06   16.34
   6 -10  -6  327.21   16.59
  -6 -11   6   30.31    4.98
   6 -11   6   20.15    3.01
   6 -11  -6   23.01    3.61
  -6 -12   6  202.93   15.05
   6 -12   6  175.05    9.98
   6 -12  -6  153.38    9.23
  -6 -13   6   16.79    3.22
   6 -13   6    6.98    2.98
   6 -13  -6   10.73    3.86
  -6 -14   6  101.55   13.24
   6 -14   6  117.53    9.89
   6 -14  -6   93.04    7.79
  -6 -15   6   12.02    3.58
   6 -15   6    5.34    2.83
   6 -15  -6   10.90    4.14
  -6 -16   6   60.45    5.63
   6 -16   6   45.37    3.88
   6 -16  -6   47.47    4.18
  -6 -17   6    6.57    3.03
   6 -17   6   10.21    4.21
   6 -17  -6   -0.59    2.45
  -6 -18   6   28.95    4.32
   6 -18   6   10.21    3.47
   6 -18  -6   22.45    4.78
  -6 -19   6    3.53    1.69
   6 -19   6    5.08    3.32
   6 -19  -6   -0.44    2.73
   6   0   7  120.71    6.08
  -6   0  -7   95.87    8.28
   6   0  -7  140.97    7.06
   6   1   7  522.98   17.90
   6  -1   7  531.52   17.95
   6  -1  -7  530.34   20.14
   6   1  -7  539.76   19.27
   6   2   7    3.27    0.92
   6  -2   7    3.91    1.63
  -6  -2  -7    4.37    1.03
   6  -2  -7    4.32    3.43
   6   2  -7    2.22    3.04
   6   3   7  399.53   18.23
   6  -3   7  370.01   17.17
  -6  -3  -7  243.94   11.11
   6  -3  -7  375.34   18.47
  -6  -4   7    3.99    1.61
   6  -4   7    2.05    1.33
  -6  -4  -7    1.17    0.47
   6  -4  -7    9.68    4.44
  -6  -4  -7    3.09    0.73
  -6  -5   7  351.65   17.56
   6  -5   7  331.76   15.61
   6  -5  -7  346.63   17.13
  -6  -6   7   79.05    7.26
   6  -6   7   78.61    4.84
   6  -6  -7   87.12    6.82
  -6  -7   7  357.58   18.39
   6  -7   7  332.08   16.69
   6  -7  -7  324.06   17.37
  -6  -8   7   16.83    2.69
   6  -8   7    9.82    2.06
   6  -8  -7   10.47    3.37
  -6  -9   7  233.32   18.29
   6  -9   7  227.24   12.70
   6  -9  -7  257.27   15.54
  -6 -10   7    4.15    1.81
   6 -10   7    1.02    2.18
   6 -10  -7    0.93    2.84
  -6 -11   7  172.88   12.02
   6 -11   7  165.46    9.61
   6 -11  -7  161.24    9.95
  -6 -12   7   20.84    3.41
   6 -12   7   13.24    2.84
   6 -12  -7   11.40    4.01
  -6 -13   7  181.24   16.09
   6 -13   7  192.14   13.73
   6 -13  -7  162.13   11.93
  -6 -14   7    1.48    2.36
   6 -14   7    4.70    2.35
   6 -14  -7    1.93    2.43
  -6 -15   7  105.87    9.54
   6 -15   7   95.81    5.88
   6 -15  -7   80.73    5.60
  -6 -16   7    7.19    2.51
   6 -16   7    6.89    3.33
   6 -16  -7    3.80    2.57
  -6 -17   7   34.12    4.45
   6 -17   7   27.42    4.14
   6 -17  -7   23.14    3.97
  -6 -18   7    6.78    2.00
   6 -18   7    1.00    1.96
   6 -18  -7    7.71    2.70
   6   0   8    5.35    1.08
   6   0  -8    7.05    4.23
   6   1   8    3.63    1.07
   6  -1   8    4.63    1.08
  -6  -1  -8    2.08    1.26
   6  -1  -8    1.72    3.00
   6   1  -8    8.66    3.60
   6   2   8    9.63    1.70
   6  -2   8    5.45    1.34
  -6  -2  -8    7.73    1.49
   6  -2  -8    9.97    4.28
   6   2  -8    6.61    3.63
   6   3   8   58.66    4.14
   6  -3   8   46.11    3.01
  -6  -3  -8   42.08    2.42
   6  -3  -8   58.61    6.03
  -6  -4   8   15.66    3.13
   6  -4   8   12.88    2.58
   6  -4  -8   14.63    4.49
  -6  -4  -8   13.97    2.21
  -6  -5   8   12.51    2.82
   6  -5   8    9.32    2.36
  -6  -5  -8   10.40    1.80
   6  -5  -8   17.69    5.29
  -6  -6   8    6.54    1.91
   6  -6   8    8.00    2.60
   6  -6  -8   13.29    4.64
  -6  -7   8    8.50    2.04
   6  -7   8   15.14    2.35
   6  -7  -8   17.56    4.64
  -6  -8   8    8.02    2.26
   6  -8   8    3.16    1.65
   6  -8  -8   19.90    3.75
  -6  -9   8   38.06   10.74
   6  -9   8   28.92    5.08
   6  -9  -8   27.27    5.50
  -6 -10   8   35.26    7.35
   6 -10   8   35.60    6.22
   6 -10  -8   21.64    4.35
  -6 -11   8    1.54    1.57
   6 -11   8    8.84    3.16
   6 -11  -8    5.66    3.90
  -6 -12   8   14.15    2.56
   6 -12   8    8.60    3.28
   6 -12  -8    9.98    3.49
  -6 -13   8    2.78    1.59
   6 -13   8   10.09    3.09
   6 -13  -8    4.39    2.86
  -6 -14   8   10.02    3.10
   6 -14   8    9.23    3.27
   6 -14  -8   10.03    3.42
  -6 -15   8    8.48    2.84
   6 -15   8    8.00    2.64
   6 -15  -8    7.30    3.14
  -6 -16   8   17.29    2.81
   6 -16   8   13.40    4.19
   6 -16  -8   13.45    4.72
   6 -17   8    7.87    2.66
   6 -17  -8    3.07    2.39
  -6 -18   8    3.58    2.08
   6 -18   8    3.71    2.79
   6 -18  -8    5.32    2.73
   6   0   9   11.61    1.81
   6   1   9  741.22  143.04
   6  -1   9  678.74   32.41
   6  -1  -9  755.44  146.07
   6   1  -9  750.81  145.16
   6   2   9   -0.11    0.62
   6  -2   9    2.89    0.96
   6  -2  -9   -0.51    3.04
   6   2  -9   -0.48    2.79
   6   3   9  507.93   23.70
   6  -3   9  475.88   22.82
   6  -3  -9  486.39   23.72
  -6  -4   9   19.55    3.34
   6  -4   9   14.68    2.61
   6  -4  -9   13.23    3.14
  -6  -4  -9   13.83    1.74
  -6  -5   9  335.98   18.91
   6  -5   9  316.34   17.13
   6  -5  -9  330.15   18.92
  -6  -5  -9  266.72   14.10
  -6  -6   9   22.80    3.50
   6  -6   9   15.98    2.44
   6  -6  -9   24.83    4.85
  -6  -7   9  292.22   20.84
   6  -7   9  268.23   13.98
   6  -7  -9  280.51   15.33
  -6  -8   9    4.43    2.29
   6  -8   9   -2.45    1.59
   6  -8  -9    2.34    1.56
  -6  -9   9  226.28   14.62
   6  -9   9  219.52   10.09
   6  -9  -9  228.30   11.36
  -6 -10   9    5.41    2.39
   6 -10   9    1.43    1.83
   6 -10  -9    9.92    4.31
  -6 -11   9  160.38   15.07
   6 -11   9  171.93   12.35
   6 -11  -9  168.23   12.76
  -6 -12   9    7.09    2.77
   6 -12   9    2.25    1.88
   6 -12  -9   13.91    4.63
  -6 -13   9  120.06   10.61
   6 -13   9  126.34    6.99
   6 -13  -9   99.45    7.12
  -6 -14   9    3.78    1.59
   6 -14   9    8.23    3.12
   6 -14  -9    4.89    2.70
  -6 -15   9   47.59    7.08
   6 -15   9   51.84    6.29
   6 -15  -9   54.04    7.44
  -6 -16   9   10.53    3.25
   6 -16   9    4.47    2.61
   6 -16  -9    7.32    2.71
  -6 -17   9   24.98    4.98
   6 -17   9   22.12    4.62
   6 -17  -9   18.65    4.19
   6   0  10    3.69    1.17
   6   0 -10    2.43    3.07
   6   1  10   20.16    3.07
   6  -1  10   22.96    3.20
   6  -1 -10   13.51    3.97
   6   1 -10   10.38    3.85
   6   2  10    6.29    1.46
   6  -2  10   10.57    2.73
   6  -2 -10    8.52    3.45
   6   2 -10    8.23    3.47
   6  -3  10    3.30    1.24
   6  -3 -10    5.54    3.41
   6   3 -10    5.13    3.21
  -6  -4  10   18.33    3.75
   6  -4  10    6.94    2.20
   6  -4 -10   10.55    3.68
  -6  -4 -10    4.41    1.27
  -6  -5  10   21.07    4.15
   6  -5  10   17.47    3.58
   6  -5 -10   15.43    3.89
  -6  -6  10    0.89    1.97
   6  -6  10    6.63    2.78
   6  -6 -10    3.37    2.95
  -6  -7  10   17.09    3.52
   6  -7  10   10.28    3.27
   6  -7 -10   11.48    4.18
  -6  -8  10   13.89    2.71
   6  -8  10    7.54    2.58
   6  -8 -10    3.13    3.58
  -6  -9  10    5.59    2.21
   6  -9  10    4.92    2.48
   6  -9 -10    2.10    2.50
  -6 -10  10   10.46    2.85
   6 -10  10    4.51    2.38
   6 -10 -10    5.36    3.02
  -6 -11  10    4.08    1.23
   6 -11  10    9.15    3.08
   6 -11 -10    3.23    2.85
  -6 -12  10    5.96    2.66
   6 -12  10    4.99    2.20
   6 -12 -10   -3.38    2.26
  -6 -13  10   13.82    4.29
   6 -13  10    4.66    2.05
   6 -13 -10    8.24    3.98
  -6 -14  10    2.87    1.10
   6 -14  10    1.13    1.57
   6 -14 -10    2.80    2.39
  -6 -15  10    2.61    1.42
   6 -15  10    7.31    2.05
   6 -15 -10    3.86    2.46
  -6 -16  10    7.66    2.58
   6 -16  10    1.06    1.60
   6 -16 -10    4.49    3.63
   6   0  11    4.63    1.65
   6   0 -11    6.89    4.32
   6   1  11  230.18   12.14
   6  -1  11  234.93   15.62
   6  -1 -11  248.26   12.57
   6   1 -11  273.31   13.63
   6   2  11    1.60    0.92
   6  -2  11    3.36    1.25
   6  -2 -11   13.09    4.39
   6   2 -11    3.48    2.91
   6  -3  11  235.21   16.16
   6  -3 -11  239.26   11.99
   6   3 -11  234.76   11.65
  -6  -4  11    3.68    1.78
   6  -4  11    6.08    2.47
   6  -4 -11    6.73    4.27
  -6  -5  11  188.06   18.27
   6  -5  11  175.58   15.64
   6  -5 -11  149.30   11.99
  -6  -6  11   15.35    3.19
   6  -6  11   19.40    3.53
   6  -6 -11   24.80    4.80
  -6  -7  11  165.43   15.27
   6  -7  11  153.25   14.86
   6  -7 -11  140.99   11.00
  -6  -8  11   -1.95    2.16
   6  -8  11    5.67    2.10
   6  -8 -11    4.60    2.69
  -6  -9  11  108.88   12.86
   6  -9  11  111.17    6.10
   6  -9 -11   97.93    9.61
  -6 -10  11    2.32    1.30
   6 -10  11    0.13    1.55
   6 -10 -11   -1.94    2.77
  -6 -11  11   76.50    7.01
   6 -11  11   77.52    5.62
   6 -11 -11   64.12    5.56
  -6 -12  11    4.52    2.12
   6 -12  11    8.08    3.03
   6 -12 -11    6.64    3.03
  -6 -13  11   29.75    5.53
   6 -13  11   33.41    4.23
   6 -13 -11   26.57    4.42
  -6 -14  11    2.30    1.24
   6 -14  11    1.63    1.49
   6 -14 -11    2.79    2.40
   6   0  12    2.72    1.50
   6   0 -12    9.23    3.85
   6   1  12    2.86    1.03
   6  -1  12    1.17    0.88
   6  -1 -12   -1.03    2.76
   6   1 -12   13.59    4.05
   6  -2  12   12.72    2.57
   6   2 -12    6.98    3.67
   6  -3  12    8.41    1.72
   6  -3 -12   23.28    5.70
   6   3 -12    9.98    3.26
  -6  -4  12   10.82    3.43
   6  -4  12   17.97    3.87
   6  -4 -12    9.14    4.27
  -6  -5  12   17.23    3.99
   6  -5  12   11.40    2.79
   6  -5 -12   14.96    4.41
  -6  -6  12    3.98    1.62
   6  -6  12    8.85    2.62
   6  -6 -12    9.23    4.05
  -6  -7  12    5.80    2.48
   6  -7  12    8.22    2.94
   6  -7 -12    6.99    2.70
  -6  -8  12    1.52    2.05
   6  -8  12    6.52    2.34
   6  -8 -12    4.70    2.48
  -6  -9  12    8.12    2.97
   6  -9 -12    3.53    1.91
  -6 -10  12    4.82    2.13
   6 -10  12    8.28    2.93
   6 -10 -12    4.71    2.65
  -6 -11  12    2.24    1.57
   6 -11  12    3.85    2.23
   6 -11 -12   -0.10    2.26
  -6 -12  12    3.45    2.25
   6 -12  12    4.56    1.85
   6 -12 -12    4.13    2.43
  -6 -13  12    2.22    1.60
   6 -13  12    1.67    1.56
   6 -13 -12    5.45    2.72
   6   0  13    2.52    0.80
   6   0 -13    6.49    3.81
   6  -1  13   36.89    3.63
   6  -1 -13   48.08    6.18
   6   1 -13   37.09    4.88
   6  -2  13    6.43    1.53
   6  -2 -13   10.77    4.52
   6   2 -13    3.44    2.65
   6  -3  13   48.70    7.59
   6  -3 -13   34.26    5.14
   6   3 -13   41.34    5.82
   6  -4  13    2.88    1.31
   6  -4 -13    6.89    2.94
   6   4 -13   10.57    4.23
  -6  -5  13   66.30   10.33
   6  -5  13   52.22    7.84
   6  -5 -13   58.13    7.78
  -6  -6  13    7.16    2.76
   6  -6  13    1.10    1.63
   6  -6 -13    6.12    2.53
  -6  -7  13   45.27    5.80
   6  -7  13   36.93    4.69
   6  -7 -13   36.00    4.39
  -6  -8  13   -0.50    1.55
   6  -8  13    2.98    1.15
   6  -8 -13    5.51    2.66
  -6  -9  13   32.22    6.39
   6  -9  13   34.10    6.20
   6  -9 -13   27.02    5.17
  -6 -10  13    1.83    1.71
   6 -10  13    0.54    0.98
   6 -10 -13    4.34    2.51
  -6 -11  13   32.47    6.09
   6 -11  13   15.57    4.08
   6 -11 -13   26.47    5.70
   6   0 -14    8.04    4.19
   6  -1 -14   22.22    3.97
   6   1 -14   14.40    5.18
   6  -2 -14    2.43    2.31
   6   2 -14    2.34    2.69
   6  -3  14   17.53    2.78
   6  -3 -14   17.90    3.61
   6   3 -14   15.84    4.17
   6  -4  14    5.68    2.03
   6  -4 -14    6.65    2.99
   6   4 -14    2.44    2.86
   6  -5  14   20.63    3.68
   6  -5 -14   32.34    5.81
  -6  -6  14    1.27    1.52
   6  -6  14    3.44    1.35
   6  -6 -14    4.87    2.41
  -6  -7  14   12.88    3.05
   6  -7  14    7.68    2.13
   6  -7 -14    6.06    2.68
  -6  -8  14    0.00    2.07
   6  -8  14    3.84    1.52
   6  -8 -14    2.73    2.34
  -6  -9  14    8.62    3.09
   6  -9  14    9.85    3.02
   6  -9 -14    6.16    2.40
   6   0 -15    2.66    2.30
   6  -1 -15   28.15    5.43
   6   1 -15   44.35    7.86
   6  -2 -15   11.57    3.42
   6   2 -15    7.02    4.38
   6  -3 -15   51.60    8.98
   6   3 -15   50.99    9.21
   6  -4 -15    4.02    2.47
   6   4 -15    2.81    2.59
   6  -5  15   36.35    7.48
   6  -5 -15   23.58    4.71
   6   5 -15   38.67    6.95
   7   0   0    1.49    1.34
  -7   0   0    4.53    1.72
   7   1   0    0.96    0.61
   7  -1   0    5.14    1.98
   7   1   0    4.37    2.13
   7   2   0    0.91    0.47
   7  -2   0    1.07    1.71
   7   2   0    2.66    1.98
   7   3   0   -0.10    0.60
   7  -3   0    5.26    1.87
   7   3   0    2.55    1.45
   7   4   0   -0.03    0.50
   7  -4   0    1.36    1.96
   7   4   0    0.31    0.97
   7   5   0    2.53    1.08
   7  -5   0    6.47    3.16
   7   5   0    3.41    1.61
   7   6   0    2.20    0.98
   7  -6   0    7.11    3.34
   7   6   0    2.49    1.74
   7   7   0    2.98    1.15
   7  -7   0    2.92    2.45
   7   7   0    3.98    2.02
   7   8   0    0.87    0.70
   7  -8   0   -0.17    2.48
   7   8   0    1.58    0.90
  -7  -9   0    1.11    0.49
   7   9   0    5.92    1.46
   7  -9   0   10.93    3.65
  -7 -10   0    0.43    0.29
   7 -10   0   -0.34    2.17
  -7 -11   0    1.29    0.46
   7 -11   0    5.52    2.19
  -7 -12   0    1.23    0.62
   7 -12   0    5.11    2.43
  -7 -13   0    1.06    0.53
   7 -13   0    8.49    3.98
   7 -14   0    7.53    3.34
   7 -15   0    7.08    4.14
   7 -16   0    2.66    2.49
   7 -17   0    7.06    4.19
   7 -18   0   15.77    5.72
   7 -19   0   13.37    5.12
   7 -20   0    1.65    3.28
   7   0   1  271.66    6.35
   7   0  -1  286.97    7.48
  -7   0  -1  238.52    5.60
   7   1  -1 1386.88   27.33
   7  -1   1 1361.25   26.82
   7   1   1 1362.69   26.58
   7  -1  -1 1426.27   28.50
   7   1  -1 1359.76   26.91
  -7   1  -1 1185.64   23.43
   7   2   1   10.73    1.57
   7   2  -1   12.02    1.68
   7  -2   1   14.31    2.41
   7   2   1   26.01    3.23
   7  -2  -1    7.23    1.73
   7   2  -1   14.15    2.26
   7   3  -1  816.77   22.42
   7   3   1  809.21   22.09
   7  -3   1  692.04   19.41
   7   3   1  745.11   20.15
   7  -3  -1  686.15   19.38
   7   3  -1  765.81   21.54
   7   4  -1  120.22    9.08
   7   4   1  128.27    8.69
   7  -4   1  117.99    8.20
   7  -4  -1  115.29    8.33
   7   4   1  120.40    7.63
   7   4  -1  117.40    7.80
   7   5  -1  975.26   26.68
   7   5   1 1059.95   28.30
   7  -5   1  972.00   27.07
   7  -5  -1  915.91   26.25
   7   5   1  979.79   26.23
   7   5  -1  985.64   26.85
   7   6  -1  838.23   27.48
   7  -6   1  783.28   26.54
   7  -6  -1  764.61   26.04
   7   6   1  835.84   27.17
   7   6  -1  824.83   27.21
   7   7  -1 1319.06  108.04
   7   7   1 1299.90   42.07
   7  -7   1 1204.56   40.10
   7  -7  -1 1164.58   38.97
   7   7   1 1295.63   41.95
   7   7  -1 1213.59   39.73
  -7  -8   1   82.24    6.00
   7   8  -1  110.15    5.49
   7   8   1  105.51    4.97
   7  -8   1   96.94    6.58
   7  -8  -1   99.39    6.98
   7   8   1  101.17    6.28
  -7  -9   1  290.22   13.50
   7   9  -1  353.88   16.22
   7  -9   1  374.04   17.92
   7   9   1  371.52   16.82
   7  -9  -1  374.52   18.10
   7   9   1  391.95   17.73
  -7 -10  -1    1.52    0.41
  -7 -10   1    2.48    0.69
   7 -10   1    5.58    3.02
   7 -10  -1    5.97    3.30
  -7 -11  -1  120.16    5.87
  -7 -11   1  144.20    7.01
   7 -11   1  208.57   10.94
   7 -11  -1  200.49   10.56
  -7 -12  -1   54.55    4.42
  -7 -12   1   82.15    8.10
   7 -12   1  105.54    6.96
   7 -12  -1   99.53    6.81
  -7 -13   1  209.27   11.24
   7 -13   1  315.00   16.97
   7 -13  -1  300.49   16.10
  -7 -14   1   10.83    3.49
   7 -14   1   15.05    3.37
   7 -14  -1   15.48    4.11
   7 -15   1   98.70    7.99
   7 -15  -1  108.67    8.44
   7 -16   1   18.78    4.78
   7 -16  -1   13.04    3.62
   7 -17   1   83.96   10.09
   7 -17  -1   59.15    7.14
   7 -18   1   55.00    5.62
   7 -18  -1   66.23    5.59
   7 -19   1   63.31    9.79
   7 -19  -1   58.88    9.37
   7 -20   1   13.35    3.94
   7 -20  -1   18.32    4.98
   7   0   2  352.59   10.05
   7   0  -2  291.26    9.79
  -7   0  -2  305.35    8.82
   7  -1   2  100.73    6.81
   7   1   2   98.31    6.38
   7  -1  -2   93.65    6.80
   7   1  -2   96.09    6.89
  -7   1  -2   93.94    6.27
  -7  -1  -2   85.60    5.59
   7   2   2  145.43    9.12
   7  -2   2  155.58   10.08
   7   2   2  142.59    8.97
   7  -2  -2  139.80    9.47
  -7   2  -2  131.85    8.61
   7   2  -2  141.83    9.32
   7   3   2   26.96    2.70
   7   3   2   26.99    1.92
   7  -3   2   21.99    2.20
   7  -3  -2   29.44    3.61
   7   3  -2   30.57    3.25
   7   4   2  223.19    6.01
   7  -4   2  173.68   11.27
   7  -4  -2  188.10   12.36
   7   4  -2  190.24   12.75
   7  -5   2  458.90   13.40
   7  -5  -2  493.53   14.70
   7   5  -2  517.54   14.70
   7  -6   2  340.46   12.23
   7  -6  -2  382.45   13.82
   7   6  -2  371.02   13.25
  -7  -7   2  251.72    9.66
   7  -7   2  267.09   10.00
   7  -7  -2  277.63   10.80
  -7  -8   2  145.47   10.14
   7  -8   2  145.17    7.89
   7  -8  -2  144.47    7.96
  -7  -9   2    0.85    0.82
   7  -9   2    2.15    2.33
   7  -9  -2    3.03    2.51
   7 -10   2   28.26    4.96
   7 -10  -2   24.71    4.41
  -7 -11   2    6.79    1.27
   7 -11   2   12.17    3.34
   7 -11  -2    4.96    3.33
  -7 -12   2   53.38    6.69
   7 -12   2   54.78    5.42
   7 -12  -2   65.59    6.82
  -7 -13   2    5.18    1.56
   7 -13   2   19.06    4.51
   7 -13  -2    4.65    2.76
  -7 -14   2   47.09    7.87
   7 -14   2   64.75    5.36
   7 -14  -2   53.45    7.04
  -7 -15   2    1.88    1.00
   7 -15   2    3.67    2.56
   7 -15  -2    7.35    3.19
   7 -16   2   12.84    3.98
   7 -16  -2   10.05    3.16
   7 -17   2   13.80    3.18
   7 -17  -2   17.43    3.99
   7 -18   2   23.76    4.22
   7 -18  -2   31.05    5.14
   7 -19   2    7.96    2.79
   7 -19  -2    1.02    2.71
   7 -20   2    8.37    2.97
   7 -20  -2    7.81    3.06
   7   0   3  968.30   26.18
  -7   0  -3  884.00   24.05
   7   0  -3 1015.64   28.21
   7   1   3  429.49   11.82
   7  -1   3  415.14   11.69
   7  -1  -3  384.50   11.57
  -7   1  -3  365.54   10.49
   7   1  -3  412.04   12.36
  -7  -1  -3  378.93   10.58
   7   2   3  602.08   16.34
   7   2   3  570.06   15.38
   7  -2   3  522.68   14.63
  -7   2  -3  452.11   12.82
   7  -2  -3  532.72   15.57
   7   2  -3  542.30   15.61
   7  -3   3  109.10    7.36
   7  -3  -3  112.13    8.21
   7   3  -3  116.86    7.94
   7  -4   3  311.47    9.38
   7  -4  -3  344.56   11.03
   7   4  -3  343.08   10.39
   7  -5   3   98.06    8.85
   7  -5  -3  102.13    9.33
   7   5  -3  110.72    5.12
   7  -6   3  474.64   16.35
   7  -6  -3  508.50   17.99
  -7  -7   3  232.87   11.25
   7  -7   3  202.93    9.99
   7  -7  -3  225.30   11.59
  -7  -8   3  182.97    9.03
   7  -8   3  182.29    9.27
   7  -8  -3  195.06   10.39
  -7  -9   3  124.79   10.65
   7  -9   3  109.69    6.40
   7  -9  -3  134.90    8.59
  -7 -10   3   89.00    9.98
   7 -10   3   92.12    6.03
   7 -10  -3  106.09    7.21
  -7 -11   3  107.05   10.47
   7 -11   3   99.20    6.56
   7 -11  -3  104.82    7.16
  -7 -12   3  159.73   11.31
   7 -12   3  154.47    8.86
   7 -12  -3  166.12    9.86
  -7 -13   3   84.10    8.89
   7 -13   3   99.62    6.77
   7 -13  -3   97.08    6.88
  -7 -14   3   52.46    7.70
   7 -14   3   66.98    5.72
   7 -14  -3   45.03    6.10
  -7 -15   3   41.69    4.67
   7 -15   3   62.96    6.54
   7 -15  -3   55.39    5.35
  -7 -16   3   12.53    3.16
   7 -16   3   12.93    4.33
   7 -16  -3   12.65    3.62
   7 -17   3   19.79    4.44
   7 -17  -3   21.21    4.46
   7 -18   3   19.04    3.33
   7 -18  -3   20.61    3.64
   7 -19   3   17.00    3.62
   7 -19  -3   15.69    4.29
   7   0   4  465.41   12.91
  -7   0  -4  383.24   11.31
   7   0  -4  437.00   13.22
   7   1   4   44.12    3.04
   7  -1   4   47.99    3.55
  -7   1  -4   37.41    2.86
  -7  -1  -4   39.14    3.88
   7  -1  -4   47.61    5.66
   7   1  -4   51.90    4.76
   7   2   4  194.87   16.32
   7  -2   4  186.56   11.84
  -7   2  -4  167.32   10.73
   7  -2  -4  169.24   11.39
   7   2  -4  209.97   16.37
  -7  -2  -4  161.33   10.01
   7  -3   4    8.58    2.36
   7  -3  -4   10.21    3.91
   7   3  -4    7.66    1.97
   7  -4   4  169.40    6.55
   7  -4  -4  176.17    7.66
   7   4  -4  188.98    7.47
   7  -5   4  189.99    7.19
   7  -5  -4  211.65    8.78
   7   5  -4  200.95    7.92
  -7  -6   4  517.02   24.04
   7  -6   4  446.52   20.72
   7  -6  -4  480.17   22.87
  -7  -7   4  174.06   10.85
   7  -7   4  135.50    7.28
   7  -7  -4  135.96    7.65
  -7  -8   4  230.87   15.44
   7  -8   4  214.61   11.41
   7  -8  -4  220.59   12.08
  -7  -9   4    7.39    1.42
   7  -9   4    8.17    3.08
   7  -9  -4    6.65    2.79
  -7 -10   4   54.91    6.88
   7 -10   4   46.01    4.95
   7 -10  -4   61.35   12.55
  -7 -11   4   14.88    2.56
   7 -11   4   12.48    3.32
   7 -11  -4   12.65    3.80
  -7 -12   4   89.20    8.19
   7 -12   4   88.72    5.95
   7 -12  -4   89.02    6.44
  -7 -13   4   22.64    3.39
   7 -13   4   17.76    3.00
   7 -13  -4   15.01    4.00
  -7 -14   4   64.87    7.66
   7 -14   4   62.92    6.19
   7 -14  -4   77.56    7.37
  -7 -15   4    2.10    0.96
   7 -15   4    6.02    3.53
   7 -15  -4    3.29    2.43
  -7 -16   4   17.02    4.28
   7 -16   4   14.04    4.18
   7 -16  -4   18.50    5.15
  -7 -17   4   14.76    4.19
   7 -17   4   24.30    4.14
   7 -17  -4   11.37    3.79
   7 -18   4   19.50    3.51
   7 -18  -4   21.67    3.90
   7 -19   4    4.87    3.15
   7 -19  -4    6.53    2.80
   7   0   5  886.09   29.00
  -7   0  -5  681.30   22.49
   7   0  -5  882.98   29.98
   7   1   5   71.63    6.18
   7  -1   5   74.58    6.65
  -7   1  -5   50.25    4.49
  -7  -1  -5   60.26    5.31
   7  -1  -5   74.75    7.63
   7   1  -5   78.09    8.20
   7   2   5  805.27   26.25
   7  -2   5  850.75   28.10
  -7  -2  -5  700.78   22.85
   7  -2  -5  778.38   26.80
   7   2  -5  786.96   26.73
   7  -3   5   20.80    2.44
   7  -3  -5   21.85    4.70
   7   3  -5   14.51    2.93
   7  -4   5  274.19   12.93
   7  -4  -5  288.86   14.37
   7   4  -5  309.58   14.98
   7  -5   5   12.53    2.02
   7  -5  -5    9.20    3.16
   7   5  -5   12.84    2.60
  -7  -6   5  150.99   12.13
   7  -6   5  128.71    6.68
   7  -6  -5  137.48    8.02
  -7  -7   5   29.73    4.87
   7  -7   5   17.17    2.94
   7  -7  -5   18.56    4.15
  -7  -8   5  221.59   12.98
   7  -8   5  193.55    9.97
   7  -8  -5  198.89   10.79
  -7  -9   5   68.23    6.97
   7  -9   5   61.19   12.24
   7  -9  -5   49.78    5.85
  -7 -10   5  200.87   12.90
   7 -10   5  184.79   10.70
   7 -10  -5  185.44   11.35
  -7 -11   5   41.28    4.12
   7 -11   5   40.32    4.31
   7 -11  -5   37.99   10.78
  -7 -12   5  133.34    8.25
   7 -12   5  128.14    6.81
   7 -12  -5  121.99    6.93
  -7 -13   5   15.31    2.73
   7 -13   5   17.90    3.55
   7 -13  -5   21.93    4.09
  -7 -14   5   63.58    8.53
   7 -14   5   68.05    6.20
   7 -14  -5   78.14    7.65
  -7 -15   5   13.24    3.84
   7 -15   5   17.28    4.50
   7 -15  -5   16.47    4.98
  -7 -16   5   13.01    2.87
   7 -16   5    8.48    2.53
   7 -16  -5    9.39    2.80
  -7 -17   5   10.52    2.85
   7 -17   5    4.42    2.51
   7 -17  -5    4.59    3.31
  -7 -18   5    3.53    1.45
   7 -18   5    4.43    2.34
   7 -18  -5    7.33    3.66
   7 -19   5    6.13    2.44
   7 -19  -5    5.71    2.72
   7   0   6  428.13   19.51
  -7   0  -6  254.97   11.76
   7   0  -6  422.60   20.33
   7   1   6   74.74    4.78
   7  -1   6   74.30    4.07
  -7   1  -6   50.54    4.51
  -7  -1  -6   51.65    4.47
   7  -1  -6   75.19    5.36
   7   1  -6   72.01    5.05
   7   2   6  159.81    7.79
   7  -2   6  154.66    7.51
  -7  -2  -6  134.78    6.32
   7  -2  -6  149.56    8.47
   7   2  -6  176.35    9.50
   7  -3   6    1.14    1.19
   7  -3  -6    5.40    3.07
   7   3  -6    3.81    3.69
   7  -4   6   47.76    4.43
   7  -4  -6   50.81    6.62
   7   4  -6   51.51    6.30
  -7  -5   6   48.60    4.40
   7  -5   6   45.66    3.25
   7  -5  -6   37.96    6.56
  -7  -6   6  127.12   11.11
   7  -6   6  122.82    6.97
   7  -6  -6  117.71    7.48
  -7  -7   6   52.54    6.37
   7  -7   6   54.55    5.70
   7  -7  -6   36.60    4.97
  -7  -8   6   75.76    7.57
   7  -8   6   71.05    4.36
   7  -8  -6   81.27    5.90
  -7  -9   6    4.05    1.31
   7  -9   6    2.10    1.70
   7  -9  -6    5.88    4.45
  -7 -10   6   29.91    5.82
   7 -10   6   23.39    4.17
   7 -10  -6   26.98    5.14
  -7 -11   6   36.22    5.83
   7 -11   6   32.83    4.54
   7 -11  -6   22.33    4.05
  -7 -12   6   62.93    6.79
   7 -12   6   61.33    7.63
   7 -12  -6   57.37    7.59
  -7 -13   6   36.70    7.20
   7 -13   6   28.28    5.49
   7 -13  -6   35.43    7.40
  -7 -14   6   41.32    4.60
   7 -14   6   42.59    4.33
   7 -14  -6   30.13    3.65
  -7 -15   6    2.37    1.12
   7 -15   6    5.04    2.25
   7 -15  -6    4.88    3.48
  -7 -16   6    6.28    1.92
   7 -16   6   12.86    4.18
   7 -16  -6    6.26    2.59
  -7 -17   6    7.46    2.66
   7 -17   6    9.93    3.62
   7 -17  -6    5.81    2.84
  -7 -18   6    5.32    2.20
   7 -18  -6    6.58    2.88
   7   0   7    7.70    1.47
  -7   0  -7    3.29    1.14
   7   0  -7   14.89    5.53
   7   1   7  134.38    8.36
   7  -1   7  131.06    7.47
   7  -1  -7  122.44    7.81
   7   1  -7  127.60    7.84
   7   2   7   52.39    4.39
   7  -2   7   53.14    3.33
   7  -2  -7   59.53    5.04
   7   2  -7   69.38    6.08
   7  -3   7  125.46    6.74
   7  -3  -7  126.75    7.97
   7   3  -7  121.45    7.39
   7  -4   7   24.67    4.02
   7  -4  -7   25.05    5.28
   7   4  -7   20.73    4.44
  -7  -5   7   71.14    7.77
   7  -5   7   73.62    4.28
   7  -5  -7   59.71    6.72
  -7  -6   7    9.17    2.37
   7  -6   7    3.07    1.99
   7  -6  -7    4.84    2.78
  -7  -7   7   30.64    4.19
   7  -7   7   31.04    3.74
   7  -7  -7   30.86    4.44
  -7  -8   7   35.36    4.20
   7  -8   7   28.15    3.14
   7  -8  -7   31.71    4.22
  -7  -9   7   75.56    6.13
   7  -9   7   81.37    5.61
   7  -9  -7   91.83    6.59
  -7 -10   7   45.96    7.09
   7 -10   7   41.20    5.28
   7 -10  -7   42.85    6.85
  -7 -11   7   37.45    6.05
   7 -11   7   43.78    5.71
   7 -11  -7   32.01    5.37
  -7 -12   7    9.54    2.96
   7 -12   7    3.52    2.00
   7 -12  -7    6.84    3.94
  -7 -13   7   17.43    3.83
   7 -13   7    9.65    3.11
   7 -13  -7   10.39    2.71
  -7 -14   7   19.16    4.07
   7 -14   7   20.17    4.04
   7 -14  -7   13.24    3.60
  -7 -15   7   25.83    4.68
   7 -15   7   23.08    2.94
   7 -15  -7   12.74    4.02
  -7 -16   7    8.41    2.70
   7 -16   7    5.11    2.08
   7 -16  -7    5.56    2.87
  -7 -17   7    5.17    1.67
   7 -17   7    7.46    2.20
   7 -17  -7    8.18    3.39
   7   0   8  206.26    9.96
   7   0  -8  198.78   11.14
   7   1   8  165.59    9.47
   7  -1   8  141.74    8.34
   7  -1  -8  151.78   12.88
   7   1  -8  159.32    9.31
   7   2   8  104.97    5.13
   7  -2   8  113.31    8.05
   7  -2  -8  104.31    7.24
   7   2  -8  119.49    7.78
   7  -3   8   31.11    3.49
   7  -3  -8   15.56    3.20
   7   3  -8   36.85    5.30
   7  -4   8   63.62    5.65
   7  -4  -8   64.70    6.77
   7   4  -8   67.75    7.39
  -7  -5   8   17.23    2.69
   7  -5   8   11.41    2.80
   7  -5  -8   17.77    5.01
  -7  -6   8  102.15    9.12
   7  -6   8   89.71    7.66
   7  -6  -8  108.64   10.66
  -7  -7   8   18.66    3.61
   7  -7   8   23.05    4.55
   7  -7  -8   22.21    4.92
  -7  -8   8   81.91    8.95
   7  -8   8   91.91    5.83
   7  -8  -8  103.98    7.21
  -7  -9   8   16.97    2.97
   7  -9   8    7.10    2.56
   7  -9  -8   18.26    4.24
  -7 -10   8   43.00    7.53
   7 -10   8   48.07    5.87
   7 -10  -8   59.18   14.09
  -7 -11   8   32.04    6.74
   7 -11   8   37.94    7.14
   7 -11  -8   45.35    5.36
  -7 -12   8   47.11    7.55
   7 -12   8   46.05    4.15
   7 -12  -8   44.97    4.18
  -7 -13   8   34.35    5.13
   7 -13   8   35.74    4.84
   7 -13  -8   24.91    4.69
  -7 -14   8   47.02    5.38
   7 -14   8   46.79    4.93
   7 -14  -8   22.60    3.32
  -7 -15   8    5.50    1.68
   7 -15   8    9.10    3.66
   7 -15  -8   11.68    4.65
  -7 -16   8    8.26    2.18
   7 -16   8    6.80    2.16
   7 -16  -8    3.48    2.50
  -7 -17   8    4.40    1.82
   7 -17   8    0.76    1.66
   7 -17  -8    8.20    3.24
   7   0   9    6.24    1.57
   7   0  -9    2.78    2.94
   7   1   9   63.47    7.25
   7  -1   9   63.33    7.69
   7  -1  -9   74.86    8.08
   7   1  -9   63.06    6.62
   7   2   9   24.98    3.31
   7  -2   9   26.12    3.86
   7  -2  -9   34.68    5.42
   7   2  -9   25.20    4.06
   7  -3   9  123.65    9.96
   7  -3  -9  145.40    9.94
   7   3  -9  140.56   16.24
   7  -4   9   37.98   10.31
   7  -4  -9   29.79    5.96
   7   4  -9   29.60    6.13
  -7  -5   9   97.96   10.74
   7  -5   9   74.98    4.80
   7  -5  -9   93.32    7.03
  -7  -6   9    4.28    2.13
   7  -6   9    1.89    1.35
   7  -6  -9   21.41    4.95
  -7  -7   9   45.78    7.50
   7  -7   9   30.14    4.25
   7  -7  -9   23.24    4.44
  -7  -8   9   26.94    4.12
   7  -8  -9   33.23    5.77
  -7  -9   9   60.21    7.87
   7  -9   9   56.91    6.79
   7  -9  -9   47.79    6.27
  -7 -10   9   23.81    4.84
   7 -10   9   20.62    4.26
   7 -10  -9   26.77    5.98
  -7 -11   9   18.45    4.66
   7 -11   9   13.31    3.29
   7 -11  -9    8.56    4.38
  -7 -12   9    1.46    1.24
   7 -12   9    2.51    1.81
   7 -12  -9    3.92    2.45
  -7 -13   9    5.78    2.34
   7 -13   9    3.79    1.89
   7 -13  -9    2.88    2.38
  -7 -14   9   15.93    2.53
   7 -14   9    5.25    1.96
   7 -14  -9    8.37    3.34
  -7 -15   9    8.06    2.82
   7 -15   9   11.60    2.65
   7 -15  -9    7.34    2.63
  -7 -16   9    5.46    2.28
   7 -16   9    6.22    2.30
   7 -16  -9    5.25    2.89
   7   0  10  175.81   10.39
   7   0 -10  198.62   10.62
   7  -1  10  141.68   10.61
   7  -1 -10  180.15   10.75
   7   1 -10  184.19   11.18
   7  -2  10  165.92   14.97
   7  -2 -10  166.50    9.17
   7   2 -10  198.15   10.57
   7  -3  10  157.07   11.00
   7  -3 -10  154.24    9.51
   7   3 -10  146.50   18.61
   7  -4  10  161.41   13.71
   7  -4 -10  177.79    9.61
   7   4 -10  188.19   16.01
  -7  -5  10   31.19    4.53
   7  -5  10   75.57    5.79
   7  -5 -10   53.17    6.83
  -7  -6  10  144.51   11.88
   7  -6  10  150.95   10.71
   7  -6 -10  155.76   12.38
  -7  -7  10   66.65   10.02
   7  -7  10   71.54    6.12
   7  -7 -10   55.78    6.28
  -7  -8  10  112.37   15.13
   7  -8  10  126.78    9.44
   7  -8 -10  142.95   10.92
  -7  -9  10   72.63    7.51
   7  -9  10   69.10    4.60
   7  -9 -10   64.29    5.79
  -7 -10  10   74.89    9.89
   7 -10  10   71.58    7.99
   7 -10 -10   71.56    9.54
  -7 -11  10   31.34    5.53
   7 -11  10   21.70    4.26
   7 -11 -10   23.26    4.51
  -7 -12  10   53.83    5.02
   7 -12  10   39.09    3.58
   7 -12 -10   61.74    6.68
  -7 -13  10   17.87    2.66
   7 -13  10   15.90    2.56
   7 -13 -10   11.17    4.54
   7 -14  10   40.70    6.91
   7 -14 -10   29.63    5.82
  -7 -15  10    9.91    2.92
   7 -15  10   11.04    2.83
   7 -15 -10   10.99    3.86
   7   0  11    1.75    0.82
   7   0 -11    8.37    3.75
   7  -1  11    6.29    2.03
   7  -1 -11    9.98    4.85
   7   1 -11    6.94    3.63
   7  -2  11   20.28    3.54
   7  -2 -11   24.63    4.84
   7   2 -11   28.79    5.57
   7  -3  11   -0.02    1.16
   7  -3 -11    5.70    3.20
   7   3 -11    8.46    4.28
   7  -4  11   45.16    5.26
   7  -4 -11   28.78    5.99
   7   4 -11   36.84    7.41
   7  -5  11    1.46    1.02
   7  -5 -11    4.60    2.24
  -7  -6  11    5.04    2.25
   7  -6  11   10.52    2.76
   7  -6 -11   13.67    4.19
  -7  -7  11    5.62    1.46
   7  -7  11    2.87    1.44
   7  -7 -11   10.87    4.67
   7  -8  11   12.22    2.38
   7  -8 -11    4.48    2.75
  -7  -9  11    1.84    1.01
   7  -9  11    2.41    1.62
   7  -9 -11    3.86    2.61
  -7 -10  11   13.00    4.10
   7 -10  11    6.26    1.94
   7 -10 -11    6.14    2.61
  -7 -11  11    8.73    3.10
   7 -11  11   -0.18    1.42
   7 -11 -11   -0.70    2.42
  -7 -12  11    6.04    2.21
   7 -12  11    1.54    1.48
   7 -12 -11    7.07    2.64
  -7 -13  11   -0.81    1.83
   7 -13  11    0.64    1.45
   7 -13 -11    3.43    2.31
   7   0 -12  130.96    8.03
   7  -1 -12   14.98    5.15
   7   1 -12    8.20    3.40
   7  -2 -12  153.45    8.89
   7   2 -12  162.87    9.15
   7  -3  12   39.13    5.39
   7  -3 -12   40.67    4.35
   7   3 -12   38.53    4.95
   7  -4  12  131.81   16.77
   7  -4 -12  153.77   36.34
   7  -5  12   23.27    4.49
   7  -5 -12   21.91    5.02
   7   5 -12   22.43    5.72
  -7  -6  12  103.23   14.31
   7  -6  12  103.49   16.02
   7  -6 -12   95.70   12.06
  -7  -7  12    7.97    3.07
   7  -7  12   22.05    3.97
   7  -7 -12    8.20    3.43
  -7  -8  12   82.54    9.10
   7  -8  12   85.80    9.15
   7  -8 -12   66.78    5.65
  -7  -9  12   29.45    4.97
   7  -9  12   19.73    3.88
   7  -9 -12   31.73    5.67
  -7 -10  12   67.32   12.34
   7 -10  12   55.98    8.40
   7 -10 -12   59.84   10.19
  -7 -11  12    7.26    3.07
   7 -11  12    4.30    2.42
   7 -11 -12    9.96    3.40
   7   0 -13    6.96    4.43
   7  -1 -13   29.59    4.61
   7   1 -13   37.87    5.13
   7  -2 -13    7.11    3.33
   7   2 -13    6.42    3.33
   7  -3 -13   23.28    4.70
   7   3 -13   18.74    4.43
   7  -4  13   12.91    3.69
   7  -4 -13   11.00    4.05
   7   4 -13   15.62    5.35
   7  -5  13   31.66    4.46
   7  -5 -13   34.47    5.28
   7   5 -13   33.74    5.25
   7  -6  13    6.03    1.94
   7  -6 -13   10.97    4.64
  -7  -7  13   24.88    4.65
   7  -7  13   23.23    5.03
   7  -7 -13   22.88    5.16
  -7  -8  13    6.23    1.96
   7  -8  13    8.75    2.12
   7  -8 -13    2.33    2.35
  -7  -9  13   10.81    3.70
   7  -9  13   12.13    2.72
   7  -9 -13    9.36    3.94
   7   0 -14   39.48    7.51
   7  -1 -14    6.47    3.05
   7   1 -14    6.93    3.14
   7  -2 -14   40.31    8.05
   7   2 -14   16.72    4.07
   7  -3 -14   29.40    6.08
   7   3 -14   13.73    3.46
   7  -4 -14   30.84    5.90
   7   4 -14   31.43    6.21
   7  -5 -14   11.11    3.65
   7   5 -14   11.83    3.40
   7  -6  14   26.51    4.60
   7  -6 -14   18.33    4.22
   7   6 -14   27.89    5.91
   8   0   0  184.56    6.97
   8   1   0  839.90   27.75
   8  -1   0  780.85   26.12
   8   1   0  860.85   28.50
   8   2   0   15.20    1.98
   8  -2   0   16.86    2.49
   8   2   0   17.23    2.31
   8   3   0  627.33   21.05
   8  -3   0  656.49   22.34
   8   3   0  717.83   23.79
   8   4   0    1.16    0.77
   8  -4   0    2.11    2.05
   8   4   0    4.90    1.62
   8   5   0 1424.18  199.35
   8  -5   0 1360.82   61.76
   8   5   0 1447.52  202.60
   8   6   0  132.61    6.34
   8  -6   0  115.04    6.71
   8   6   0  133.65    6.58
   8  -7   0  811.39   72.78
   8   7   0  916.16   81.66
   8  -8   0   38.87    6.18
   8   8   0   41.44    2.62
   8  -9   0  156.08    8.42
   8   9   0  180.57    8.59
   8 -10   0    3.32    2.30
   8  10   0    2.19    0.97
   8 -11   0  294.85   15.71
   8 -12   0   61.42    8.51
   8 -13   0  225.11   11.46
   8 -14   0   15.65    3.71
   8 -15   0   53.81    4.25
   8 -16   0    2.75    2.42
   8 -17   0  103.22    7.24
   8 -18   0   11.78    3.82
   8 -19   0   34.68    6.34
   8   0   1   68.55    6.24
   8   0  -1   68.93    6.60
  -8   0  -1   49.99    6.50
   8  -1   1    5.81    1.40
   8   1   1    5.50    1.28
   8  -1  -1    7.37    1.87
   8   1  -1   16.89    3.38
   8   2   1   20.51    2.56
   8  -2   1   22.60    3.03
   8   2   1   21.89    2.26
   8  -2  -1   21.87    3.28
   8   2  -1   23.54    2.98
   8   3   1   41.13    5.04
   8   3  -1   35.88    4.75
   8  -3   1   51.15    4.94
   8   3   1   51.12    4.61
   8  -3  -1   54.23    5.42
   8   3  -1   51.12    5.02
   8   4  -1   29.98    4.32
   8   4   1   33.39    4.05
   8  -4   1   35.47    3.98
   8   4   1   39.46    4.48
   8  -4  -1   32.17    3.90
   8   4  -1   44.82    4.40
   8   5  -1   11.72    1.47
   8   5   1    9.63    1.08
   8  -5   1   10.50    2.08
   8  -5  -1   20.18    3.32
   8   5   1   14.74    1.86
   8   5  -1   13.56    2.14
   8   6  -1   66.97    9.56
   8   6   1   68.11    9.61
   8  -6   1   68.18   10.39
   8  -6  -1   59.65    5.97
   8   6   1   63.64    5.35
   8   6  -1   66.56    9.71
   8   7  -1    6.25    1.67
   8  -7   1    9.24    3.50
   8  -7  -1    9.83    4.94
   8   7   1    4.77    1.01
   8   7  -1    6.27    1.91
   8  -8   1   16.39    4.04
   8  -8  -1    9.53    3.77
   8  -9   1    8.24    1.94
   8  -9  -1    7.16    1.98
   8   9  -1    8.45    1.34
   8 -10   1    7.77    2.60
   8 -10  -1    9.71    3.60
  -8 -11   1    1.14    0.34
   8 -11   1    9.44    3.48
   8 -11  -1    3.99    2.42
   8 -12   1   19.16    3.60
   8 -12  -1   10.77    3.86
   8 -13   1    5.62    2.72
   8 -13  -1    5.87    4.16
   8 -14   1    4.94    3.29
   8 -14  -1    4.47    2.76
   8 -15   1    6.27    2.45
   8 -15  -1    1.55    2.41
   8 -16   1   12.35    3.40
   8 -16  -1    0.87    2.45
   8 -17   1   -1.28    2.51
   8 -17  -1    5.36    2.86
   8 -18   1    7.00    2.44
   8 -18  -1    8.09    2.81
   8 -19   1   11.35    3.60
   8 -19  -1    2.61    2.14
   8   0   2  177.03    6.51
   8   0  -2  180.92    7.19
  -8   0  -2  164.28    6.08
   8  -1   2  484.15   16.34
   8   1   2  458.01   15.28
   8  -1  -2  450.13   15.74
   8   1  -2  448.42   15.58
  -8  -1  -2  368.68   12.42
   8   2   2   40.30    4.47
   8  -2   2   48.98    4.70
   8   2   2   44.37    3.97
   8  -2  -2   49.62    5.53
   8   2  -2   42.79    4.54
   8   3   2  311.73   14.21
   8   3   2  338.32   15.36
   8  -3   2  315.63   14.91
   8  -3  -2  306.04   14.80
   8   3  -2  296.48   14.47
   8   4   2   11.99    1.13
   8   4   2   14.90    1.38
   8  -4   2   20.60    3.08
   8  -4  -2   12.26    2.22
   8   4  -2   20.29    2.91
   8  -5   2  595.36   27.53
   8  -5  -2  582.93   27.22
   8   5  -2  613.06   28.07
   8  -6   2  121.66    7.52
   8  -6  -2  138.90    8.91
   8   6  -2  124.18    6.69
   8  -7   2  394.56   19.74
   8  -7  -2  393.69   20.03
   8   7  -2  393.12   19.26
   8  -8   2   55.48    6.12
   8  -8  -2   49.14    5.63
   8   8  -2   48.34    6.15
   8  -9   2   96.06    6.09
   8  -9  -2  111.90    7.73
  -8 -10   2    6.32    1.52
   8 -10   2   17.17    3.37
   8 -10  -2    7.02    2.62
  -8 -11   2  125.56    8.16
   8 -11   2  179.84   10.28
   8 -11  -2  194.27   11.12
  -8 -12   2   29.00    4.67
   8 -12   2   59.46    7.45
   8 -12  -2   53.98    7.32
   8 -13   2  136.29   10.12
   8 -13  -2  122.33    9.53
   8 -14   2   23.08    5.37
   8 -14  -2   21.31    4.67
   8 -15   2   42.08    4.65
   8 -15  -2   35.58    4.47
   8 -16   2    5.33    2.71
   8 -16  -2    5.93    2.85
   8 -17   2   62.34    7.62
   8 -17  -2   45.97    5.82
   8 -18   2   14.67    3.86
   8 -18  -2    9.23    2.83
   8 -19   2   34.63    6.55
   8 -19  -2   22.40    4.22
   8   0   3  222.10   10.34
   8   0  -3  211.97   10.55
  -8   0  -3  200.94    9.50
   8   1   3   19.48    1.99
   8  -1   3   20.03    2.35
   8  -1  -3   21.28    3.90
   8   1  -3   16.96    2.36
  -8   1  -3   26.08    2.86
  -8  -1  -3   15.16    1.65
   8   2   3   79.56    4.29
   8   2   3   88.47    4.27
   8  -2   3   88.25    4.86
   8  -2  -3   83.34    5.62
   8   2  -3   78.60    4.93
   8   3   3   21.02    1.83
   8  -3   3   15.71    2.16
   8  -3  -3   23.46    4.15
   8   3  -3   20.63    2.92
   8  -4   3  190.97    9.35
   8  -4  -3  192.64    9.99
   8   4  -3  205.72   15.47
   8  -5   3    6.84    1.81
   8  -5  -3   14.02    4.32
   8   5  -3    7.03    2.47
   8  -6   3  414.66   20.60
   8  -6  -3  392.69   19.93
   8   6  -3  373.87   18.55
   8  -7   3   19.96    3.56
   8  -7  -3   19.71    4.45
   8   7  -3   18.74    3.34
   8  -8   3   62.22    4.51
   8  -8  -3   58.04    6.61
   8   8  -3   55.34    5.63
  -8  -9   3    2.55    0.97
   8  -9   3    1.07    1.85
   8  -9  -3    2.69    2.34
  -8 -10   3   24.92    2.93
   8 -10   3   38.67    4.18
   8 -10  -3   33.04    4.11
  -8 -11   3    4.73    1.24
   8 -11   3   13.23    3.51
   8 -11  -3    0.44    2.53
  -8 -12   3   50.76    7.63
   8 -12   3   68.71    4.63
   8 -12  -3   76.67    6.36
  -8 -13   3    8.84    2.55
   8 -13   3   11.08    2.35
   8 -13  -3    7.68    3.51
  -8 -14   3    9.91    1.98
   8 -14   3   12.57    3.08
   8 -14  -3   13.58    4.28
   8 -15   3    6.38    2.92
   8 -15  -3    1.28    2.37
   8 -16   3   24.70    3.25
   8 -16  -3   25.07    3.54
   8 -17   3    1.47    2.20
   8 -17  -3    2.16    2.41
   8 -18  -3   20.12    4.48
   8   0   4   55.72    4.91
   8   0  -4   50.10    5.71
  -8   0  -4   37.62    3.53
   8   1   4  106.99    5.17
   8  -1   4   92.76    4.76
   8  -1  -4   93.70    5.85
  -8   1  -4   79.32    4.36
   8   1  -4   96.09    5.67
  -8  -1  -4   74.25    6.39
   8   2   4   25.38    2.90
   8   2   4   27.58    2.40
   8  -2   4   23.42    2.69
   8  -2  -4   24.87    3.40
   8   2  -4   24.69    3.52
   8  -3   4   67.15    9.71
   8  -3  -4   69.15    5.96
   8   3  -4   69.95    6.87
   8  -4   4   20.23    3.34
   8  -4  -4   14.10    3.22
   8   4  -4   20.73    4.08
   8  -5   4   78.73    4.89
   8  -5  -4   82.89    5.93
   8   5  -4   67.38    4.73
   8  -6   4   50.53    3.67
   8  -6  -4   44.81    4.16
   8   6  -4   48.48    4.12
   8  -7   4   81.23    5.02
   8  -7  -4   68.00    5.46
   8   7  -4   77.53    6.31
  -8  -8   4   27.77    4.75
   8  -8   4   23.11    2.68
   8  -8  -4   30.29    3.97
  -8  -9   4   45.77    6.36
   8  -9   4   50.02    5.20
   8  -9  -4   49.84    5.54
  -8 -10   4    8.77    2.08
   8 -10   4    6.18    1.97
   8 -10  -4    8.52    3.00
  -8 -11   4   55.50    7.79
   8 -11   4   62.67   16.74
   8 -11  -4   61.55    8.51
  -8 -12   4   13.49    2.67
   8 -12   4    7.25    2.70
   8 -12  -4   16.12    3.47
  -8 -13   4   35.95    7.20
   8 -13   4   55.83    5.73
   8 -13  -4   67.51    6.76
  -8 -14   4   17.51    4.02
   8 -14   4   14.26    3.85
   8 -14  -4   26.16    3.96
  -8 -15   4    8.39    1.90
   8 -15   4   11.66    3.18
   8 -15  -4   19.45    4.48
   8 -16   4   10.05    3.15
   8 -16  -4   10.83    3.58
   8 -17   4    8.04    2.80
   8 -17  -4   13.98    4.20
   8 -18   4    2.81    2.12
   8 -18  -4   15.35    4.93
   8   0   5  244.83   12.00
  -8   0  -5  200.27   10.00
   8   0  -5  234.27   12.39
   8   1   5  172.26    8.48
   8  -1   5  160.63    8.18
  -8   1  -5  123.78    6.52
   8  -1  -5  151.14    9.26
   8   1  -5  152.46    8.87
   8   2   5  104.36    5.42
   8  -2   5  109.35    5.95
   8  -2  -5   85.57    5.89
   8   2  -5   97.03   10.48
   8  -3   5   23.63    3.78
   8  -3  -5   26.41    4.93
   8   3  -5   11.59    2.76
   8  -4   5  142.58    7.51
   8  -4  -5  152.83    9.12
   8   4  -5  136.43    7.81
   8  -5   5  109.41    5.95
   8  -5  -5  111.40    7.05
   8   5  -5  109.29    6.57
   8  -6   5  267.89   13.06
   8  -6  -5  276.40   14.22
   8   6  -5  285.95   16.90
   8  -7   5  126.32    7.68
   8  -7  -5  121.90    8.76
   8   7  -5  132.69    8.30
  -8  -8   5   46.69    6.05
   8  -8   5   44.62    4.63
   8  -8  -5   46.72    5.30
  -8  -9   5   12.84    2.57
   8  -9  -5   15.10    4.74
  -8 -10   5   29.30    5.01
   8 -10   5   26.49    3.78
   8 -10  -5   22.88    4.00
  -8 -11   5   22.84    3.79
   8 -11   5   17.17    2.81
   8 -11  -5   29.73    4.84
  -8 -12   5   46.39    7.67
   8 -12   5   61.14    5.27
   8 -12  -5   57.29    7.06
  -8 -13   5   37.81    7.99
   8 -13   5   39.44    7.52
   8 -13  -5   47.14    5.87
  -8 -14   5    7.43    2.28
   8 -14   5   14.01    3.30
   8 -14  -5   13.74    4.27
  -8 -15   5    4.27    1.72
   8 -15   5    6.45    2.51
   8 -15  -5   11.71    4.34
   8 -16   5    5.71    2.37
   8 -16  -5    7.45    3.30
   8 -17   5    3.63    2.19
   8 -17  -5    6.07    3.88
   8 -18   5   24.77    4.71
   8 -18  -5   11.93    2.76
   8   0   6   56.14    5.31
   8   0  -6   50.14    6.00
   8   1   6  157.38    8.42
   8  -1   6  147.16    7.26
   8  -1  -6  143.33    8.48
   8   1  -6  146.22    8.51
   8   2   6   50.45    4.76
   8  -2   6   66.21    3.88
   8  -2  -6   79.58    6.76
   8   2  -6   81.38    6.43
   8  -3   6  143.52    7.21
   8  -3  -6  146.49    8.94
   8   3  -6  143.51    8.09
   8  -4   6   63.44    3.75
   8  -4  -6   77.69    6.80
   8   4  -6   62.00    4.64
   8  -5   6   42.62    4.22
   8  -5  -6   30.92    4.27
   8   5  -6   44.11    4.65
   8  -6   6   21.24    2.92
   8  -6  -6   17.75    2.90
   8   6  -6   19.39    2.90
  -8  -7   6   29.24    4.96
   8  -7   6   34.82    3.77
   8  -7  -6   43.17    5.99
  -8  -8   6   29.35    5.36
   8  -8   6   34.67    6.16
   8  -8  -6   27.69    6.25
  -8  -9   6   81.17    7.46
   8  -9   6   69.83    4.53
   8  -9  -6   85.95    6.46
  -8 -10   6   26.74    4.53
   8 -10   6   25.41    3.59
   8 -10  -6   20.75    3.91
  -8 -11   6   41.05    5.23
   8 -11   6   45.41    5.76
   8 -11  -6   46.14    6.06
  -8 -12   6    6.96    2.22
   8 -12   6    4.58    2.12
   8 -12  -6    7.74    3.30
  -8 -13   6   32.19    4.76
   8 -13   6   46.29    3.84
   8 -13  -6   38.08    4.56
  -8 -14   6   13.59    3.05
   8 -14   6   14.74    3.33
   8 -14  -6    8.87    2.92
  -8 -15   6   20.33    2.85
   8 -15   6   21.56    3.19
   8 -15  -6   18.69    4.19
  -8 -16   6    5.59    2.26
   8 -16   6    6.74    1.81
   8 -16  -6   21.50    5.12
   8 -17   6   10.19    3.69
   8 -17  -6    7.03    3.56
   8   0   7  162.17   10.19
   8   0  -7  170.20   10.67
   8   1   7  194.22   11.39
   8  -1   7  204.27   11.10
   8  -1  -7  203.01   16.00
   8   1  -7  194.47   16.89
   8  -2   7   72.64    6.24
   8  -2  -7   68.59    7.07
   8   2  -7   60.90    6.04
   8  -3   7   91.35    7.66
   8  -3  -7   89.38    8.61
   8   3  -7   91.22    9.18
   8  -4   7   41.60    3.94
   8  -4  -7   43.59    5.08
   8   4  -7   55.30    6.54
   8  -5   7  127.05    7.10
   8  -5  -7  148.53    9.78
   8   5  -7  148.42    8.95
   8  -6   7   63.37    4.32
   8  -6  -7   75.75    5.91
   8   6  -7   72.86    6.99
  -8  -7   7  164.87   16.64
   8  -7   7  137.27    7.74
   8  -7  -7  122.56    8.27
  -8  -8   7   46.04    6.80
   8  -8   7   32.44    4.64
   8  -8  -7   27.69    4.50
  -8  -9   7   50.74    6.88
   8  -9   7   39.43    4.72
   8  -9  -7   41.93    7.09
  -8 -10   7   43.40    6.48
   8 -10   7   39.57    5.17
   8 -10  -7   49.41    6.99
  -8 -11   7   29.51    6.11
   8 -11   7   29.90    5.69
   8 -11  -7   38.53    7.83
  -8 -12   7   44.46    4.97
   8 -12   7   53.61    4.54
   8 -12  -7   48.84    4.64
  -8 -13   7   49.00    6.81
   8 -13   7   65.95    7.70
   8 -13  -7   50.44    6.89
  -8 -14   7    9.87    3.14
   8 -14   7   13.78    4.22
   8 -14  -7   15.53    5.32
  -8 -15   7   12.16    3.12
   8 -15   7    7.79    2.11
   8 -15  -7    4.04    2.88
  -8 -16   7    4.67    1.96
   8 -16   7    7.53    3.00
   8   0   8    2.84    0.88
   8   0  -8    6.62    3.52
   8  -1   8  178.25   12.94
   8  -1  -8  186.54   11.17
   8   1  -8  196.52   11.98
   8  -2   8    3.80    1.14
   8  -2  -8    9.01    3.47
   8   2  -8   11.32    4.90
   8  -3   8  229.32   11.85
   8  -3  -8  236.98   13.96
   8   3  -8  230.79   13.22
   8  -4   8    5.13    1.41
   8  -4  -8   18.80    5.56
   8   4  -8    3.87    3.07
   8  -5   8   57.39    6.95
   8  -5  -8   67.59    6.24
   8   5  -8   56.81    8.07
   8  -6   8    4.92    2.28
   8  -6  -8    0.96    3.05
   8   6  -8    2.58    2.48
  -8  -7   8   45.19    7.15
   8  -7   8   42.50    5.42
   8  -7  -8   55.54    8.35
  -8  -8   8    6.12    2.39
   8  -8   8    7.72    3.19
   8  -8  -8    5.14    3.09
  -8  -9   8   94.93   12.18
   8  -9   8   74.80    5.87
   8  -9  -8   87.71    8.07
  -8 -10   8    6.19    1.85
   8 -10   8    7.19    2.53
   8 -10  -8   17.02    5.46
  -8 -11   8   32.47    4.95
   8 -11   8   30.00    2.72
   8 -11  -8   22.82    6.78
  -8 -12   8    0.64    0.97
   8 -12   8    3.18    2.47
   8 -12  -8    3.16    2.60
  -8 -13   8   22.92    4.01
   8 -13   8   32.24    3.57
   8 -13  -8   29.92    5.45
  -8 -14   8    5.96    2.08
   8 -14   8    4.10    2.62
   8 -14  -8    6.06    3.36
  -8 -15   8   21.70    4.60
   8 -15   8   20.62    4.13
   8 -15  -8   24.45    5.23
   8   0  -9  148.77    9.03
   8  -1   9   40.68    5.64
   8  -1  -9   42.97    6.47
   8   1  -9   37.24    6.16
   8  -2   9  116.88    8.07
   8  -2  -9  124.79   10.38
   8   2  -9  123.74    7.36
   8  -3  -9   24.54    5.46
   8   3  -9   24.30    4.63
   8  -4   9   68.18    3.95
   8  -4  -9   83.36    6.31
   8   4  -9   79.18    6.20
   8  -5   9   19.55    2.88
   8  -5  -9   11.09    2.58
   8   5  -9   28.98    5.27
   8  -6   9   40.03    4.75
   8  -6  -9   49.84    6.63
   8   6  -9   57.80    7.25
  -8  -7   9   16.61    3.94
   8  -7   9   24.15    4.66
   8  -7  -9   16.30    5.13
  -8  -8   9   73.37    9.54
   8  -8   9   51.07    4.47
   8  -8  -9   59.08    6.25
  -8  -9   9   19.04    5.06
   8  -9   9    9.17    2.90
   8  -9  -9   17.99    5.76
  -8 -10   9   57.99    7.94
   8 -10   9   52.53    6.17
   8 -10  -9   57.44    7.36
  -8 -11   9    5.56    2.08
   8 -11   9    8.78    3.04
   8 -11  -9   29.02    4.64
  -8 -12   9   58.88    8.05
   8 -12   9   48.71    5.71
   8 -12  -9   44.89    5.97
  -8 -13   9   20.69    3.88
   8 -13   9   15.30    3.03
   8 -13  -9   11.77    4.15
  -8 -14   9   25.00    4.41
   8 -14   9   20.17    3.89
   8 -14  -9   12.57    3.89
   8   0 -10   57.46    7.80
   8  -1 -10   10.56    4.51
   8   1 -10    8.70    4.87
   8  -2 -10   22.30    6.00
   8   2 -10   12.53    3.71
   8  -3  10   33.34    6.60
   8  -3 -10   28.61    6.47
   8   3 -10   25.82    5.54
   8  -4  10    8.41    1.43
   8  -4 -10    9.22    4.75
   8   4 -10    8.07    3.28
   8  -5  10    9.53    2.46
   8  -5 -10   10.17    2.94
   8   5 -10   17.39    5.29
   8  -6  10   28.49    2.67
   8  -6 -10   17.87    5.00
   8   6 -10   23.26    3.48
   8  -7  10   10.66    2.79
   8  -7 -10   10.11    3.04
  -8  -8  10   11.04    3.39
   8  -8  10    6.21    2.43
   8  -8 -10    6.91    3.99
  -8  -9  10   13.44    4.11
   8  -9  10   15.43    4.21
   8  -9 -10   14.95    4.72
  -8 -10  10    2.53    1.51
   8 -10  10    5.41    2.37
   8 -10 -10   11.19    4.81
  -8 -11  10    2.39    1.28
   8 -11  10    5.75    1.97
   8 -11 -10    2.88    3.04
  -8 -12  10    7.70    2.30
   8 -12  10    6.56    1.73
   8 -12 -10   15.82    4.40
  -8 -13  10    2.19    1.28
   8 -13  10    3.49    2.17
   8 -13 -10   -2.86    2.14
   8   0 -11  172.53   10.59
   8  -1 -11    7.60    4.87
   8   1 -11   14.30    5.63
   8  -2 -11  195.20   10.84
   8   2 -11  199.29   49.28
   8  -3 -11   13.87    5.12
   8   3 -11    4.56    2.93
   8  -4  11  124.29   15.81
   8  -4 -11  149.32   35.64
   8   4 -11  135.76   14.73
   8  -5  11    3.90    1.72
   8  -5 -11    6.88    3.40
   8   5 -11    8.55    3.07
   8  -6  11   65.11    8.97
   8  -6 -11   90.96   10.97
   8   6 -11   69.31   10.66
   8  -7  11   14.50    4.11
   8  -7 -11    8.60    4.51
   8   7 -11    9.23    4.32
  -8  -8  11   83.28   12.67
   8  -8 -11   90.24    7.51
  -8  -9  11   10.86    3.60
   8  -9  11    4.08    2.17
   8  -9 -11    7.26    3.51
  -8 -10  11   77.90   14.54
   8 -10  11   65.82    9.61
   8 -10 -11   55.89    9.18
  -8 -11  11    5.43    2.58
   8 -11  11    6.12    2.54
   8 -11 -11    6.81    2.97
   8   0 -12   18.37    4.69
   8  -1 -12   15.77    4.89
   8   1 -12    9.54    3.70
   8  -2 -12    7.40    3.53
   8   2 -12   18.44    5.24
   8  -3 -12    7.56    3.57
   8   3 -12    7.90    3.42
   8  -4 -12    3.36    3.16
   8   4 -12    7.25    4.13
   8  -5 -12   15.51    5.62
   8   5 -12    8.50    4.32
   8  -6  12    5.55    1.67
   8  -6 -12   20.76    5.28
   8   6 -12    9.37    3.55
   8  -7  12    3.64    1.58
   8  -7 -12    4.76    3.20
   8   7 -12    2.69    2.55
  -8  -8  12    9.63    3.21
   8  -8  12    8.53    1.78
   8  -8 -12    4.15    3.20
  -8  -9  12    5.72    2.74
   8  -9  12    6.86    2.66
   8  -9 -12    5.54    2.96
   8   0 -13   67.53   10.81
   8  -1 -13   12.88    3.61
   8   1 -13   15.98    4.81
   8  -2 -13  104.35   25.65
   8   2 -13  100.91   15.09
   8  -3 -13   39.14    7.88
   8   3 -13   22.76    5.28
   8  -4 -13  108.78   26.42
   8   4 -13   91.52   13.74
   8  -5 -13   12.50    3.80
   8   5 -13   20.72    5.12
   8  -6 -13   77.06   13.55
   8   6 -13   62.70   11.12
   8  -7 -13   13.73    4.42
   8   7 -13    7.75    3.42
   9   0   0    3.98    1.59
   9  -1   0    2.44    1.46
   9   1   0    3.86    1.87
   9  -2   0    2.43    1.57
   9   2   0    1.20    1.25
   9  -3   0    1.94    2.35
   9   3   0    1.91    1.09
   9  -4   0    8.19    3.17
   9   4   0    3.07    1.42
   9  -5   0    2.19    3.39
   9   5   0    1.43    1.21
   9  -6   0    8.91    2.20
   9   6   0    0.56    0.71
   9  -7   0    1.35    1.94
   9   7   0    2.64    1.17
   9  -8   0    1.52    1.90
   9  -9   0    4.85    2.16
   9 -10   0    3.49    2.37
   9 -11   0    7.84    3.63
   9 -12   0    5.92    2.54
   9 -13   0    3.26    2.16
   9 -14   0    4.29    2.88
   9 -15   0    6.86    3.46
   9 -16   0    7.04    3.70
   9 -17   0    4.45    3.01
   9   0   1  174.10    8.97
   9   0  -1  154.35    8.33
   9   1   1    6.78    1.52
   9  -1   1   16.12    3.03
   9   1   1    9.87    1.76
   9   1  -1   18.78    3.66
   9  -2   1  124.62    6.86
   9   2   1  122.12    6.31
   9  -2  -1  128.51    7.53
   9   2  -1  133.06    7.32
   9  -3   1   64.89    4.41
   9   3   1   67.65    3.81
   9  -3  -1   69.81    4.62
   9   3  -1   78.93    5.05
   9  -4   1  229.39   12.01
   9   4   1  227.21   11.12
   9  -4  -1  232.25   12.20
   9   4  -1  257.22   12.97
   9  -5   1    8.40    2.72
   9   5   1    2.32    0.90
   9  -5  -1    1.97    2.07
   9   5  -1    4.67    1.86
   9  -6   1  334.31   16.32
   9  -6  -1  343.48   17.00
   9   6  -1  362.55   17.01
   9  -7   1    1.70    1.91
   9  -7  -1    1.02    1.98
   9   7  -1    5.06    2.00
   9  -8   1  112.16    7.03
   9  -8  -1  105.52    7.37
   9   8  -1  111.41    6.34
   9  -9   1   38.42   10.70
   9  -9  -1   38.85   10.72
   9 -10   1   58.42    7.38
   9 -10  -1   66.42    5.12
   9 -11  -1    7.93    3.70
   9 -12   1   80.57    6.98
   9 -12  -1   92.58    8.08
   9 -13   1    8.78    2.80
   9 -13  -1    3.85    2.21
   9 -14   1   18.98    3.89
   9 -14  -1   16.95    4.07
   9 -15   1    5.14    2.41
   9 -15  -1    7.63    3.67
   9 -16   1   22.98    3.57
   9 -16  -1   25.81    3.87
   9 -17   1    3.92    2.27
   9 -17  -1   -1.70    2.18
   9   0   2    5.41    1.23
   9   0  -2    6.31    1.79
   9   1   2   14.42    2.40
   9  -1   2   14.11    2.55
   9  -1  -2   14.86    3.22
   9   1  -2   14.12    2.61
   9   2   2    2.29    0.69
   9  -2   2    6.87    2.15
   9  -2  -2    1.84    2.09
   9   2  -2    8.86    2.52
   9   3   2   10.36    1.64
   9  -3   2   11.02    2.37
   9  -3  -2   11.28    3.48
   9   3  -2    9.48    2.50
   9   4   2    2.96    0.62
   9  -4   2    1.53    1.41
   9  -4  -2    3.41    2.22
   9   4  -2    6.97    2.46
   9  -5   2   10.33    2.24
   9  -5  -2   14.29    2.88
   9   5  -2   11.29    2.85
   9  -6   2   24.51    2.84
   9  -6  -2   28.46    4.57
   9   6  -2   26.36    2.90
   9  -7   2    5.78    2.71
   9  -7  -2    6.43    2.47
   9   7  -2    2.02    1.12
   9  -8   2    3.46    1.79
   9  -8  -2    2.23    2.25
   9   8  -2    3.10    1.19
   9  -9   2    1.45    1.82
   9  -9  -2    2.19    2.32
   9   9  -2    1.88    0.96
   9 -10   2    8.91    3.53
   9 -10  -2    4.77    3.28
   9  10  -2    4.63    1.82
   9 -11   2    3.86    2.23
   9 -11  -2    5.68    2.73
   9 -12   2    8.33    3.52
   9 -12  -2    1.19    2.37
   9 -13   2    9.39    3.80
   9 -13  -2    8.08    3.65
   9 -14   2    2.29    2.01
   9 -15   2    3.59    1.53
   9 -15  -2    2.18    2.40
   9 -16   2    7.50    2.85
   9 -16  -2    2.72    3.37
   9 -17   2    3.14    2.17
   9 -17  -2    8.44    3.94
   9   0   3  451.59   21.90
   9   0  -3  411.35   20.63
   9   1   3   13.28    2.25
   9  -1   3   10.65    1.99
   9  -1  -3   13.73    3.67
   9   1  -3   14.34    3.19
   9   2   3  405.93   18.63
   9  -2   3  356.71   16.77
   9  -2  -3  352.86   17.27
   9   2  -3  332.76   15.99
   9   3   3    2.97    0.68
   9  -3   3   -0.24    1.23
   9  -3  -3    3.00    2.32
   9   3  -3    4.79    2.47
   9  -4   3  317.48   15.13
   9  -4  -3  310.81   15.31
   9   4  -3  296.42   14.35
   9  -5   3    7.88    2.75
   9  -5  -3   10.28    3.08
   9   5  -3    9.69    2.85
   9  -6   3  290.75   15.89
   9  -6  -3  329.13   18.28
   9   6  -3  289.54   19.99
   9  -7   3   11.78    3.47
   9  -7  -3   14.94    3.68
   9   7  -3    7.02    1.97
   9  -8   3  176.41    9.67
   9  -8  -3  175.09   10.23
   9   8  -3  150.91    8.06
   9  -9   3    8.46    3.49
   9  -9  -3    6.26    2.88
   9   9  -3    5.19    2.16
   9 -10   3  156.65    8.18
   9 -10  -3  146.60    7.75
   9  10  -3  114.27    5.64
   9 -11   3    2.18    2.83
   9 -11  -3    2.91    2.63
   9  11  -3    2.38    1.22
   9 -12   3  165.87   12.15
   9 -12  -3  134.71   10.46
   9 -13   3   16.20    4.79
   9 -13  -3   10.70    4.40
   9 -14   3   58.53    6.84
   9 -14  -3   62.42    7.73
   9 -15   3    1.96    2.04
   9 -15  -3    0.33    2.51
   9 -16   3   38.79    6.38
   9 -16  -3   38.34    7.10
   9 -17   3    8.40    3.62
   9 -17  -3    4.20    2.59
   9   0   4   26.20    2.88
   9   0  -4   27.05    3.91
   9   1   4   82.43    4.21
   9  -1   4   73.22    4.10
   9  -1  -4   69.59    9.38
   9   1  -4   61.96    4.68
   9  -2   4    8.12    1.67
   9  -2  -4   11.33    4.24
   9   2  -4   16.25    3.29
   9  -3   4   58.91    5.82
   9  -3  -4   49.10    5.48
   9   3  -4   53.14    5.92
   9  -4   4    8.69    2.55
   9  -4  -4    6.75    4.04
   9   4  -4    5.30    2.00
   9  -5   4  160.16    9.11
   9  -5  -4  159.41   10.07
   9   5  -4  146.95   13.15
   9  -6   4   15.84    2.67
   9  -6  -4    9.45    3.03
   9   6  -4    7.32    2.16
   9  -7   4   90.75    5.65
   9  -7  -4  102.31    6.88
   9   7  -4   88.92    5.48
   9  -8   4    2.14    1.71
   9  -8  -4    6.80    3.60
   9   8  -4    1.48    1.28
   9  -9   4   18.51    3.24
   9  -9  -4   17.60    3.50
   9   9  -4   18.55    3.08
   9 -10   4    7.06    2.64
   9 -10  -4    8.24    4.20
   9  10  -4    7.13    2.48
  -9 -11   4   15.37    3.50
   9 -11   4   22.22    4.47
   9 -11  -4   25.95    5.55
  -9 -12   4    6.74    1.01
   9 -12   4   10.04    3.42
   9 -12  -4    3.09    2.93
   9 -13   4   15.82    3.64
   9 -13  -4    2.00    2.72
   9 -14   4    4.97    2.34
   9 -14  -4    3.83    2.82
   9 -15   4    8.00    3.54
   9 -15  -4    4.66    2.70
   9 -16   4    2.52    2.92
   9 -16  -4    3.12    2.64
   9 -17   4    8.38    2.42
   9 -17  -4   22.50    5.20
   9   0   5  436.59   22.87
   9   0  -5  412.07   22.46
   9  -1   5   19.52    2.35
   9  -1  -5   15.22    4.12
   9   1  -5   11.65    3.21
   9  -2   5  401.89   21.29
   9  -2  -5  359.64   19.82
   9   2  -5  366.96   20.05
   9  -3   5   11.42    2.60
   9  -3  -5    1.37    2.35
   9   3  -5    7.49    3.26
   9  -4   5  253.22   13.98
   9  -4  -5  223.46   13.14
   9   4  -5  240.71   18.65
   9  -5   5    7.74    2.80
   9  -5  -5   10.16    3.07
   9   5  -5    5.92    2.91
   9  -6   5  152.84    8.51
   9  -6  -5  131.42    8.20
   9   6  -5  132.32    7.68
   9  -7   5    2.48    1.65
   9  -7  -5    5.24    2.77
   9   7  -5    8.60    3.28
   9  -8   5  141.50    7.35
   9  -8  -5  141.51    7.80
   9   8  -5  117.39    6.00
   9  -9  -5    6.25    3.13
   9   9  -5    3.66    2.03
  -9 -10   5   89.51    7.41
   9 -10   5  141.89   10.36
   9 -10  -5  145.39   11.67
  -9 -11   5    3.92    1.54
   9 -11   5    5.99    2.41
   9 -11  -5    3.12    3.13
  -9 -12   5   72.18    7.76
   9 -12   5  102.51    5.81
   9 -12  -5  112.78    6.82
  -9 -13   5    2.36    0.90
   9 -13   5    6.20    3.11
   9 -13  -5   10.39    4.20
   9 -14   5   73.95    5.93
   9 -14  -5   76.22    6.22
   9 -15   5    0.34    1.84
   9 -15  -5    2.55    2.74
   9 -16   5   13.26    2.93
   9 -16  -5   19.04    4.78
   9   0   6   12.91    2.26
   9   0  -6   11.94    4.09
   9  -1   6  355.99   17.82
   9  -1  -6  310.52   16.76
   9   1  -6  313.93   16.68
   9  -2   6    5.76    1.83
   9  -2  -6    3.19    2.52
   9   2  -6    5.74    2.50
   9  -3   6  203.80   10.61
   9  -3  -6  211.83   12.24
   9   3  -6  224.52   12.37
   9  -4   6    8.73    2.27
   9  -4  -6    7.44    3.86
   9   4  -6   13.10    3.49
   9  -5   6  247.75   11.13
   9  -5  -6  231.52   11.36
   9   5  -6  219.86   10.38
   9  -6   6    6.65    2.73
   9  -6  -6    2.52    3.42
   9   6  -6    5.38    3.30
   9  -7   6  159.66    7.90
   9  -7  -6  170.21    9.58
   9   7  -6  146.24    7.39
   9  -8   6    8.46    3.26
   9  -8  -6    3.42    2.96
   9   8  -6    3.49    1.98
   9  -9   6   88.91    6.88
   9  -9  -6   88.44    7.70
   9   9  -6   73.59    6.06
  -9 -10   6    3.35    1.51
   9 -10   6   12.30    3.70
   9 -10  -6    8.92    4.50
  -9 -11   6   81.20   10.14
   9 -11   6  108.47    6.64
   9 -11  -6  102.41    6.78
  -9 -12   6    4.29    1.98
   9 -12   6    8.96    3.09
   9 -12  -6   11.34    4.06
  -9 -13   6   42.12    5.00
   9 -13   6   57.34    4.57
   9 -13  -6   59.53    5.26
  -9 -14   6    2.49    0.89
   9 -14   6    3.04    1.93
   9 -14  -6   10.16    3.91
   9 -15   6   19.40    3.86
   9 -15  -6   23.91    5.51
   9   0  -7  121.67    8.41
   9  -1  -7   22.05    4.74
   9   1  -7   22.77    3.83
   9  -2   7  151.88    6.92
   9  -2  -7  157.36    9.08
   9   2  -7  136.17    7.63
   9  -3   7    1.88    1.48
   9  -3  -7    4.26    2.84
   9   3  -7   12.72    4.56
   9  -4   7   80.34    4.52
   9  -4  -7   77.43    7.10
   9   4  -7   90.26    5.70
   9  -5   7   11.05    3.54
   9  -5  -7    7.82    4.20
   9   5  -7   10.10    4.06
   9  -6   7   22.59    3.06
   9  -6  -7   21.67    4.57
   9  -7   7    7.37    2.42
   9  -7  -7   15.74    3.48
   9   7  -7   14.41    3.72
   9  -8   7   65.22    5.52
   9  -8  -7   67.01    7.56
   9   8  -7   67.03    6.04
   9  -9   7    5.28    3.01
   9  -9  -7    6.15    4.19
   9   9  -7    8.45    4.01
  -9 -10   7   46.29    4.45
   9 -10   7   60.26    4.64
   9 -10  -7   42.20    5.07
  -9 -11   7    5.82    1.95
   9 -11   7    6.35    3.13
   9 -11  -7    8.08    2.95
  -9 -12   7   24.99    2.91
   9 -12   7   30.19    3.73
   9 -12  -7   17.86    5.40
  -9 -13   7    1.66    1.39
   9 -13   7    2.73    1.85
   9 -13  -7    5.11    3.37
  -9 -14   7   17.61    3.37
   9 -14   7   16.81    3.69
   9 -14  -7   11.17    3.30
   9 -15   7    8.22    3.74
   9 -15  -7    1.06    2.38
   9   0  -8    4.54    3.59
   9  -1  -8  320.44   22.21
   9   1  -8  328.56   74.41
   9  -2  -8    5.68    4.24
   9   2  -8    2.41    2.69
   9  -3   8  222.76   15.04
   9  -3  -8  229.99   16.35
   9   3  -8  194.61   19.55
   9  -4   8    4.29    2.18
   9  -4  -8    8.61    4.31
   9   4  -8   -0.17    2.46
   9  -5   8  161.03   11.24
   9  -5  -8  135.76   11.04
   9   5  -8  148.13   11.06
   9  -6   8    4.92    2.02
   9  -6  -8    6.03    3.39
   9   6  -8    5.54    2.72
   9  -7   8  105.84    5.39
   9  -7  -8  129.56    9.30
   9   7  -8  117.39    6.65
   9  -8   8    2.73    1.78
   9  -8  -8    2.79    3.00
   9   8  -8    6.66    2.50
   9  -9   8   99.16   10.49
   9  -9  -8  121.95   14.19
   9   9  -8   96.66   10.55
  -9 -10   8    0.43    1.34
   9 -10   8   -0.37    1.57
   9 -10  -8    2.53    2.95
  -9 -11   8   87.72   11.10
   9 -11   8   89.64    6.16
   9 -11  -8   89.89    7.11
  -9 -12   8    6.79    2.56
   9 -12   8    5.50    2.40
   9 -12  -8    7.49    4.36
  -9 -13   8   49.23    9.22
   9 -13   8   59.11    8.92
   9 -13  -8   69.10   11.67
  -9 -14   8    2.24    1.22
   9 -14   8   -0.03    1.52
   9 -14  -8    5.81    3.01
   9   0  -9    9.20    3.20
   9  -1  -9   18.93    4.59
   9   1  -9   25.35    5.61
   9  -2  -9    6.29    3.99
   9   2  -9   -1.66    2.60
   9  -3  -9    1.49    3.05
   9   3  -9    5.89    4.19
   9  -4   9    1.46    1.00
   9  -4  -9    6.04    4.24
   9   4  -9    5.76    2.34
   9  -5   9    8.03    2.28
   9  -5  -9   13.40    5.02
   9   5  -9    6.34    2.24
   9  -6   9    1.53    1.20
   9  -6  -9    8.52    4.63
   9   6  -9    5.04    3.10
   9  -7  -9   10.76    3.54
   9   7  -9   16.70    3.43
   9  -8   9    4.20    2.75
   9  -8  -9    2.93    2.93
   9   8  -9   -1.84    1.90
   9  -9  -9    1.52    2.80
   9   9  -9   -0.62    2.16
  -9 -10   9    0.33    0.84
   9 -10   9    3.10    1.59
   9 -10  -9    3.20    4.02
  -9 -11   9    6.14    2.40
   9 -11   9   10.93    2.64
   9 -11  -9   11.82    3.31
  -9 -12   9    4.49    2.09
   9 -12   9    0.23    1.37
   9 -12  -9   10.36    4.49
   9   0 -10    4.59    2.67
   9  -1 -10   82.62    7.61
   9   1 -10   90.47    6.23
   9  -2 -10    8.22    3.42
   9   2 -10    5.65    3.65
   9  -3 -10   69.83    8.75
   9   3 -10   81.34   10.09
   9   4 -10    5.17    3.70
   9  -5 -10   29.36    5.81
   9   5 -10   35.55    5.23
   9  -6  10    1.86    1.21
   9  -6 -10   10.59    4.29
   9   6 -10    3.53    2.30
   9  -7  10   28.86    2.74
   9  -7 -10   41.25    5.82
   9   7 -10   38.95    4.28
   9  -8  10    4.37    1.99
   9  -8 -10    0.97    2.83
   9   8 -10    3.25    2.43
   9  -9  10   43.93    6.66
   9  -9 -10   41.39    7.68
   9   9 -10   30.39    5.47
  -9 -10  10    2.16    1.58
   9 -10  10    2.87    1.56
   9 -10 -10    4.46    2.99
  -9 -11  10   33.48    7.07
   9 -11  10   29.47    5.25
   9 -11 -10   23.38    4.91
   9  -1 -11    5.87    3.93
   9   1 -11    9.90    4.23
   9  -2 -11    3.28    2.96
   9   2 -11    4.41    2.85
   9  -3 -11    7.51    2.91
   9   3 -11   -1.76    2.56
   9  -4 -11    6.88    4.35
   9   4 -11    2.20    2.68
   9  -5 -11    3.16    2.97
   9   5 -11    3.52    2.62
   9  -6 -11    6.95    4.24
   9   6 -11    5.92    2.77
   9  -7 -11    4.04    3.08
   9   7 -11    7.24    2.61
   9  -8 -11    6.47    3.27
   9   8 -11    2.35    2.31
   9  -9  11    2.95    2.15
   9  -9 -11    4.12    2.82
   9   0 -12   12.75    4.06
   9  -1 -12   37.42    6.78
   9   1 -12   55.52    9.17
   9  -2 -12    8.72    3.18
   9   2 -12    9.69    3.23
   9  -3 -12   77.38   12.47
   9   3 -12   53.32    9.87
   9  -4 -12    1.16    2.83
   9   4 -12    5.06    3.84
   9  -5 -12   34.99    7.59
   9   5 -12   29.55    6.12
   9  -6 -12    6.54    3.29
   9   6 -12    5.85    2.99
   9  -7 -12   40.27    7.29
   9   7 -12   45.32    9.49
   9   0 -13    3.12    3.05
   9  -1 -13    7.89    4.29
   9   1 -13    6.04    3.21
  10   0   0    2.20    1.82
  10  -1   0  137.14    8.03
  10   1   0  123.03    7.10
  10  -2   0   12.31    3.09
  10   2   0   12.24    2.92
  10  -3   0  131.95    7.82
  10   3   0  142.35    8.01
  10  -4   0   22.84    4.08
  10   4   0   28.45    4.78
  10  -5   0  182.62   10.07
  10  -6   0    3.49    1.94
  10  -7   0  160.34    7.97
  10  -8   0   15.22    3.31
  10  -9   0   68.55    5.78
  10 -10   0    5.28    2.49
  10 -11   0   57.25    4.48
  10 -12   0    8.48    2.46
  10 -13   0   37.73    4.07
  10 -14   0    2.87    2.08
  10 -15   0   21.85    4.70
  10 -16   0    8.85    3.09
  10   0   1   22.43    2.76
  10   0  -1   20.09    2.64
  10   1   1   26.12    2.80
  10  -1   1   23.46    2.72
  10  -1  -1   27.92    3.45
  10   1  -1   15.85    2.16
  10  -2   1   24.82    2.94
  10   2   1   19.71    2.24
  10  -2  -1   23.92    3.12
  10   2  -1   18.73    2.45
  10  -3   1    5.12    2.33
  10   3   1    4.61    1.25
  10  -3  -1    8.81    3.28
  10   3  -1    7.38    2.40
  10  -4   1   42.42    3.63
  10  -4  -1   37.09   10.34
  10   4  -1   42.44    3.27
  10  -5   1    5.98    2.04
  10  -5  -1    7.95    3.11
  10   5  -1   11.82    2.72
  10  -6   1   23.62    3.45
  10  -6  -1   37.40    5.28
  10  -7   1    4.11    2.07
  10  -7  -1    2.51    2.06
  10  -8   1   13.72    2.96
  10  -8  -1    7.05    2.32
  10  -9   1    4.05    2.13
  10  -9  -1    3.95    2.25
  10 -10   1    2.55    2.69
  10 -10  -1   11.69    3.98
  10 -11   1   13.26    4.09
  10 -11  -1   10.07    4.25
  10 -12   1    6.82    2.62
  10 -12  -1    3.13    2.18
  10 -13   1    9.87    3.74
  10 -13  -1    3.08    2.16
  10 -14   1    4.91    2.35
  10 -14  -1    0.92    1.90
  10 -15   1    7.40    3.65
  10 -15  -1    5.28    3.12
  10 -16   1    6.89    2.70
  10 -16  -1   10.75    3.44
  10   0   2   33.19    3.18
  10   0  -2   27.15    3.49
  10   1   2  169.80    9.16
  10  -1   2  168.42    9.35
  10  -1  -2  192.11   10.98
  10   1  -2  200.89   11.41
  10  -2   2   80.23    6.90
  10  -2  -2   89.28    8.12
  10   2  -2   73.09    6.53
  10  -3   2  161.46    8.69
  10  -3  -2  170.50    9.57
  10   3  -2  170.55    9.31
  10  -4   2   69.76    4.65
  10  -4  -2   73.05    5.12
  10   4  -2   81.87    4.99
  10  -5   2  177.01    9.71
  10  -5  -2  179.70   10.19
  10   5  -2  196.79   10.42
  10  -6   2   15.84    2.76
  10  -6  -2   22.75    3.94
  10   6  -2   25.74    3.78
  10  -7   2  160.70    8.13
  10  -7  -2  159.47    8.24
  10  -8   2   49.89    6.23
  10  -8  -2   38.17    4.96
  10  -9   2   96.02    7.45
  10  -9  -2  110.68    9.20
  10 -10   2   27.87    5.42
  10 -10  -2   38.99    7.58
  10 -11   2   77.34    5.39
  10 -11  -2   56.91    4.33
  10 -12   2    6.42    2.51
  10 -12  -2   10.22    3.43
  10 -13   2   18.67    3.96
  10 -13  -2   27.07    3.11
  10 -14  -2    9.05    3.08
  10 -15   2   24.91    4.57
  10 -15  -2   19.47    4.04
  10 -16   2   13.33    3.14
  10 -16  -2   12.78    4.10
  10   0   3   90.57    4.91
  10   0  -3   93.93    5.95
  10  -1   3    9.88    2.05
  10  -1  -3    8.85    2.67
  10   1  -3    9.93    2.52
  10  -2   3   73.28    4.46
  10  -2  -3   74.14    5.73
  10   2  -3   69.43    5.16
  10  -3   3    6.48    2.40
  10  -3  -3    9.40    3.25
  10   3  -3    9.32    2.83
  10  -4   3   99.56    5.76
  10  -4  -3  119.21    7.33
  10   4  -3  117.38    7.15
  10  -5   3    4.98    2.05
  10  -5  -3    3.23    2.44
  10   5  -3    1.19    1.85
  10  -6   3  119.73    6.11
  10  -6  -3  127.60   10.57
  10   6  -3  127.53    6.22
  10  -7   3    1.70    1.65
  10  -7  -3    2.85    2.33
  10   7  -3    5.61    2.59
  10  -8   3   43.95    5.35
  10  -8  -3   31.58    4.50
  10  -9   3    7.93    3.69
  10  -9  -3    2.26    2.43
  10 -10   3   18.88    4.51
  10 -10  -3   19.91    5.49
  10 -11   3    1.65    1.81
  10 -11  -3    4.11    2.42
  10 -12   3    9.87    3.03
  10 -12  -3   15.99    3.95
  10 -13   3    1.38    1.94
  10 -13  -3    3.43    2.26
  10 -14   3    5.28    2.32
  10 -14  -3   12.73    3.61
  10 -15   3    3.39    2.74
  10 -15  -3    7.49    2.91
  10   0  -4  103.13    6.74
  10  -1   4  241.48   12.33
  10  -1  -4  242.22   13.16
  10   1  -4  229.99   12.64
  10  -2   4  120.66    6.57
  10  -2  -4  124.26    7.62
  10   2  -4  124.60    7.76
  10  -3   4  159.80    7.34
  10  -3  -4  160.07    8.23
  10   3  -4  172.98    8.53
  10  -4   4   82.76    4.67
  10  -4  -4   82.74    5.41
  10   4  -4   80.36    4.82
  10  -5   4  100.63    5.22
  10  -5  -4  106.27    6.97
  10   5  -4  112.40    6.32
  10  -6   4   46.58    5.44
  10  -6  -4   53.83    6.69
  10   6  -4   40.46    4.73
  10  -7   4  103.99    7.84
  10  -7  -4   98.12    8.28
  10   7  -4   87.84    6.67
  10  -8   4   60.57    5.36
  10  -8  -4   66.43    6.02
  10   8  -4   54.12    4.44
  10  -9   4   91.31    7.42
  10  -9  -4  111.03    8.89
  10 -10   4   42.16    3.46
  10 -10  -4   47.60    4.71
  10 -11   4   68.29    7.72
  10 -11  -4   87.01   10.78
  10 -12   4   22.31    2.93
  10 -12  -4   22.89    3.88
  10 -13   4   27.63    3.79
  10 -13  -4   33.81    5.14
  10 -14   4   14.73    3.35
  10 -14  -4   17.34    4.27
  10 -15   4   12.95    3.57
  10 -15  -4   20.20    4.36
  10   0  -5   33.65    5.21
  10  -1  -5   12.76    2.64
  10   1  -5   11.53    4.19
  10  -2   5   22.58    3.03
  10  -2  -5   24.79    4.02
  10   2  -5   24.21    4.16
  10  -3   5   74.03    4.07
  10  -3  -5   56.02    7.21
  10   3  -5   66.05    4.65
  10  -4  -5   29.07    4.33
  10   4  -5   27.77    4.89
  10  -5   5    7.50    2.46
  10  -5  -5    7.55    3.94
  10   5  -5   15.94    2.84
  10  -6   5   41.93    4.95
  10  -6  -5   48.31    6.95
  10   6  -5   39.48    4.84
  10  -7   5    3.69    1.64
  10  -7  -5    7.81    3.11
  10   7  -5    7.00    2.34
  10  -8   5    8.68    2.29
  10  -8  -5   16.70    4.52
  10   8  -5   12.95    2.87
  10  -9   5   21.34    5.84
  10  -9  -5   22.75    6.56
  10   9  -5   23.65    2.14
  10 -10   5   23.30    4.09
  10 -10  -5   16.38    3.01
  10  10  -5   11.77    2.12
  10 -11   5    4.46    2.00
  10 -11  -5    5.79    3.80
  10 -12   5    9.52    3.00
  10 -12  -5   17.72    3.28
  10 -13   5    8.05    3.20
  10 -13  -5    3.40    2.42
  10 -14   5   11.91    3.20
  10 -14  -5    6.81    2.88
  10   0  -6   94.15    8.06
  10  -1  -6   90.89    8.02
  10   1  -6   91.05    7.79
  10  -2  -6   66.40    6.78
  10   2  -6   64.32    5.46
  10  -3  -6   62.97    6.53
  10   3  -6   40.62    5.98
  10  -4   6   39.09    4.57
  10  -4  -6   26.85    4.22
  10   4  -6   31.21    4.04
  10  -5   6   22.19    4.25
  10  -5  -6   14.14    3.67
  10   5  -6   16.15    3.87
  10  -6   6   50.57    4.41
  10  -6  -6   47.06    4.68
  10   6  -6   39.41    7.29
  10  -7   6   24.08    2.35
  10  -7  -6   20.82    5.49
  10   7  -6   12.99    3.22
  10  -8   6   25.75    2.35
  10  -8  -6   31.17    3.57
  10   8  -6   27.96    2.82
  10  -9   6   37.46    4.61
  10  -9  -6   36.13    5.27
  10   9  -6   27.50    4.51
  10 -10   6   21.58    3.07
  10 -10  -6   15.43    4.56
  10  10  -6   17.22    4.38
  10 -11   6   19.18    2.67
  10 -11  -6   17.95    3.66
  10 -12   6   19.53    3.88
  10 -12  -6   13.04    2.72
  10 -13   6   20.65    4.17
  10 -13  -6    9.89    3.53
  10 -14   6    5.10    1.93
  10 -14  -6    4.68    3.40
  10   0  -7   51.14    5.15
  10  -1  -7   76.08    6.80
  10   1  -7   55.39    5.17
  10  -2  -7   30.41    6.27
  10   2  -7   21.09    4.41
  10  -3  -7  106.79    9.03
  10   3  -7  102.48    8.36
  10  -4  -7   17.83    4.89
  10   4  -7   17.09    4.12
  10  -5   7   49.80    3.16
  10  -5  -7   44.94    4.06
  10   5  -7   31.13    3.25
  10  -6   7   21.07    5.53
  10  -6  -7   13.50    3.88
  10  -7   7   30.54    4.72
  10  -7  -7   22.29    4.90
  10   7  -7   22.10    3.87
  10  -8   7   27.68    4.41
  10  -8  -7   12.12    3.12
  10   8  -7   17.38    3.36
  10  -9   7   45.82    3.82
  10  -9  -7   31.65    3.85
  10   9  -7   31.73    3.09
  10 -10   7   23.81    3.57
  10 -10  -7   26.48    4.09
  10  10  -7   13.45    3.29
  10 -11   7   17.84    3.27
  10 -11  -7   13.28    3.25
  10  11  -7   13.84    2.49
  10 -12   7   25.20    4.83
  10 -12  -7   11.69    3.51
  10 -13   7   10.83    3.49
  10 -13  -7    7.01    2.66
  10   0  -8    6.91    3.36
  10  -1  -8    8.25    4.06
  10   1  -8   12.67    4.05
  10  -2  -8    2.29    2.63
  10   2  -8    0.93    2.02
  10  -3  -8    9.07    4.16
  10   3  -8    3.93    2.11
  10  -4  -8    9.12    3.91
  10   4  -8   10.31    3.35
  10  -5  -8    4.50    2.83
  10   5  -8    6.71    2.91
  10  -6   8    5.63    2.05
  10  -6  -8    8.41    3.65
  10   6  -8    1.95    1.93
  10  -7   8    5.90    2.19
  10  -7  -8    6.60    3.70
  10   7  -8    3.35    2.04
  10  -8   8    3.68    1.57
  10  -8  -8    5.07    3.62
  10   8  -8    4.24    2.10
  10  -9   8    7.47    2.65
  10  -9  -8    5.54    2.76
  10   9  -8    7.31    2.57
  10 -10   8    3.79    1.58
  10 -10  -8    1.70    2.50
  10  10  -8    8.09    2.91
  10 -11   8    5.74    2.05
  10 -11  -8    4.42    3.61
  10  11  -8   -0.11    1.49
  10 -12   8   -0.49    1.41
  10 -12  -8    7.30    3.71
  10  12  -8    3.72    2.12
  10   0  -9   80.43    9.43
  10  -1  -9   17.66    4.04
  10   1  -9   22.64    4.73
  10  -2  -9   73.99    8.66
  10   2  -9   70.45    8.89
  10  -3  -9   13.42    3.08
  10   3  -9   33.05    5.62
  10  -4  -9   41.54    5.21
  10   4  -9   35.06    3.80
  10  -5  -9   17.97    5.22
  10  -6  -9   22.91    4.74
  10   6  -9   29.78    4.74
  10  -7  -9   14.07    4.49
  10   7  -9    9.42    3.17
  10  -8  -9   42.54    7.18
  10   8  -9   26.45    4.68
  10  -9  -9   12.38    4.19
  10   9  -9    8.26    2.44
  10 -10   9   25.15    4.60
  10 -10  -9   14.03    3.56
  10  10  -9   26.83    5.88
  10   0 -10    5.11    2.73
  10  -1 -10   10.21    4.46
  10   1 -10    8.83    3.45
  10  -2 -10    3.44    2.54
  10   2 -10    7.09    3.05
  10  -3 -10    6.52    4.61
  10   3 -10    8.43    3.19
  10  -4 -10    1.65    2.50
  10   4 -10    4.95    2.65
  10  -5 -10    6.55    3.70
  10   5 -10    4.09    2.60
  10  -6 -10    1.67    2.47
  10   6 -10    7.41    2.62
  10  -7 -10    6.21    3.13
  10   7 -10    7.81    4.40
  10  -8 -10    8.38    4.23
  10   8 -10    2.69    2.32
  10   0 -11   71.40   11.71
  10  -1 -11    6.80    3.04
  10   1 -11   12.59    4.79
  10  -2 -11   69.63   11.59
  10   2 -11   51.97    8.89
  10  -3 -11   10.33    3.81
  10   3 -11    5.84    2.91
  10  -4 -11   42.86    7.82
  10   4 -11   62.62   11.28
  10  -5 -11    9.69    4.58
  10   5 -11    5.03    2.71
  10  -6 -11   32.52    6.74
  11   1   0    4.46    1.93
  11  -1   0    5.17    2.30
  11  -2   0    1.76    1.48
  11  -3   0    2.67    1.77
  11  -4   0    3.96    2.12
  11  -5   0    6.44    3.58
  11  -6   0    2.18    1.98
  11  -7   0    4.79    2.35
  11  -8   0    4.04    2.11
  11  -9   0    5.97    3.50
  11 -10   0    5.91    3.63
  11 -11   0    5.76    3.56
  11 -12   0    7.23    3.15
  11 -13   0    5.04    2.24
  11 -14   0    1.80    2.90
  11   0  -1   48.33    6.16
  11  -1   1  136.70    6.57
  11  -1  -1  140.39    7.09
  11   1  -1  148.89    7.06
  11  -2  -1   56.60    6.51
  11   2  -1   59.32    5.05
  11  -3   1  266.15   18.13
  11  -3  -1  258.02   17.65
  11  -4   1   56.19    6.37
  11  -4  -1   72.32    6.45
  11  -5   1  142.76   10.29
  11  -5  -1  145.32   10.59
  11  -6   1   67.83    5.94
  11  -6  -1   66.62    6.09
  11  -7   1  101.52    8.01
  11  -7  -1  105.11    8.46
  11  -8   1   44.93    3.84
  11  -8  -1   52.87    4.87
  11  -9   1  139.38   14.75
  11  -9  -1  142.20   15.10
  11 -10   1   27.62    4.60
  11 -10  -1   35.97    5.41
  11 -11  -1   72.63    6.28
  11 -12   1   21.08    4.41
  11 -12  -1   10.20    3.30
  11 -13   1   33.87    6.22
  11 -13  -1   47.15    8.04
  11 -14   1    7.78    2.81
  11 -14  -1    7.70    3.47
  11   0  -2   40.69    4.93
  11  -1  -2    2.50    1.89
  11   1  -2    7.50    2.48
  11  -2   2   81.49    6.23
  11  -2  -2   97.69    9.35
  11   2  -2  111.71    8.38
  11  -3   2   10.33    2.79
  11  -3  -2   21.07    3.84
  11   3  -2   10.66    2.72
  11  -4   2   65.07    5.39
  11  -4  -2   70.71    5.96
  11  -5   2   20.96    4.19
  11  -5  -2   26.29    5.81
  11  -6   2   15.61    3.39
  11  -6  -2   32.78    6.76
  11  -7   2   14.36    3.74
  11  -7  -2   27.30    3.37
  11  -8   2   21.66    5.93
  11  -8  -2   30.43    3.23
  11  -9   2    6.74    2.45
  11  -9  -2    8.91    2.84
  11 -10   2   25.20    3.16
  11 -10  -2   10.44    3.30
  11 -11   2    9.53    3.62
  11 -11  -2   11.33    3.99
  11 -12   2    4.61    2.11
  11 -12  -2    9.62    3.18
  11 -13   2    5.70    3.42
  11 -13  -2    5.71    2.50
  11 -14   2    9.94    3.17
  11 -14  -2    3.70    2.16
  11   0  -3    9.96    3.17
  11  -1  -3  118.64    9.06
  11   1  -3  106.27    8.19
  11  -2  -3    3.81    2.63
  11   2  -3   11.12    2.76
  11  -3   3  145.06   10.09
  11  -3  -3  172.87   12.48
  11   3  -3  175.83   12.39
  11  -4   3   11.01    2.70
  11  -4  -3   12.09    3.97
  11   4  -3    7.77    3.02
  11  -5   3  102.53    7.48
  11  -5  -3  109.30    8.50
  11  -6   3    6.86    2.29
  11  -6  -3    5.71    2.30
  11  -7   3   73.56    4.45
  11  -7  -3   69.27    5.05
  11  -8  -3    6.85    2.82
  11  -9   3   73.05    8.04
  11  -9  -3   71.72    8.32
  11 -10   3    6.65    2.83
  11 -10  -3   15.67    4.87
  11 -11   3   24.89    3.51
  11 -11  -3   20.35    3.96
  11 -12   3    1.38    1.69
  11 -12  -3    4.77    2.31
  11 -13  -3   24.11    5.04
  11   0  -4   10.63    3.63
  11  -1  -4    6.91    3.55
  11   1  -4   13.21    3.72
  11  -2  -4   50.14    5.18
  11   2  -4   49.70    4.79
  11  -3  -4    7.38    4.12
  11   3  -4   14.22    3.65
  11  -4   4   40.72    3.63
  11  -4  -4   38.04    7.45
  11   4  -4   52.39    4.77
  11  -5   4   20.16    4.46
  11  -5  -4   23.70    3.43
  11   5  -4   14.22    3.54
  11  -6   4   10.50    2.95
  11  -6  -4   15.45    4.86
  11  -7   4    9.79    2.21
  11  -7  -4   14.61    3.37
  11  -8   4   22.45    3.95
  11  -8  -4   24.14    4.73
  11  -9   4    9.89    3.09
  11  -9  -4   10.54    4.48
  11 -10   4   15.82    2.72
  11 -10  -4   12.51    4.43
  11 -11   4    4.37    1.80
  11 -12   4    6.25    2.48
  11 -12  -4    3.74    3.16
  11 -13   4    3.07    2.35
  11 -13  -4    8.03    3.71
  11   0  -5   14.05    4.05
  11  -1  -5   59.91    5.81
  11   1  -5   52.85    4.99
  11  -2  -5   18.51    4.88
  11   2  -5    8.09    3.40
  11  -3  -5   44.72    4.32
  11   3  -5   55.89    4.32
  11  -4  -5    4.42    3.08
  11   4  -5    3.89    1.98
  11  -5  -5   38.29    3.53
  11   5  -5   45.04    3.48
  11  -6   5    0.69    1.00
  11  -6  -5    0.45    2.09
  11   6  -5    4.14    1.72
  11  -7   5   40.10    4.83
  11  -7  -5   32.95    5.26
  11  -8   5    3.50    1.51
  11  -8  -5   -1.63    2.17
  11  -9   5   26.74    3.52
  11  -9  -5   27.98    4.88
  11 -10   5    5.06    2.04
  11 -10  -5   13.16    4.53
  11 -11   5   11.54    2.52
  11 -11  -5   16.98    4.16
  11 -12   5    5.85    2.08
  11 -12  -5    5.82    2.79
  11   0  -6    1.93    2.30
  11  -1  -6    7.93    2.99
  11   1  -6   15.99    4.56
  11  -2  -6    8.13    3.46
  11   2  -6    8.78    3.55
  11  -3  -6    8.86    2.89
  11   3  -6   14.10    4.08
  11  -4  -6   11.51    2.95
  11   4  -6   17.19    3.36
  11  -5  -6    9.67    2.72
  11   5  -6   14.02    2.92
  11  -6  -6    6.24    3.27
  11   6  -6    2.64    1.50
  11  -7  -6    6.06    2.46
  11   7  -6    8.08    2.88
  11  -8   6    9.56    2.90
  11  -8  -6    9.54    3.29
  11  -9   6    4.81    1.53
  11  -9  -6    7.60    3.04
  11 -10   6    7.20    2.39
  11 -10  -6    6.45    2.54
  11 -11   6    2.76    1.44
  11 -11  -6    4.62    2.68
  11   0  -7    9.60    3.53
  11  -1  -7   39.74    6.08
  11   1  -7   25.10    4.74
  11  -2  -7    9.40    3.40
  11   2  -7    7.91    3.49
  11  -3  -7   15.29    3.86
  11   3  -7   12.74    3.27
  11  -4  -7    4.58    3.24
  11   4  -7    5.01    2.56
  11  -5  -7   30.90    4.18
  11   5  -7   13.11    3.83
  11  -6  -7    2.05    2.08
  11   6  -7    4.54    2.43
  11  -7  -7   15.08    3.52
  11   7  -7   11.75    3.50
  11  -8  -7    6.57    3.34
  11   8  -7    5.78    2.26
  11  -9  -7    3.19    2.44
  11 -10   7    1.85    1.51
  11 -10  -7    1.03    2.41
  11   0  -8   28.64    4.21
  11  -1  -8   10.22    3.43
  11   1  -8   15.80    4.88
  11  -2  -8   24.61    3.84
  11  -3  -8    6.20    2.57
  11   3  -8   12.97    4.19
  11  -4  -8   18.55    3.47
  11   4  -8   25.20    3.68
  11  -5  -8    5.05    3.43
  11   5  -8    3.43    1.85
  11  -6  -8   15.60    4.04
  11   6  -8   13.75    2.97
  11  -7  -8    3.20    2.63
  11   7  -8    1.29    1.44
  11  -8  -8   23.68    5.28
  11   8  -8    8.38    2.80
  11  -9  -8    6.32    3.54
  11   9  -8    5.08    2.38
  11   0  -9   13.05    3.86
  11  -1  -9   13.41    3.22
  11   1  -9   35.74    6.90
  11  -2  -9    9.46    2.77
  11   2  -9    7.97    3.25
  11  -3  -9   13.69    3.85
  11   3  -9   18.23    4.06
  11  -4  -9    7.29    2.62
  11   4  -9    8.09    3.09
  11  -5  -9   12.89    4.11
  11   5  -9    8.36    2.82
  11  -6  -9    6.21    2.92
  11   6  -9    4.19    2.38
  11  -7  -9    9.18    3.37
  11   7  -9   12.51    3.14
  11   0 -10  103.74   16.47
  11  -1 -10   16.22    4.68
  11  -2 -10   65.56   11.60
  11   2 -10   46.33    8.25
  11  -3 -10   10.08    3.61
  11   3 -10   14.52    4.06
  11  -4 -10   44.61    7.84
  12  -3   0   11.04    3.17
  12  -4   0  176.34   41.26
  12  -5   0    5.43    2.24
  12  -6   0   98.35    6.33
  12  -7   0   16.15    4.61
  12  -8   0   94.83   19.47
  12  -9   0    9.49    3.53
  12 -10   0   85.67   12.74
  12 -11   0    5.70    2.40
  12  -1  -1    1.98    1.41
  12  -2  -1    6.74    1.91
  12  -3  -1    2.36    1.77
  12  -4   1    2.75    1.48
  12  -4  -1    1.98    1.73
  12  -5   1    5.97    2.45
  12  -5  -1    3.19    1.89
  12  -6   1    2.30    1.57
  12  -6  -1    0.40    1.73
  12  -7   1    1.15    1.56
  12  -7  -1    5.81    2.86
  12  -8   1    3.19    1.76
  12  -8  -1    3.59    2.10
  12  -9   1    1.85    1.60
  12  -9  -1    3.15    2.59
  12 -10   1    5.75    2.62
  12 -10  -1    6.47    2.10
  12 -11   1    5.17    3.08
  12 -11  -1    4.44    2.17
  12   0  -2   47.40    3.32
  12  -1  -2    8.90    2.82
  12  -2  -2   99.20   10.71
  12  -3  -2    4.00    1.97
  12  -4  -2  110.72   11.83
  12  -5  -2    4.23    2.83
  12  -6   2   39.47    3.35
  12  -6  -2   50.78    4.81
  12  -7   2    2.53    1.53
  12  -7  -2   10.81    3.81
  12  -8   2   38.32    4.58
  12  -8  -2   51.58    6.26
  12  -9   2    6.88    2.38
  12  -9  -2    5.05    2.31
  12 -10   2   33.49    5.65
  12 -10  -2   36.43    6.02
  12 -11   2    1.30    1.59
  12 -11  -2    4.28    2.31
  12   0  -3   17.03    3.54
  12  -1  -3    8.06    3.00
  12   1  -3   13.13    3.00
  12  -2  -3   12.71    3.22
  12  -3  -3   16.20    3.16
  12  -4  -3    2.23    1.87
  12  -5  -3    3.14    2.00
  12  -6  -3    7.06    2.65
  12  -7   3    1.98    1.27
  12  -7  -3    6.87    3.15
  12  -8   3    2.40    1.30
  12  -8  -3    4.99    2.11
  12  -9   3    4.58    1.74
  12  -9  -3    9.97    3.09
  12 -10   3    0.83    1.35
  12 -10  -3    5.60    2.96
  12 -11   3    9.42    2.82
  12 -11  -3    3.80    2.90
  12   0  -4   46.30    5.75
  12  -1  -4   -1.36    2.00
  12   1  -4    0.60    1.89
  12  -2  -4   50.04    6.22
  12   2  -4   55.62    6.50
  12  -3  -4    0.35    1.98
  12  -4  -4   52.18    4.46
  12  -5  -4    2.55    2.54
  12  -6  -4   31.87    4.95
  12  -7  -4    1.20    1.92
  12  -8  -4   30.24    5.62
  12  -9   4    3.83    2.30
  12  -9  -4    8.11    3.53
  12 -10   4   30.36    5.46
  12 -10  -4   37.37    7.17
  12   0  -5   11.34    4.37
  12  -1  -5   31.36    3.98
  12   1  -5   29.82    3.78
  12  -2  -5    5.85    3.22
  12   2  -5    7.39    3.22
  12  -3  -5   64.47    5.51
  12   3  -5   46.68    4.07
  12  -4  -5   14.07    4.27
  12  -5  -5   19.76    3.54
  12  -6  -5   -0.02    2.01
  12  -7  -5   13.08    2.91
  12  -8  -5    7.23    3.53
  12  -9  -5   15.83    4.06
  12   0  -6   38.59    4.93
  12  -1  -6    6.50    3.33
  12   1  -6    3.91    2.06
  12  -2  -6   44.56    6.01
  12   2  -6   25.76    4.03
  12  -3  -6   10.06    3.87
  12   3  -6    2.08    1.77
  12  -4  -6   18.41    4.11
  12   4  -6   24.40    4.25
  12  -5  -6    6.20    3.06
  12  -6  -6   24.87    5.25
  12  -7  -6    1.35    2.16
  12  -8  -6   15.87    4.05
  12   0  -7   13.34    4.05
  12  -1  -7   47.05    7.64
  12   1  -7   42.08    7.28
  12  -2  -7    6.45    3.02
  12   2  -7    3.80    1.92
  12  -3  -7   62.78    9.85
  12  -4  -7    3.81    2.48
  12   4  -7    4.11    1.91
  12  -5  -7   21.90    4.72
  12  -1  -8    5.36    2.53
  12   1  -8    3.06    2.97
  12  -2  -8   21.10    4.83
  12   2  -8    9.02    2.90
  12  -3  -8    6.31    2.77
  12   3  -8    3.13    1.77
  12   4  -8   12.10    3.17
  13  -7   0    4.67    2.54
  13  -8   0    0.11    1.56
  13  -6  -1   20.04    4.07
  13  -7  -1   13.68    3.28
  13  -8  -1    9.45    2.88
  13  -4  -2    6.29    2.49
  13  -5  -2    2.33    1.70
  13  -6  -2    3.87    2.08
  13  -7  -2    3.29    2.53
  13  -3  -3   10.90    2.46
  13  -4  -3    8.16    2.15
  13  -5  -3   18.92    3.93
  13  -6  -3   12.65    3.35
  13  -7  -3   13.11    2.97
  13  -2  -4    8.21    2.86
  13  -3  -4    7.99    3.31
  13  -4  -4   12.03    3.10
  13  -5  -4    5.72    2.83
  13  -1  -5   25.16    4.77
  13  -2  -5   17.71    4.12
  13  -3  -5   11.48    2.85
  13  -4  -5   12.90    3.27
   0   0   0    0.00    0.00
;
_shelx_hkl_checksum     4130
_shelx_res_file
;
    3.res created by SHELXL-2014/7
TITL 3 in Pnma
CELL 0.71073 10.6847 18.2361 13.2283 90 90 90
ZERR 4 0.0021 0.0036 0.0026 0 0 0
LATT 1
SYMM 0.5-X,-Y,0.5+Z
SYMM -X,0.5+Y,-Z
SYMM 0.5+X,0.5-Y,0.5-Z
SFAC C H N O Si Mo
UNIT 48 144 8 8 16 4
SIZE 0.5 0.45 0.42
TEMP -25
ISOR 0.01 0.02 C1 C2 C3 C6 C7
SADI 0.01 Si1 C1 Si1 C2 Si1 C3 Si2 C4 Si2 C5 Si3 C6 Si3 C7
OMIT 0 1 1
L.S. 4
PLAN  10
bond $h
conf
fmap 2
acta
WGHT    0.092300    2.659000
FVAR       0.50440
MO1   6    0.665435    0.750000    0.478136    10.50000    0.05279    0.05766 =
         0.04829    0.00000   -0.00681    0.00000
SI1   5    0.795573    0.587060    0.446146    11.00000    0.10458    0.06584 =
         0.10004    0.02075    0.00594    0.02277
SI2   5    0.395171    0.750000    0.392023    10.50000    0.05225    0.07808 =
         0.05634    0.00000   -0.00706    0.00000
SI3   5    0.424141    0.750000    0.627778    10.50000    0.07789    0.17698 =
         0.05341    0.00000    0.01058    0.00000
O1    4    0.721983    0.663253    0.415366    11.00000    0.07264    0.05430 =
         0.07194    0.00027   -0.00985    0.00353
N1    3    0.724784    0.750000    0.591857    10.50000    0.07800    0.08503 =
         0.06185    0.00000   -0.01980    0.00000
N2    3    0.487087    0.750000    0.502941    10.50000    0.05108    0.09703 =
         0.04911    0.00000   -0.00716    0.00000
C1    1    0.954366    0.618538    0.481780    11.00000    0.13376    0.18926 =
         0.26533    0.06087   -0.03209    0.04981
AFIX  33
H1A   2    1.004878    0.576663    0.501269    11.00000   -1.50000
H1B   2    0.992921    0.643026    0.424618    11.00000   -1.50000
H1C   2    0.948463    0.652411    0.538115    11.00000   -1.50000
AFIX   0
C2    1    0.750540    0.553692    0.571624    11.00000    0.26133    0.14025 =
         0.20884    0.09689    0.02984    0.01676
AFIX  33
H2A   2    0.795920    0.508923    0.586605    11.00000   -1.50000
H2B   2    0.770542    0.590576    0.621928    11.00000   -1.50000
H2C   2    0.661315    0.543911    0.572770    11.00000   -1.50000
AFIX   0
C3    1    0.811453    0.529618    0.333483    11.00000    0.39389    0.13804 =
         0.23319   -0.06254   -0.04670    0.13225
AFIX  33
H3A   2    0.854727    0.484629    0.351049    11.00000   -1.50000
H3B   2    0.729071    0.517975    0.307184    11.00000   -1.50000
H3C   2    0.858978    0.555796    0.282482    11.00000   -1.50000
AFIX   0
C4    1    0.499275    0.750000    0.280401    10.50000    0.06943    0.11929 =
         0.05003    0.00000   -0.01016    0.00000
AFIX   3
H4A   2    0.449124    0.750000    0.219277    10.50000   -1.50000
H4B   2    0.551665    0.706570    0.281680    11.00000   -1.50000
AFIX   0
C5    1    0.296808    0.666064    0.385810    11.00000    0.10024    0.12837 =
         0.12094   -0.00126   -0.01206   -0.04062
AFIX  33
H5A   2    0.247006    0.666958    0.324514    11.00000   -1.50000
H5B   2    0.350226    0.623056    0.385543    11.00000   -1.50000
H5C   2    0.241856    0.664371    0.444132    11.00000   -1.50000
AFIX   0
C6    1    0.251735    0.750000    0.625770    10.50000    0.11587    0.29365 =
         0.10057    0.00000    0.03488    0.00000
AFIX   3
H6A   2    0.220222    0.750000    0.694539    10.50000   -1.50000
H6B   2    0.222103    0.706570    0.590848    11.00000   -1.50000
AFIX   0
C7    1    0.477137    0.667697    0.697087    11.00000    0.17558    0.17277 =
         0.08047    0.04273    0.01819   -0.03260
AFIX  33
H7A   2    0.442420    0.668218    0.764837    11.00000   -1.50000
H7B   2    0.449018    0.624049    0.661869    11.00000   -1.50000
H7C   2    0.567796    0.667618    0.700941    11.00000   -1.50000
AFIX   0
HKLF 4
REM  3 in Pnma
REM R1 =  0.0679 for    2801 Fo > 4sig(Fo)  and  0.0727 for all    2995 data
REM    106 parameters refined using     51 restraints
END
WGHT      0.0922      2.6692
REM Highest difference peak  0.723,  deepest hole -0.734,  1-sigma level  0.087
Q1    1   0.6673  0.5160  0.3792  11.00000  0.05    0.72
Q2    1   0.9360  0.5730  0.3566  11.00000  0.05    0.58
Q3    1   0.8595  0.5773  0.5597  11.00000  0.05    0.54
Q4    1   0.6655  0.7500  0.5825  10.50000  0.05    0.41
Q5    1   0.2527  0.7029  0.6259  11.00000  0.05    0.39
Q6    1   1.0140  0.7500  0.4806  10.50000  0.05    0.37
Q7    1   0.6743  0.5288  0.5087  11.00000  0.05    0.35
Q8    1   0.7453  0.7500  0.6188  10.50000  0.05    0.31
Q9    1   0.8819  0.7500  0.4727  10.50000  0.05    0.27
Q10   1   0.7331  0.7019  0.4220  11.00000  0.05    0.27
;
_shelx_res_checksum     20152
data_global
_journal_date_recd_electronic     2015-10-27
_journal_date_accepted     2015-11-08
_journal_name_full     'Acta Crystallographica, Section E'
_journal_year     2015
_journal_volume     71
_journal_issue     12
_journal_page_first     1497
_journal_page_last     1500
_journal_paper_category     GM
_journal_paper_doi     10.1107/S2056989015021192
_journal_coeditor_code     XU5878
_publ_contact_author_name     'Peng Jiao'
_publ_contact_author_address
;
College of Chemistry, Beijing Normal University, Beijing 100875,
People's Republic of China
;
_publ_contact_author_email     'pjiao@bnu.edu.cn, haoxiang@iccas.ac.cn'
_publ_contact_author_fax     ?
_publ_contact_author_phone     ?
_publ_section_title
;\
Crystal structure of
nitridobis(trimethylsilanolato)[1,1,1-trimethyl-<i>N</i>-(trimethylsilyl)\
silanaminato]molybdenum(VI)
;
loop_
    _publ_author_name
    _publ_author_footnote
    _publ_author_address
    'Geng, Caiwei' .
;
College of Chemistry, Beijing Normal University, Beijing 100875,
People's Republic of China
;
    'Hao, Xiang' .
;
Institute of Chemistry, Chinese Academy of Sciences, Beijing 100190,
People's Republic of China
;
    'Jiao, Peng' .
;
College of Chemistry, Beijing Normal University, Beijing 100875,
People's Republic of China
;
_publ_section_synopsis
;
In the title compound, the Mo^VI^ cation is located on a mirror plane and has a
distorted tetrahedral coordination geometry. The Mo\\tb N bond length is
1.633(6) \%A.
;
