# Supplementary material for: Crystal structure of nitridobis(tri­methyl­silanolato)[1,1,1-trimethyl-N-(tri­methyl­sil­yl)silanaminato]molybdenum(VI)
Source: Acta Crystallogr E Crystallogr Commun. 2015 Nov 14;71(Pt 12):1497–500. doi: 10.1107/S2056989015021192 (PMC4719822; doi:10.1107/S2056989015021192)
Supplement: Supplementary file 2 [file e-71-01497-Isup2.hkl]

data_I                                                                          
_shelx_title ' 3 in Pnma'                                                       
_shelx_refln_list_code          4                                               
_shelx_F_calc_maximum      209.25                                               
_exptl_crystal_F_000       944.00                                               
_reflns_d_resolution_high  0.7711                                               
                                                                                
loop_                                                                           
 _space_group_symop_operation_xyz                                               
 'x, y, z'                                                                      
 '-x+1/2, -y, z+1/2'                                                            
 '-x, y+1/2, -z'                                                                
 'x+1/2, -y+1/2, -z+1/2'                                                        
 '-x, -y, -z'                                                                   
 'x-1/2, y, -z-1/2'                                                             
 'x, -y-1/2, z'                                                                 
 '-x-1/2, y-1/2, z-1/2'                                                         
                                                                                
_cell_length_a    10.6847                                                       
_cell_length_b    18.2361                                                       
_cell_length_c    13.2283                                                       
_cell_angle_alpha  90.000                                                       
_cell_angle_beta   90.000                                                       
_cell_angle_gamma  90.000                                                       
                                                                                
_shelx_F_squared_multiplier     1.000                                           
                                                                                
loop_                                                                           
 _refln_index_h                                                                 
 _refln_index_k                                                                 
 _refln_index_l                                                                 
 _refln_F_squared_calc                                                          
 _refln_F_squared_meas                                                          
 _refln_F_squared_sigma                                                         
 _refln_observed_status                                                         
   2   0   0      35079.25      32751.62       232.09 o                         
   4   0   0       4395.84       4182.31        35.33 o                         
   6   0   0       1768.17       1678.92       166.69 o                         
   8   0   0        798.70        725.39        27.39 o                         
  10   0   0         28.26          8.65         7.15 o                         
   2   1   0        250.03        196.11        16.12 o                         
   4   1   0      23018.59      24494.53       125.22 o                         
   6   1   0        132.57        122.23         5.38 o                         
   8   1   0       3380.92       3246.99        86.87 o                         
  10   1   0        484.94        509.38        27.73 o                         
   2   2   0       1593.49       1188.95        43.10 o                         
   4   2   0       1613.90       1210.11        23.76 o                         
   6   2   0       1936.52       1990.83        35.13 o                         
   8   2   0         67.45         64.17         5.06 o                         
  10   2   0         46.75         48.24         8.34 o                         
   2   3   0      15789.08      15193.59       147.15 o                         
   4   3   0      35328.27      33347.78       236.53 o                         
   6   3   0       2390.35       2394.30        28.87 o                         
   8   3   0       2343.73       2616.14        92.30 o                         
  10   3   0        502.42        539.34        21.99 o                         
  12   3   0         56.59         43.39        12.46 o                         
   0   4   0      30665.58      35145.26       462.13 o                         
   2   4   0        468.80        344.91         9.33 o                         
   4   4   0       6916.58       7306.62        38.91 o                         
   6   4   0       1722.14       1670.44        36.87 o                         
   8   4   0          1.22          9.11         3.66 o                         
  10   4   0        112.88        100.26        12.20 o                         
  12   4   0        669.26        693.08       162.17 o                         
   2   5   0       1140.76       1468.72        17.25 o                         
   4   5   0       7707.19       9904.39       200.23 o                         
   6   5   0         22.43         17.54         3.92 o                         
   8   5   0       5041.31       5397.48       222.62 o                         
  10   5   0        827.42        717.77        39.58 o                         
  12   5   0         25.07         21.34         8.80 o                         
   0   6   0      43786.14      38898.65       276.10 o                         
   2   6   0       1357.19        496.84         5.34 o                         
   4   6   0       4155.03       4252.00        49.66 o                         
   6   6   0       2480.76       2481.94        66.67 o                         
   8   6   0        455.87        502.88        21.56 o                         
  10   6   0          1.15         13.72         7.62 o                         
  12   6   0        385.41        386.55        24.88 o                         
   2   7   0        448.17        207.35         9.17 o                         
   4   7   0       7150.20       6639.35        83.29 o                         
   6   7   0        193.01        205.25         9.09 o                         
   8   7   0       3215.89       3383.77       213.55 o                         
  10   7   0        530.07        630.20        31.33 o                         
  12   7   0         44.00         63.48        18.12 o                         
   0   8   0      18347.27      17352.86       241.76 o                         
   2   8   0        400.00        393.67        18.13 o                         
   4   8   0       4036.55       4441.77        52.20 o                         
   6   8   0       2417.83       2735.09       210.66 o                         
   8   8   0        131.13        161.42         9.48 o                         
  10   8   0         53.82         59.82        13.01 o                         
  12   8   0        379.65        372.72        76.52 o                         
   2   9   0       3261.83       4387.92        51.78 o                         
   4   9   0      13435.88      14655.64       255.62 o                         
   6   9   0        927.26        969.14        70.33 o                         
   8   9   0        694.87        664.12        48.13 o                         
  10   9   0        244.14        269.43        22.72 o                         
  12   9   0         43.83         37.30        13.87 o                         
   0  10   0      19969.35      19715.12      1416.43 o                         
   2  10   0        436.31        348.13        25.29 o                         
   4  10   0        871.89        993.35        14.32 o                         
   6  10   0        907.11        856.12        53.72 o                         
   8  10   0          0.15          9.92         3.51 o                         
  10  10   0         46.35         20.75         9.79 o                         
  12  10   0        239.19        336.72        50.07 o                         
   2  11   0       1514.33        992.00        75.90 o                         
   4  11   0       4600.77       4634.78        90.44 o                         
   6  11   0         55.64         78.41         5.84 o                         
   8  11   0       1105.05       1158.87        61.75 o                         
  10  11   0        261.05        225.01        17.61 o                         
  12  11   0         37.15         22.40         9.43 o                         
   0  12   0      23947.25      25027.02      1530.84 o                         
   2  12   0       3993.05       3936.98        77.42 o                         
   4  12   0         21.17         44.48        20.14 o                         
   6  12   0        721.16        758.87        60.92 o                         
   8  12   0        146.88        241.40        33.45 o                         
  10  12   0          4.53         33.33         9.67 o                         
   2  13   0        239.81        329.73        50.31 o                         
   4  13   0       1232.19       1343.29        45.80 o                         
   6  13   0         30.33         16.17         9.98 o                         
   8  13   0        781.02        884.77        45.04 o                         
  10  13   0        136.77        148.29        16.00 o                         
   0  14   0       5984.70       5629.28       462.25 o                         
   2  14   0        200.22        178.84        17.10 o                         
   4  14   0        753.00        789.63        30.27 o                         
   6  14   0        777.13        840.92        37.53 o                         
   8  14   0         58.44         61.51        14.58 o                         
  10  14   0         16.81         11.28         8.18 o                         
   2  15   0       1007.56        989.57        36.50 o                         
   4  15   0       2694.97       2761.12        91.66 o                         
   6  15   0        168.15        220.45        21.40 o                         
   8  15   0        242.28        211.49        16.70 o                         
  10  15   0        114.66         85.88        18.47 o                         
   0  16   0        754.81        653.86        34.63 o                         
   2  16   0         36.24         27.89         7.45 o                         
   4  16   0        558.26        516.68        30.19 o                         
   6  16   0        250.00        240.99        19.79 o                         
   8  16   0          0.73         10.81         9.51 o                         
  10  16   0         49.97         34.78        12.14 o                         
   2  17   0        360.15        352.87        26.87 o                         
   4  17   0        581.95        591.62        27.94 o                         
   6  17   0          7.09         16.98         9.94 o                         
   8  17   0        412.30        405.69        28.46 o                         
   0  18   0       1747.09       1682.16        86.70 o                         
   2  18   0        230.24        261.27        32.48 o                         
   4  18   0        161.00        160.26        38.85 o                         
   6  18   0        292.79        370.63        23.78 o                         
   8  18   0         34.34         46.30        15.01 o                         
   2  19   0         58.31         62.20         7.73 o                         
   4  19   0        100.77        117.99        41.33 o                         
   6  19   0         14.22          0.04         9.24 o                         
   8  19   0        178.42        136.31        24.92 o                         
   0  20   0        574.20        459.15        34.86 o                         
   2  20   0         31.78         24.43         4.92 o                         
   4  20   0        179.14        112.06        13.30 o                         
   6  20   0        206.91        144.52        25.74 o                         
   2  21   0        218.68        208.36        17.98 o                         
   4  21   0        364.47        246.96        82.18 o                         
   6  21   0         36.13         32.07        11.67 o                         
   0  22   0        217.26        227.92        25.23 o                         
   2  22   0         17.98         28.04        13.89 o                         
   4  22   0         34.53         32.50        14.86 o                         
   2  23   0         86.87         68.84        10.22 o                         
   2   0   1        702.27        243.86        27.00 o                         
   3   0   1      12312.09      14429.94       104.63 o                         
   4   0   1       1815.18       1212.26        26.38 o                         
   5   0   1        115.24        179.60        24.44 o                         
   6   0   1         75.98         31.86         3.35 o                         
   7   0   1       1105.93       1032.70        53.14 o                         
   8   0   1        214.98        250.88        21.92 o                         
   9   0   1        592.89        644.93        38.81 o                         
  10   0   1         94.33         83.61         7.50 o                         
  11   0   1        210.65        189.96        24.21 o                         
   2   1   1       3034.83       2659.17        31.03 o                         
   3   1   1       7603.15       7935.27        77.66 o                         
   4   1   1        156.79        159.99         6.28 o                         
   5   1   1       5108.30       5143.50       116.15 o                         
   6   1   1        473.37        515.24        12.81 o                         
   7   1   1       4960.87       5275.69       100.21 o                         
   8   1   1         36.70         30.23         7.71 o                         
   9   1   1         31.87         44.89        10.35 o                         
  10   1   1         92.15         90.11         8.96 o                         
  11   1   1        603.75        557.81        15.64 o                         
  12   1   1          0.04          7.78         5.54 o                         
   1   2   1      40592.25      34106.62       451.25 o                         
   2   2   1       1752.28       1012.19        37.41 o                         
   3   2   1      24395.85      20467.49        96.91 o                         
   4   2   1         20.87         14.52         2.10 o                         
   5   2   1       3812.28       3522.86        64.83 o                         
   6   2   1        467.34        478.14        11.16 o                         
   7   2   1         29.11         53.37         7.17 o                         
   8   2   1         87.26         86.51         4.83 o                         
   9   2   1        406.05        498.11        13.67 o                         
  10   2   1         93.11         84.44         5.84 o                         
  11   2   1        208.67        229.25        15.68 o                         
  12   2   1         24.70         26.49         7.51 o                         
   0   3   1        785.61       1172.27        72.10 o                         
   1   3   1       2132.85       2081.49        50.61 o                         
   2   3   1       1797.82       1567.54        34.02 o                         
   3   3   1         25.32         96.48         6.38 o                         
   4   3   1        363.34        424.45        11.45 o                         
   5   3   1      12138.43      12451.77       327.86 o                         
   6   3   1        364.66        447.93        13.76 o                         
   7   3   1       2873.72       2948.04        78.65 o                         
   8   3   1        194.66        189.18        10.06 o                         
   9   3   1        300.01        274.86         9.33 o                         
  10   3   1         13.56         23.03         3.76 o                         
  11   3   1        982.82       1029.91        49.71 o                         
  12   3   1          9.06          9.28         6.96 o                         
   1   4   1      28758.82      29137.54       162.53 o                         
   2   4   1         34.03        144.20         9.67 o                         
   3   4   1       9529.33      10362.74       305.74 o                         
   4   4   1         41.15         59.75         2.94 o                         
   5   4   1       1091.52       1157.32        14.86 o                         
   6   4   1        139.22        160.86         5.92 o                         
   7   4   1        393.01        471.21        13.23 o                         
   8   4   1        132.72        142.44         7.54 o                         
   9   4   1        857.85        927.53        23.62 o                         
  10   4   1        151.77        165.80         9.30 o                         
  11   4   1        284.49        256.13        31.70 o                         
  12   4   1          7.87          9.41         4.42 o                         
   0   5   1        336.03        553.04        21.04 o                         
   1   5   1      17170.53      19286.22       153.20 o                         
   2   5   1       3960.92       4264.66        67.93 o                         
   3   5   1       4861.71       4180.56        21.99 o                         
   4   5   1        668.03        673.79        15.85 o                         
   5   5   1       7022.87       7122.22       173.11 o                         
   6   5   1        696.85        600.91        18.00 o                         
   7   5   1       3858.16       3857.04        48.43 o                         
   8   5   1         65.29         48.19         4.87 o                         
   9   5   1          7.68         14.43         4.98 o                         
  10   5   1         25.22         34.45         6.16 o                         
  11   5   1        546.37        566.03        29.01 o                         
  12   5   1          5.81         17.30         5.88 o                         
   1   6   1       5915.86       4488.32        76.43 o                         
   2   6   1        104.95        241.85        10.62 o                         
   3   6   1       1537.05       1061.66        15.19 o                         
   4   6   1          8.69         13.20         3.04 o                         
   5   6   1       1033.46       1031.97        22.48 o                         
   6   6   1         31.35         59.99         2.72 o                         
   7   6   1       3225.01       3180.95        55.69 o                         
   8   6   1        240.02        252.47        12.15 o                         
   9   6   1       1296.78       1363.17        38.05 o                         
  10   6   1        156.71        114.68        27.08 o                         
  11   6   1        282.29        264.30        16.71 o                         
  12   6   1          6.25          5.49         4.57 o                         
  13   6   1         61.43         78.76        16.00 o                         
   0   7   1         44.21         24.93         2.76 o                         
   1   7   1       6840.30       5886.57        94.31 o                         
   2   7   1       1795.43       1576.71        36.89 o                         
   3   7   1        866.83       1061.06        15.09 o                         
   4   7   1        287.74        218.33         5.70 o                         
   5   7   1       4755.15       4699.86        82.67 o                         
   6   7   1        436.34        354.73        10.07 o                         
   7   7   1       4418.55       4862.69        97.22 o                         
   8   7   1         20.06         23.73         3.42 o                         
   9   7   1          1.10         10.12         4.55 o                         
  10   7   1         23.09         13.00         5.74 o                         
  11   7   1        392.84        405.80        22.86 o                         
  12   7   1          5.06         10.98         9.16 o                         
  13   7   1         39.04         53.77        12.89 o                         
   1   8   1       6366.73       7025.29        93.18 o                         
   2   8   1         22.09         41.49         3.81 o                         
   3   8   1       8334.92       9022.56       261.58 o                         
   4   8   1        124.45        129.34         3.91 o                         
   5   8   1        430.64        380.12        12.27 o                         
   6   8   1         62.13         53.78         3.26 o                         
   7   8   1        394.15        396.49        11.21 o                         
   8   8   1         40.16         52.50        13.48 o                         
   9   8   1        382.74        432.40        15.59 o                         
  10   8   1         48.42         41.98        13.11 o                         
  11   8   1        154.43        189.78        15.60 o                         
  12   8   1          9.04         13.25         5.30 o                         
  13   8   1         45.90         37.14        11.32 o                         
   0   9   1        164.93        181.23         8.25 o                         
   1   9   1        904.13        969.38        33.69 o                         
   2   9   1         58.70         27.65         2.05 o                         
   3   9   1         69.53         76.76         2.99 o                         
   4   9   1        279.43        318.39        16.23 o                         
   5   9   1       3029.46       3098.57        49.24 o                         
   6   9   1        136.70        122.01         7.73 o                         
   7   9   1       1446.44       1399.11        45.70 o                         
   8   9   1         37.41         31.94         3.79 o                         
   9   9   1        164.19        151.85        29.77 o                         
  10   9   1          4.29         15.73         6.08 o                         
  11   9   1        525.58        553.28        41.47 o                         
  12   9   1          6.94          9.22         5.35 o                         
   1  10   1       7114.20       6929.32       152.23 o                         
   2  10   1          7.70         14.30         4.72 o                         
   3  10   1       9414.99       9906.28       158.11 o                         
   4  10   1        137.71        125.04         5.68 o                         
   5  10   1       1900.12       1990.39        25.99 o                         
   6  10   1        164.55        149.32         7.40 o                         
   7  10   1         11.47          9.16         4.45 o                         
   8  10   1         23.05         33.74         8.28 o                         
   9  10   1        247.12        251.70        16.53 o                         
  10  10   1         18.38         24.51        17.96 o                         
  11  10   1        105.69        124.47        16.41 o                         
  12  10   1          7.10         24.19         6.44 o                         
   0  11   1        426.48        448.73        24.95 o                         
   1  11   1       5041.86       5174.50        77.97 o                         
   2  11   1        184.17        175.13         8.20 o                         
   3  11   1       1801.08       1685.20        46.71 o                         
   4  11   1         28.53         33.60         4.22 o                         
   5  11   1       1120.67       1040.06        24.14 o                         
   6  11   1         10.30          8.80         5.77 o                         
   7  11   1        793.71        617.87        82.09 o                         
   8  11   1          5.72          7.99         9.50 o                         
   9  11   1         21.79         31.17        14.54 o                         
  10  11   1         16.97         46.21        11.58 o                         
  11  11   1        248.68        285.46        24.68 o                         
  12  11   1          0.52         18.64         6.97 o                         
   1  12   1       2586.20       2158.90        34.61 o                         
   2  12   1          0.39         25.55         8.01 o                         
   3  12   1       1830.93       1743.87        74.25 o                         
   4  12   1          0.43         13.19         8.88 o                         
   5  12   1         36.00         33.04         3.81 o                         
   6  12   1          1.07          9.21         6.63 o                         
   7  12   1        414.42        328.14        38.79 o                         
   8  12   1         74.44         63.94        16.49 o                         
   9  12   1        275.93        338.46        23.60 o                         
  10  12   1         12.55         18.89         7.25 o                         
  11  12   1         43.69         63.03        21.38 o                         
   0  13   1        807.31        880.69        35.73 o                         
   1  13   1       4331.04       4693.44        65.01 o                         
   2  13   1        299.53        338.99        15.96 o                         
   3  13   1        792.25        756.84        27.19 o                         
   4  13   1          1.55         15.09         4.17 o                         
   5  13   1       1182.12       1233.03        31.42 o                         
   6  13   1         14.42         13.27         2.19 o                         
   7  13   1       1101.32       1045.09       129.99 o                         
   8  13   1          0.10         22.48         8.95 o                         
   9  13   1          4.08         23.89         9.69 o                         
  10  13   1         12.64         21.88        13.34 o                         
  11  13   1        146.94        156.84        26.10 o                         
   1  14   1       1301.86       1257.87        24.57 o                         
   2  14   1          2.32         12.94         5.36 o                         
   3  14   1       1895.89       2117.12        49.39 o                         
   4  14   1         15.85         15.15         5.28 o                         
   5  14   1        245.44        268.14        12.46 o                         
   6  14   1         19.03         21.64         3.44 o                         
   7  14   1         68.61         54.94         8.21 o                         
   8  14   1         19.09         18.41         8.31 o                         
   9  14   1         75.30         71.01        11.05 o                         
  10  14   1          6.34         10.63         7.84 o                         
  11  14   1         17.56         30.44         8.58 o                         
   0  15   1          1.47         12.37         6.84 o                         
   1  15   1        109.20         90.83         8.02 o                         
   2  15   1        102.12        162.49        10.38 o                         
   3  15   1         33.75         19.75         4.66 o                         
   4  15   1        117.89        149.47         9.09 o                         
   5  15   1        926.91        894.41        28.27 o                         
   6  15   1         12.44         11.77         3.47 o                         
   7  15   1        445.06        407.39        22.81 o                         
   8  15   1          8.13         15.29         9.28 o                         
   9  15   1         28.99         24.08         7.92 o                         
  10  15   1          0.00         24.59         9.32 o                         
   1  16   1        869.84        684.71        17.97 o                         
   2  16   1         11.08          8.74         3.60 o                         
   3  16   1       1743.36       1687.24        45.59 o                         
   4  16   1         62.64         62.53        10.81 o                         
   5  16   1        225.77        263.05        18.17 o                         
   6  16   1         12.46         25.01        11.20 o                         
   7  16   1         71.09         61.46        11.34 o                         
   8  16   1         23.35         24.44        22.56 o                         
   9  16   1        131.68         95.76        10.31 o                         
  10  16   1         12.87         33.90         8.35 o                         
   0  17   1         21.14         39.99         7.61 o                         
   1  17   1        393.23        482.23        15.38 o                         
   2  17   1          7.02         10.65         3.69 o                         
   3  17   1         26.26         27.74         7.85 o                         
   4  17   1         14.85         14.45         3.79 o                         
   5  17   1        336.73        315.01        12.36 o                         
   6  17   1          2.26         11.12         4.30 o                         
   7  17   1        245.45        273.00        48.76 o                         
   8  17   1          1.41          7.17        13.05 o                         
   9  17   1          4.05          4.14        11.04 o                         
   1  18   1        207.62        177.24        11.80 o                         
   2  18   1         11.12         19.19         5.40 o                         
   3  18   1        200.86        230.68        19.50 o                         
   4  18   1          2.05          2.30         4.19 o                         
   5  18   1         17.77         15.52         7.18 o                         
   6  18   1          6.43          5.93        20.36 o                         
   7  18   1        243.03        240.40        22.07 o                         
   8  18   1         26.58         29.50         7.24 o                         
   0  19   1         47.28         32.68         8.78 o                         
   1  19   1        576.35        582.27        34.68 o                         
   2  19   1          0.02         11.36         5.22 o                         
   3  19   1         34.96         32.92         4.61 o                         
   4  19   1         22.02         19.70         3.13 o                         
   5  19   1        284.67        279.17        22.81 o                         
   6  19   1         12.24         22.19         7.45 o                         
   7  19   1        250.15        240.06        26.61 o                         
   8  19   1          1.23         23.47        17.18 o                         
   1  20   1        150.88        155.06        16.61 o                         
   2  20   1          0.00         17.71         4.06 o                         
   3  20   1        278.31        272.65        22.80 o                         
   4  20   1         10.24          8.13         6.83 o                         
   5  20   1         29.65         43.14        11.06 o                         
   6  20   1          3.62         17.87         7.29 o                         
   7  20   1         25.14         61.50        12.14 o                         
   0  21   1          2.91         15.50        17.92 o                         
   1  21   1         65.70         46.37         5.02 o                         
   2  21   1          2.39          7.89         3.28 o                         
   3  21   1          0.56          8.53         3.18 o                         
   4  21   1          7.29         24.71         8.46 o                         
   5  21   1        122.08         90.67        13.53 o                         
   6  21   1          0.55         11.72         7.02 o                         
   1  22   1        119.33        100.95         7.59 o                         
   2  22   1          2.66         19.47         6.89 o                         
   3  22   1        310.87        265.13        41.73 o                         
   4  22   1         12.11         16.47         5.76 o                         
   0  23   1         20.24         16.87         6.52 o                         
   1  23   1        121.01        138.06        12.59 o                         
   2  23   1          4.47         29.82         6.12 o                         
   3  23   1         13.64         22.77         5.52 o                         
   1   0   2       7625.64      10912.02       143.99 o                         
   2   0   2      25636.68      29384.58       643.19 o                         
   3   0   2        259.18        220.12        13.19 o                         
   4   0   2        200.52        220.28        15.58 o                         
   5   0   2        427.15        670.92        31.18 o                         
   6   0   2       4207.11       4958.04       136.99 o                         
   7   0   2       1198.35       1246.04        67.63 o                         
   8   0   2        767.72        681.84        18.71 o                         
   9   0   2         32.33         22.52         3.98 o                         
  10   0   2         89.02        120.85        11.87 o                         
  11   0   2        190.96        159.93        19.38 o                         
  12   0   2        220.03        186.30        13.05 o                         
   1   1   2         24.86         51.02         4.37 o                         
   2   1   2       7870.12       8568.35       100.54 o                         
   3   1   2       5513.19       6148.56        44.85 o                         
   4   1   2       8120.47       7788.84       177.26 o                         
   5   1   2         79.68         76.75         2.58 o                         
   6   1   2         88.75         83.60         6.10 o                         
   7   1   2        324.95        371.00        10.28 o                         
   8   1   2       1827.49       1720.92        62.29 o                         
   9   1   2         63.53         56.36         5.20 o                         
  10   1   2        708.94        712.23        31.08 o                         
  11   1   2         28.49         18.36         9.83 o                         
  12   1   2         45.58         34.98        11.08 o                         
   0   2   2      12822.72       9962.93       378.75 o                         
   1   2   2          2.24        132.94         5.77 o                         
   2   2   2       4645.70       3441.41        63.64 o                         
   3   2   2         29.36         20.25         2.36 o                         
   4   2   2       4280.11       3939.40        50.94 o                         
   5   2   2         74.39         93.53         4.45 o                         
   6   2   2       4750.27       4876.57       104.72 o                         
   7   2   2        606.21        560.50        14.81 o                         
   8   2   2        157.59        177.04         8.02 o                         
   9   2   2          2.44         15.60         6.58 o                         
  10   2   2        292.56        315.35        16.10 o                         
  11   2   2        337.40        374.39        30.25 o                         
  12   2   2        358.55        389.89        42.09 o                         
   1   3   2       2243.71       2366.34        57.90 o                         
   2   3   2      17431.82      17060.58       217.61 o                         
   3   3   2       4080.24       3175.53       149.37 o                         
   4   3   2      12828.08      13936.64       105.81 o                         
   5   3   2        657.77        655.38        29.78 o                         
   6   3   2        838.47        742.74        15.28 o                         
   7   3   2        158.30        104.77         4.72 o                         
   8   3   2       1051.61       1232.91        25.90 o                         
   9   3   2         42.57         41.11         4.42 o                         
  10   3   2        662.50        657.46        20.80 o                         
  11   3   2         52.10         55.42        13.14 o                         
  12   3   2         21.53         15.72         7.74 o                         
   0   4   2       4356.32       6871.82       174.29 o                         
   1   4   2         55.23         92.04         4.72 o                         
   2   4   2        866.72        682.06        13.39 o                         
   3   4   2        194.36        285.90        11.24 o                         
   4   4   2       3907.73       4018.46        32.71 o                         
   5   4   2        216.55        362.14        10.55 o                         
   6   4   2       4132.88       4262.37        85.24 o                         
   7   4   2        737.12        818.17        49.64 o                         
   8   4   2         43.22         57.17         6.68 o                         
   9   4   2          1.19         12.41         3.34 o                         
  10   4   2        311.45        294.88        13.05 o                         
  11   4   2        298.19        266.18        15.71 o                         
  12   4   2        378.76        435.17        46.50 o                         
  13   4   2          2.32         24.72         9.79 o                         
   1   5   2         93.50         82.00         6.16 o                         
   2   5   2       7402.00       7070.00        44.84 o                         
   3   5   2        520.92        416.37         7.39 o                         
   4   5   2       4116.45       3968.09        68.02 o                         
   5   5   2       1026.26       1022.78        27.04 o                         
   6   5   2        186.84        161.61        14.24 o                         
   7   5   2       1885.31       1922.92        58.29 o                         
   8   5   2       2228.19       2346.66        62.63 o                         
   9   5   2         47.08         46.80         5.91 o                         
  10   5   2        825.10        725.09        22.90 o                         
  11   5   2        102.82         90.65        13.36 o                         
  12   5   2         13.91         16.63        11.12 o                         
  13   5   2         10.37          9.16         6.68 o                         
   0   6   2      32891.30      32826.82       118.77 o                         
   1   6   2        538.44        179.42         6.05 o                         
   2   6   2       3289.36       3073.25        42.65 o                         
   3   6   2          0.04         10.16         3.61 o                         
   4   6   2        942.44        908.75        17.32 o                         
   5   6   2        207.19        136.42         6.85 o                         
   6   6   2       4217.93       4218.54        73.62 o                         
   7   6   2       1368.51       1429.55        45.66 o                         
   8   6   2        515.48        500.05        18.79 o                         
   9   6   2        102.00        102.17         7.29 o                         
  10   6   2         84.46         82.81        10.73 o                         
  11   6   2        106.11         84.68        33.74 o                         
  12   6   2        214.84        172.21        22.23 o                         
  13   6   2          0.01         15.21         8.18 o                         
   1   7   2        153.77         86.83         5.85 o                         
   2   7   2       1605.17       1427.40        22.26 o                         
   3   7   2         19.46         11.35         2.21 o                         
   4   7   2       2506.77       2408.95        28.62 o                         
   5   7   2        824.47        810.64        21.61 o                         
   6   7   2        545.09        492.95        16.59 o                         
   7   7   2       1243.60       1041.46        25.96 o                         
   8   7   2       1520.91       1547.71        44.63 o                         
   9   7   2         30.80         15.42         5.81 o                         
  10   7   2        575.21        629.24        22.75 o                         
  11   7   2         68.98         92.08        25.43 o                         
  12   7   2         20.20         19.27        16.27 o                         
  13   7   2          4.34         12.93         9.94 o                         
   0   8   2       9347.52       8628.14       228.23 o                         
   1   8   2         23.59         15.38         3.38 o                         
   2   8   2         29.07         32.90         3.89 o                         
   3   8   2          2.65          6.36         2.60 o                         
   4   8   2       2171.19       2233.61        23.98 o                         
   5   8   2         51.28        119.59         4.76 o                         
   6   8   2       3259.33       3260.18        53.29 o                         
   7   8   2        567.11        569.81        19.28 o                         
   8   8   2        211.28        200.77        13.51 o                         
   9   8   2          0.21         11.79         3.56 o                         
  10   8   2        189.54        170.89        23.03 o                         
  11   8   2        133.92        113.59        17.23 o                         
  12   8   2        222.87        172.44        26.06 o                         
   1   9   2        490.20        642.24         8.25 o                         
   2   9   2       6874.08       7049.45       223.54 o                         
   3   9   2       1878.24       2107.03        42.14 o                         
   4   9   2       7603.35       8563.16       146.62 o                         
   5   9   2        162.68        221.68         8.02 o                         
   6   9   2        264.46        196.22        10.33 o                         
   7   9   2          5.85          6.08         2.91 o                         
   8   9   2        400.47        403.68        31.13 o                         
   9   9   2          7.71          7.19         3.13 o                         
  10   9   2        333.50        402.20        28.81 o                         
  11   9   2         33.31         30.54         7.29 o                         
  12   9   2         12.24         23.39         6.52 o                         
   0  10   2       4388.98       4378.89       188.66 o                         
   1  10   2         62.97         92.18         6.50 o                         
   2  10   2        822.34        841.70        31.46 o                         
   3  10   2          1.88         31.77         9.56 o                         
   4  10   2        751.96        765.09        18.77 o                         
   5  10   2         14.24         43.11         8.79 o                         
   6  10   2       1286.46       1199.22        75.82 o                         
   7  10   2        149.54        103.74        12.95 o                         
   8  10   2         21.00         37.38        12.36 o                         
   9  10   2         18.16         22.53         5.70 o                         
  10  10   2        168.74        127.77        21.85 o                         
  11  10   2        103.17         83.07        29.01 o                         
  12  10   2        165.69        137.28        16.19 o                         
   1  11   2        328.10        232.83        17.43 o                         
   2  11   2       2999.24       2745.22       110.06 o                         
   3  11   2       1044.41        842.65        21.92 o                         
   4  11   2       1933.82       2013.40        42.79 o                         
   5  11   2         25.96         35.00         6.58 o                         
   6  11   2          1.24          9.30         3.74 o                         
   7  11   2         27.01         29.36         7.31 o                         
   8  11   2        714.63        646.13        77.96 o                         
   9  11   2          0.44         18.39         6.79 o                         
  10  11   2        290.53        261.20        40.15 o                         
  11  11   2         19.40         40.82        10.54 o                         
  12  11   2          8.07          9.88         5.86 o                         
   0  12   2       8613.88       9079.86       233.68 o                         
   1  12   2       1070.02       1049.62        16.97 o                         
   2  12   2       3264.08       3222.83        59.10 o                         
   3  12   2        619.80        576.58        36.27 o                         
   4  12   2        257.83        247.44        10.54 o                         
   5  12   2         11.71         13.08         2.13 o                         
   6  12   2       1148.05       1083.01        87.32 o                         
   7  12   2        229.38        227.25        14.13 o                         
   8  12   2        177.21        180.63        35.65 o                         
   9  12   2          2.98         15.97        14.03 o                         
  10  12   2         22.59         31.54         7.96 o                         
  11  12   2         28.52         26.01         9.85 o                         
   1  13   2         78.75        136.74         7.96 o                         
   2  13   2        960.75        989.78        19.03 o                         
   3  13   2        135.01        161.55         8.38 o                         
   4  13   2        652.11        739.86        33.22 o                         
   5  13   2         37.56         42.37         5.38 o                         
   6  13   2         27.95         27.47         5.41 o                         
   7  13   2         37.98         32.12        16.12 o                         
   8  13   2        498.69        508.07        27.43 o                         
   9  13   2          3.81         34.28        10.35 o                         
  10  13   2        140.40         96.54        16.51 o                         
  11  13   2          4.04         22.43         7.93 o                         
   0  14   2       2276.80       2411.72        79.16 o                         
   1  14   2          1.26         14.56         3.98 o                         
   2  14   2        355.84        311.99        10.68 o                         
   3  14   2          0.49         14.22         3.35 o                         
   4  14   2        507.84        463.56        16.37 o                         
   5  14   2         94.45        132.55         7.99 o                         
   6  14   2        851.08        893.58        28.92 o                         
   7  14   2        217.16        229.89        21.03 o                         
   8  14   2         83.86         86.89        13.85 o                         
   9  14   2          0.48          9.00         7.90 o                         
  10  14   2         52.00         35.57        12.11 o                         
  11  14   2         35.93         24.74        12.26 o                         
   1  15   2        162.69        153.17        10.95 o                         
   2  15   2       1422.72       1444.49        52.90 o                         
   3  15   2        351.84        279.06        13.86 o                         
   4  15   2       1482.79       1534.06        52.95 o                         
   5  15   2         26.23         37.50         5.73 o                         
   6  15   2         39.98         39.40         8.18 o                         
   7  15   2          0.01         12.96         5.41 o                         
   8  15   2        156.64        153.18        12.77 o                         
   9  15   2          0.69         11.95         5.07 o                         
  10  15   2         93.69         87.21        11.90 o                         
   0  16   2        529.49        540.79        25.51 o                         
   1  16   2        168.38        170.81         9.72 o                         
   2  16   2         11.05         24.56         5.09 o                         
   3  16   2         24.94         33.99         6.96 o                         
   4  16   2        320.74        248.07        12.93 o                         
   5  16   2         47.96         50.79         7.84 o                         
   6  16   2        390.46        433.86        31.91 o                         
   7  16   2         59.56         44.39         9.73 o                         
   8  16   2          6.16         22.10         7.72 o                         
   9  16   2          4.83         20.87         9.39 o                         
  10  16   2         64.71         51.61         9.80 o                         
   1  17   2         55.18         57.98         8.19 o                         
   2  17   2        510.58        467.75        16.38 o                         
   3  17   2         21.22         28.04         4.08 o                         
   4  17   2        412.71        366.67        39.14 o                         
   5  17   2         54.73         46.46         6.27 o                         
   6  17   2          7.58         15.61         4.33 o                         
   7  17   2         73.42         60.59         9.77 o                         
   8  17   2        221.59        209.10        32.17 o                         
   9  17   2         21.78         19.74        10.42 o                         
   0  18   2       1079.63       1136.13        36.52 o                         
   1  18   2         54.34         53.53         5.52 o                         
   2  18   2        234.61        249.02        10.35 o                         
   3  18   2         33.83         56.86         4.98 o                         
   4  18   2         82.53         58.09         5.25 o                         
   5  18   2         25.66         25.04         6.32 o                         
   6  18   2        281.26        330.78        94.19 o                         
   7  18   2         78.49        106.80        14.33 o                         
   8  18   2         32.83         46.13        10.69 o                         
   1  19   2         11.08         33.80         6.34 o                         
   2  19   2        153.16        156.03        11.53 o                         
   3  19   2          0.11          7.20         2.82 o                         
   4  19   2         91.10         88.57         8.72 o                         
   5  19   2         38.46         29.63         6.73 o                         
   6  19   2         23.68         18.11         7.68 o                         
   7  19   2         26.78         17.45        13.64 o                         
   8  19   2        125.52        106.83        24.03 o                         
   0  20   2        408.01        395.02        17.17 o                         
   1  20   2          0.31         23.39         5.92 o                         
   2  20   2         67.46         86.18        14.45 o                         
   3  20   2          0.11         16.70         5.53 o                         
   4  20   2         90.32         77.88        18.26 o                         
   5  20   2         25.05         36.91         6.97 o                         
   6  20   2        192.55        161.94        20.14 o                         
   7  20   2         31.94         31.81         8.38 o                         
   1  21   2         32.31         35.95         5.66 o                         
   2  21   2        202.13        176.99        10.19 o                         
   3  21   2         73.17         68.60        10.91 o                         
   4  21   2        212.86        214.45        27.16 o                         
   5  21   2         12.04         20.75        17.65 o                         
   6  21   2          8.31         15.92         7.15 o                         
   0  22   2        107.60         79.76        15.35 o                         
   1  22   2          0.77         14.70         4.33 o                         
   2  22   2         11.61         20.86         5.08 o                         
   3  22   2          4.29         16.93         4.86 o                         
   4  22   2         38.18         39.01         9.75 o                         
   1  23   2         10.03         18.30         4.75 o                         
   2  23   2         99.26         71.98         7.46 o                         
   2   0   3        235.00         86.51         5.25 o                         
   3   0   3      10903.10       9502.48       385.49 o                         
   4   0   3          3.72          8.45         2.27 o                         
   5   0   3       1056.58        719.29        48.48 o                         
   6   0   3         79.30        139.78         9.54 o                         
   7   0   3       3976.24       3742.02       136.98 o                         
   8   0   3        816.56        830.90        22.92 o                         
   9   0   3       1568.70       1694.81        79.08 o                         
  10   0   3        337.56        361.44        14.88 o                         
  11   0   3         44.98         39.15        12.46 o                         
  12   0   3         58.76         66.93        13.91 o                         
   0   1   3      17139.42      18694.63       136.62 o                         
   1   1   3      33068.38      30641.10       508.42 o                         
   2   1   3       5056.59       5372.50        48.38 o                         
   3   1   3        808.51        587.97        19.43 o                         
   4   1   3        493.97        521.58        12.93 o                         
   5   1   3       2294.40       2409.05        58.61 o                         
   6   1   3        857.38        884.88        18.52 o                         
   7   1   3       1628.85       1559.07        37.41 o                         
   8   1   3         62.79         75.45         4.79 o                         
   9   1   3         89.22         49.60         4.98 o                         
  10   1   3         44.12         37.92         5.37 o                         
  11   1   3        437.36        440.88        24.31 o                         
  12   1   3          2.26         43.50         9.96 o                         
   1   2   3         69.04         29.90         2.32 o                         
   2   2   3       1338.56        864.46        30.72 o                         
   3   2   3       7801.08       8042.36       122.50 o                         
   4   2   3       1923.53       1742.84        26.38 o                         
   5   2   3       3801.07       4106.56       101.67 o                         
   6   2   3        739.12        817.37        37.25 o                         
   7   2   3       1911.63       2099.69        60.62 o                         
   8   2   3        319.20        329.98         8.30 o                         
   9   2   3       1292.04       1419.44        48.73 o                         
  10   2   3        281.51        284.30        11.43 o                         
  11   2   3         39.47         31.10        14.37 o                         
  12   2   3         28.81         49.96        12.66 o                         
   0   3   3       1090.26       1518.82        96.82 o                         
   1   3   3       9004.29       8452.03        57.49 o                         
   2   3   3         35.36         55.03         3.60 o                         
   3   3   3       1253.27       1729.61        14.03 o                         
   4   3   3       4934.16       5544.53        70.84 o                         
   5   3   3       4521.57       4316.40       110.63 o                         
   6   3   3        469.91        488.17        18.69 o                         
   7   3   3        457.62        442.61        17.73 o                         
   8   3   3         56.20         78.08         5.49 o                         
   9   3   3          0.53          9.74         3.43 o                         
  10   3   3         26.62         32.54         6.27 o                         
  11   3   3        610.41        640.75        37.63 o                         
  12   3   3         51.56         63.67        12.42 o                         
  13   3   3        128.28         42.84         9.67 o                         
   1   4   3       6915.53       6660.46        83.39 o                         
   2   4   3       1616.63       1712.10        26.28 o                         
   3   4   3       8554.80       8461.30       115.03 o                         
   4   4   3       1269.87       1119.99        17.10 o                         
   5   4   3       6216.87       6140.43        61.91 o                         
   6   4   3        450.49        428.08        21.54 o                         
   7   4   3       1283.12       1304.11        41.10 o                         
   8   4   3        710.47        763.15        24.55 o                         
   9   4   3       1218.31       1210.75        33.84 o                         
  10   4   3        428.34        435.51        24.29 o                         
  11   4   3         38.99         40.40         7.06 o                         
  12   4   3          2.90          8.76         7.35 o                         
  13   4   3         44.68         32.07         8.45 o                         
   0   5   3       3144.63       2810.58        50.30 o                         
   1   5   3       9224.22       9060.01       102.55 o                         
   2   5   3        220.55        241.03         6.17 o                         
   3   5   3        147.12        121.60         6.60 o                         
   4   5   3       5605.97       5467.56        77.13 o                         
   5   5   3       3024.23       3214.52        77.25 o                         
   6   5   3        804.34        716.11        25.79 o                         
   7   5   3        439.94        419.84        16.07 o                         
   8   5   3         26.27         32.34         7.76 o                         
   9   5   3         30.22         36.53         6.54 o                         
  10   5   3          0.15         12.01         4.70 o                         
  11   5   3        440.13        415.01        22.07 o                         
  12   5   3         25.26         12.34         7.86 o                         
  13   5   3         93.77         74.36        15.45 o                         
   1   6   3       1306.33       1647.94        28.27 o                         
   2   6   3         71.06        131.03         6.05 o                         
   3   6   3       2419.25       2225.98        75.49 o                         
   4   6   3        266.84        306.81        34.70 o                         
   5   6   3       1659.84       1458.27        41.70 o                         
   6   6   3        333.83        400.08        17.60 o                         
   7   6   3       2250.84       1927.99        66.54 o                         
   8   6   3       1516.43       1544.73        44.56 o                         
   9   6   3       1130.66       1193.48        48.63 o                         
  10   6   3        473.22        488.42        15.84 o                         
  11   6   3         32.37         24.71         6.38 o                         
  12   6   3          3.47         27.75        10.42 o                         
  13   6   3         52.95         49.72        13.17 o                         
   0   7   3        611.64        331.78         6.27 o                         
   1   7   3      12664.09      11726.11        65.52 o                         
   2   7   3        267.99        245.18         6.39 o                         
   3   7   3        414.64        392.05        21.76 o                         
   4   7   3       2767.46       2453.70        38.73 o                         
   5   7   3       2605.24       2736.44        50.27 o                         
   6   7   3        852.30        747.40        33.70 o                         
   7   7   3        913.46        863.17        33.00 o                         
   8   7   3         87.87         76.32         8.40 o                         
   9   7   3         42.82         41.12         8.56 o                         
  10   7   3          4.08         12.22         4.70 o                         
  11   7   3        318.00        282.00        13.12 o                         
  12   7   3         20.18         13.30         9.61 o                         
  13   7   3         77.20         51.53        11.67 o                         
   1   8   3        496.55        414.31        10.15 o                         
   2   8   3        348.97        385.03         9.44 o                         
   3   8   3       4409.32       4543.40       128.92 o                         
   4   8   3        609.26        748.57        20.63 o                         
   5   8   3       2142.59       2169.18        94.28 o                         
   6   8   3        253.59        264.15        15.83 o                         
   7   8   3        781.52        732.13        21.58 o                         
   8   8   3        268.34        233.29        12.21 o                         
   9   8   3        649.03        652.30        32.08 o                         
  10   8   3        154.01        148.24        24.31 o                         
  11   8   3         21.33         26.92        11.08 o                         
  12   8   3         10.13         13.31         5.09 o                         
   0   9   3         44.46         13.08        15.49 o                         
   1   9   3       2329.13       2051.92        43.41 o                         
   2   9   3        169.13        154.97        11.40 o                         
   3   9   3        990.32       1083.17        57.63 o                         
   4   9   3       1965.66       2133.67        46.38 o                         
   5   9   3       1913.25       1931.52        73.86 o                         
   6   9   3        266.36        296.47        14.47 o                         
   7   9   3        447.84        475.08        26.98 o                         
   8   9   3          7.27          8.57         3.17 o                         
   9   9   3          2.07         25.09         6.09 o                         
  10   9   3         10.79         17.73        11.14 o                         
  11   9   3        296.72        284.61        22.72 o                         
  12   9   3         34.86         25.99        10.59 o                         
   1  10   3        827.98        759.66        32.68 o                         
   2  10   3        872.98        755.64        34.07 o                         
   3  10   3       4530.82       4808.96        63.95 o                         
   4  10   3       1351.84       1272.54        30.05 o                         
   5  10   3       1559.00       1582.34        38.35 o                         
   6  10   3        539.20        524.31        20.88 o                         
   7  10   3        393.86        380.56        20.19 o                         
   8  10   3        124.95        123.68        14.19 o                         
   9  10   3        602.73        532.73        49.51 o                         
  10  10   3         85.09         75.89        13.70 o                         
  11  10   3         24.30         39.75        17.73 o                         
  12  10   3          7.36          9.13         9.37 o                         
   0  11   3       3124.55       3115.26        46.55 o                         
   1  11   3       4119.70       4357.60        59.49 o                         
   2  11   3       1187.21       1141.66        40.24 o                         
   3  11   3         30.86         28.34         6.28 o                         
   4  11   3         82.01         45.44         5.58 o                         
   5  11   3       1261.29       1415.45        36.10 o                         
   6  11   3         45.77         30.54         7.58 o                         
   7  11   3        389.21        404.03        17.26 o                         
   8  11   3          7.01         21.57        12.55 o                         
   9  11   3          4.37          9.69         4.05 o                         
  10  11   3          6.59         10.62         5.70 o                         
  11  11   3        142.88         90.85        10.32 o                         
  12  11   3          3.99         26.73        11.04 o                         
   1  12   3        162.74        161.45        11.24 o                         
   2  12   3          2.46         14.71         4.45 o                         
   3  12   3        839.26        746.77        35.47 o                         
   4  12   3         11.35         21.86         2.59 o                         
   5  12   3        184.93        196.36        10.13 o                         
   6  12   3          9.51         14.24         6.03 o                         
   7  12   3        669.59        628.25        22.38 o                         
   8  12   3        292.31        269.69        24.09 o                         
   9  12   3        542.51        587.90        61.24 o                         
  10  12   3         63.33         50.53        12.03 o                         
  11  12   3         16.55         11.05         6.66 o                         
   0  13   3       3429.31       3961.49        94.02 o                         
   1  13   3       3103.34       2995.15        55.46 o                         
   2  13   3        982.31       1122.56        39.37 o                         
   3  13   3         20.26         28.16         5.49 o                         
   4  13   3         65.31         37.42         4.45 o                         
   5  13   3        918.23       1008.08        33.61 o                         
   6  13   3        104.78         90.07        15.34 o                         
   7  13   3        403.40        375.40        16.67 o                         
   8  13   3         47.58         38.01         6.09 o                         
   9  13   3         17.19         53.05        12.74 o                         
  10  13   3          8.58          9.15         5.79 o                         
  11  13   3         80.45         94.76        19.81 o                         
   1  14   3        242.14        239.01        23.81 o                         
   2  14   3         50.63         40.56         7.73 o                         
   3  14   3       1143.37       1215.01        66.42 o                         
   4  14   3        295.05        302.20        23.44 o                         
   5  14   3        387.81        424.51        22.45 o                         
   6  14   3         48.52         48.39         7.36 o                         
   7  14   3        245.88        225.86        24.97 o                         
   8  14   3         62.42         44.29         6.10 o                         
   9  14   3        241.40        237.00        20.13 o                         
  10  14   3         27.31         33.35        14.64 o                         
   0  15   3         21.97         33.25         6.68 o                         
   1  15   3        699.30        741.62        20.09 o                         
   2  15   3        200.50        246.18        11.34 o                         
   3  15   3        101.19         69.47         5.60 o                         
   4  15   3        487.99        511.54        31.42 o                         
   5  15   3        516.33        489.67        43.68 o                         
   6  15   3         55.38         55.57        19.51 o                         
   7  15   3        153.73        206.59        22.33 o                         
   8  15   3          1.18         14.01        10.02 o                         
   9  15   3          1.88          4.83         6.22 o                         
  10  15   3          9.81         21.14         8.06 o                         
   1  16   3        230.26        233.45        12.45 o                         
   2  16   3        111.35         89.65        11.67 o                         
   3  16   3        951.63        936.93        45.30 o                         
   4  16   3        278.18        294.36        36.52 o                         
   5  16   3        377.70        406.49        30.75 o                         
   6  16   3         28.34         38.59         8.13 o                         
   7  16   3         78.13         49.78         8.20 o                         
   8  16   3         85.97         97.75         9.41 o                         
   9  16   3        151.47        151.67        18.65 o                         
   0  17   3         93.18        147.28        17.02 o                         
   1  17   3        484.27        463.73        14.33 o                         
   2  17   3          2.24         12.61         5.36 o                         
   3  17   3         21.59         17.35         4.45 o                         
   4  17   3        119.25         63.15        11.82 o                         
   5  17   3        289.98        350.29        16.92 o                         
   6  17   3         21.92         24.43         4.51 o                         
   7  17   3         74.56         80.66        12.37 o                         
   8  17   3          0.42          7.07         6.39 o                         
   9  17   3          1.71         23.39         8.28 o                         
   1  18   3         93.11         95.41         7.88 o                         
   2  18   3          5.93         16.08         4.65 o                         
   3  18   3        292.86        289.69        31.41 o                         
   4  18   3          1.18          8.17         4.97 o                         
   5  18   3         65.63         67.95        11.11 o                         
   6  18   3         29.95         36.83         7.29 o                         
   7  18   3        103.00         77.77         9.66 o                         
   8  18   3        121.80         79.08        17.61 o                         
   0  19   3        180.43        183.82        17.43 o                         
   1  19   3        529.56        568.17        21.11 o                         
   2  19   3         23.14         30.73         5.05 o                         
   3  19   3          1.69         10.16         3.57 o                         
   4  19   3         77.75         86.04        10.23 o                         
   5  19   3        169.00        154.67        12.53 o                         
   6  19   3         52.94         77.45        11.06 o                         
   7  19   3         79.16         64.77        10.87 o                         
   1  20   3         45.64         34.23         8.12 o                         
   2  20   3          8.43         15.40         4.62 o                         
   3  20   3        146.16        136.80        19.28 o                         
   4  20   3         38.02         49.04        10.35 o                         
   5  20   3         34.32         43.27         8.33 o                         
   6  20   3          5.41         19.35        13.38 o                         
   0  21   3          9.02         23.59         7.94 o                         
   1  21   3         97.87         80.78        10.17 o                         
   2  21   3          2.09         14.40         5.41 o                         
   3  21   3         15.20         25.57         6.02 o                         
   4  21   3         43.84         34.99         5.52 o                         
   5  21   3        128.79        114.49        14.36 o                         
   1  22   3         38.18         45.43         8.33 o                         
   2  22   3         30.43         30.27         4.44 o                         
   3  22   3        152.20        127.67        25.26 o                         
   4  22   3         71.36         59.15        12.94 o                         
   0  23   3         71.69         32.58         7.31 o                         
   1  23   3         60.13         38.73        11.73 o                         
   2  23   3         22.17         15.61         8.12 o                         
   0   0   4         86.39        178.71        15.03 o                         
   1   0   4       5703.48       5850.49       171.66 o                         
   2   0   4       1967.46       2403.85        19.10 o                         
   3   0   4       2562.87       3157.77        19.05 o                         
   4   0   4        271.16        310.09        18.38 o                         
   5   0   4        944.45        850.75        73.56 o                         
   6   0   4      12552.22      14362.66       253.63 o                         
   7   0   4       1608.89       1678.82        85.26 o                         
   8   0   4        175.53        182.78        20.10 o                         
   9   0   4         77.67        104.18         9.11 o                         
  10   0   4        447.75        405.34        26.49 o                         
  11   0   4         49.00         41.78        14.27 o                         
  12   0   4        226.13        181.98        22.60 o                         
   1   1   4       2695.07       3096.40        51.32 o                         
   2   1   4      18152.29      19405.09       104.20 o                         
   3   1   4       2662.86       2682.89        21.97 o                         
   4   1   4       1166.69        923.99        34.58 o                         
   5   1   4         14.59          8.87         2.65 o                         
   6   1   4        728.77        819.28        29.73 o                         
   7   1   4        154.42        172.22         8.04 o                         
   8   1   4        349.65        360.56        15.38 o                         
   9   1   4        252.25        290.31        14.40 o                         
  10   1   4        859.88        935.34        28.81 o                         
  11   1   4         25.84         40.29        12.38 o                         
  12   1   4          1.77         -1.38         5.40 o                         
   0   2   4       1047.51       1551.83        16.94 o                         
   1   2   4       2514.86       1870.70        11.82 o                         
   2   2   4         49.38         12.58         2.35 o                         
   3   2   4        287.03        198.58         6.99 o                         
   4   2   4        152.16        149.92         7.26 o                         
   5   2   4       1624.41       1556.97        52.75 o                         
   6   2   4      11240.71      12302.10       166.78 o                         
   7   2   4        783.44        696.88        27.39 o                         
   8   2   4         78.36        100.20         5.08 o                         
   9   2   4         12.32         43.03         7.89 o                         
  10   2   4        448.42        483.14        16.46 o                         
  11   2   4        188.54        196.14        13.82 o                         
  12   2   4        231.65        207.74        17.66 o                         
  13   2   4         41.15         32.27        11.24 o                         
   1   3   4       2430.54       1550.27        17.68 o                         
   2   3   4      18935.45      17913.19       190.60 o                         
   3   3   4       8086.27       7951.37       113.00 o                         
   4   3   4        831.10        989.59        33.76 o                         
   5   3   4       1256.22       1405.53        21.16 o                         
   6   3   4        132.33        188.04        10.39 o                         
   7   3   4         37.82         33.20         5.54 o                         
   8   3   4        222.74        271.56        16.05 o                         
   9   3   4        185.57        211.62        13.00 o                         
  10   3   4        654.62        644.38        18.12 o                         
  11   3   4         48.28         44.99        13.44 o                         
  12   3   4          0.04          1.38         7.78 o                         
  13   3   4          0.07         31.40        13.01 o                         
   0   4   4       1169.40       1077.76        39.49 o                         
   1   4   4       1303.10       1166.09        25.23 o                         
   2   4   4       1939.96       1309.88        26.37 o                         
   3   4   4        846.27        995.42        19.45 o                         
   4   4   4         23.50         33.74         4.29 o                         
   5   4   4       1959.28       2249.42        38.33 o                         
   6   4   4       8538.52       8453.15       434.38 o                         
   7   4   4        781.90        698.75        19.63 o                         
   8   4   4         66.86         72.65         7.92 o                         
   9   4   4         27.80         26.99         5.76 o                         
  10   4   4        337.81        322.02        11.20 o                         
  11   4   4        204.92        176.23        17.11 o                         
  12   4   4        195.18        205.09        17.53 o                         
  13   4   4         46.20         47.28        12.18 o                         
   1   5   4         49.39         64.39         4.93 o                         
   2   5   4      13148.16      14074.88       172.94 o                         
   3   5   4       1750.12       1550.88        34.78 o                         
   4   5   4        544.56        476.16        17.64 o                         
   5   5   4        563.09        703.96        22.43 o                         
   6   5   4        219.58        216.14        13.18 o                         
   7   5   4        787.18        785.36        21.12 o                         
   8   5   4        257.64        298.38        16.98 o                         
   9   5   4        655.54        618.28        23.62 o                         
  10   5   4        453.56        416.06        13.70 o                         
  11   5   4         98.21         79.61         8.87 o                         
  12   5   4          0.91         10.02         9.98 o                         
  13   5   4          0.14         22.48        11.12 o                         
   0   6   4       6399.57       6909.45       179.54 o                         
   1   6   4       3157.60       2594.75        37.14 o                         
   2   6   4       3948.09       4782.06       123.46 o                         
   3   6   4        108.25        123.40         7.14 o                         
   4   6   4         19.54         26.99         7.05 o                         
   5   6   4        981.66        959.51        15.15 o                         
   6   6   4       6219.31       6790.62       108.23 o                         
   7   6   4       1779.62       1884.45        65.97 o                         
   8   6   4        205.83        189.77         8.99 o                         
   9   6   4         40.10         45.99         9.98 o                         
  10   6   4        218.16        181.06        12.86 o                         
  11   6   4         52.34         48.11         9.91 o                         
  12   6   4        135.22        125.26        19.46 o                         
   1   7   4         19.33         31.49         3.66 o                         
   2   7   4       7087.58       7658.48       213.95 o                         
   3   7   4        460.72        534.03        20.98 o                         
   4   7   4        427.81        349.61        18.39 o                         
   5   7   4        777.61        594.43        25.59 o                         
   6   7   4        503.08        528.64        71.11 o                         
   7   7   4        627.70        568.47        43.76 o                         
   8   7   4        277.94        299.55        13.48 o                         
   9   7   4        405.15        366.34        14.68 o                         
  10   7   4        368.87        377.66        17.02 o                         
  11   7   4         56.00         45.88         9.47 o                         
  12   7   4          0.27          4.72         7.55 o                         
   0   8   4       2526.76       2485.71        57.78 o                         
   1   8   4        117.75        174.44         5.27 o                         
   2   8   4       1174.61       1103.30        15.36 o                         
   3   8   4        143.18        190.80         8.43 o                         
   4   8   4          1.82          9.02         5.47 o                         
   5   8   4       1006.46        976.56        41.76 o                         
   6   8   4       4247.81       4182.09        82.20 o                         
   7   8   4        833.25        867.09        28.72 o                         
   8   8   4        115.57        102.88         8.13 o                         
   9   8   4          4.92         10.27         5.37 o                         
  10   8   4        239.14        233.97        12.37 o                         
  11   8   4        108.14         91.08        11.92 o                         
  12   8   4        125.98        118.85        22.09 o                         
   1   9   4       1374.44       1254.36        20.32 o                         
   2   9   4       7044.20       7197.98        63.23 o                         
   3   9   4       4594.77       4802.36        48.79 o                         
   4   9   4       1067.97       1076.88        43.08 o                         
   5   9   4        893.17        788.61        47.57 o                         
   6   9   4        132.40        120.77        26.90 o                         
   7   9   4         32.47         29.02         4.60 o                         
   8   9   4        205.21        192.24        12.80 o                         
   9   9   4         71.49         71.81         7.40 o                         
  10   9   4        339.48        394.43        38.75 o                         
  11   9   4         26.28         39.87        10.00 o                         
  12   9   4          1.01         21.69         8.41 o                         
   0  10   4        197.87        326.22        28.08 o                         
   1  10   4          1.09         14.38         6.21 o                         
   2  10   4         82.91        108.72         5.69 o                         
   3  10   4          4.30          5.04         2.55 o                         
   4  10   4        128.92         90.10        10.89 o                         
   5  10   4        366.69        381.01        21.85 o                         
   6  10   4       2930.67       2941.96        95.26 o                         
   7  10   4        179.44        199.53        18.05 o                         
   8  10   4         29.15         30.75         5.07 o                         
   9  10   4         20.05         28.94         6.53 o                         
  10  10   4        221.39        173.80        10.96 o                         
  11  10   4         92.38         59.05         9.11 o                         
  12  10   4        123.80        130.80        17.07 o                         
   1  11   4        644.89        648.61        28.09 o                         
   2  11   4       3938.41       4034.01       116.44 o                         
   3  11   4        849.44        858.92        49.70 o                         
   4  11   4        476.72        462.89        30.48 o                         
   5  11   4         51.37         54.48         7.22 o                         
   6  11   4        104.61         94.12        14.50 o                         
   7  11   4         61.47         54.19         7.03 o                         
   8  11   4        244.03        231.47        21.36 o                         
   9  11   4        118.44         80.66        11.38 o                         
  10  11   4        260.26        297.48        36.79 o                         
  11  11   4         19.63         17.18         7.07 o                         
   0  12   4        416.04        453.65        22.96 o                         
   1  12   4       3520.51       3742.81        68.54 o                         
   2  12   4        127.35        150.36        19.17 o                         
   3  12   4        826.39        872.93        59.23 o                         
   4  12   4        164.00        134.34        14.68 o                         
   5  12   4        134.13        108.77        10.94 o                         
   6  12   4       2031.70       1949.29       100.39 o                         
   7  12   4        347.11        349.55        15.15 o                         
   8  12   4         63.54         49.93         8.95 o                         
   9  12   4         22.93         26.10         6.53 o                         
  10  12   4        115.82         88.53         9.19 o                         
  11  12   4         16.41         20.23         7.67 o                         
   1  13   4        134.06        117.04        23.52 o                         
   2  13   4       1872.21       1935.12        45.52 o                         
   3  13   4        193.92        220.64        12.97 o                         
   4  13   4        255.13        254.36        31.85 o                         
   5  13   4          3.65         13.98         5.85 o                         
   6  13   4        122.47         79.34         9.49 o                         
   7  13   4         72.88         75.47         8.40 o                         
   8  13   4        183.64        222.95        30.07 o                         
   9  13   4         50.64         36.10        27.16 o                         
  10  13   4        130.24        118.30        12.14 o                         
  11  13   4          3.88         19.63         9.75 o                         
   0  14   4        800.01        909.86        32.70 o                         
   1  14   4         66.45         74.24         7.73 o                         
   2  14   4        239.61        233.80        16.86 o                         
   3  14   4          7.11         17.23         5.70 o                         
   4  14   4         46.33         20.16         6.01 o                         
   5  14   4        302.67        315.68        17.37 o                         
   6  14   4       1104.41        996.32        93.34 o                         
   7  14   4        242.25        269.01        16.87 o                         
   8  14   4         69.99         80.78        13.84 o                         
   9  14   4          0.06         17.50         7.08 o                         
  10  14   4         72.67         62.20        10.36 o                         
   1  15   4        235.13        210.25        11.67 o                         
   2  15   4       1192.06       1231.65        32.17 o                         
   3  15   4        854.15        834.35        24.01 o                         
   4  15   4        350.89        406.17        46.38 o                         
   5  15   4        139.95        169.28        16.20 o                         
   6  15   4         24.85         34.60         8.12 o                         
   7  15   4          0.32         11.88         3.88 o                         
   8  15   4         61.32         45.78        10.26 o                         
   9  15   4         25.80         24.00         8.44 o                         
  10  15   4         55.82         65.46        14.25 o                         
   0  16   4        365.51        480.54        21.49 o                         
   1  16   4         22.97         26.60         5.09 o                         
   2  16   4         85.15         84.97         6.45 o                         
   3  16   4         52.27         42.94         4.89 o                         
   4  16   4         40.49         38.03        10.05 o                         
   5  16   4        148.78        167.46        15.49 o                         
   6  16   4        550.72        607.04        28.05 o                         
   7  16   4         61.94         64.69        10.16 o                         
   8  16   4         27.59         40.89         9.29 o                         
   9  16   4          9.37         11.14         7.70 o                         
   1  17   4         45.50         53.65        10.69 o                         
   2  17   4        746.96        639.49        16.10 o                         
   3  17   4        131.02        130.36         9.11 o                         
   4  17   4        273.69        275.86        38.29 o                         
   5  17   4          2.69         13.41         4.86 o                         
   6  17   4          5.15         12.59         9.50 o                         
   7  17   4         65.43         71.98        15.27 o                         
   8  17   4         42.50         41.53        11.67 o                         
   9  17   4         81.46         53.34        27.75 o                         
   0  18   4        410.49        436.36        43.29 o                         
   1  18   4        227.68        297.69        12.78 o                         
   2  18   4        172.90        192.00        11.95 o                         
   3  18   4         22.30         34.53         5.60 o                         
   4  18   4          2.85         17.57         9.42 o                         
   5  18   4         58.32         58.93         9.48 o                         
   6  18   4        238.08        204.01        12.57 o                         
   7  18   4         84.58         80.68        10.25 o                         
   8  18   4         16.54         26.25        24.64 o                         
   1  19   4          9.90         24.59         6.68 o                         
   2  19   4        280.64        279.28        14.84 o                         
   3  19   4         16.15         19.20         4.40 o                         
   4  19   4         63.74         79.39        16.74 o                         
   5  19   4         15.41         19.98         4.86 o                         
   6  19   4         21.00         15.00         4.52 o                         
   7  19   4         46.01         22.60         8.23 o                         
   0  20   4        210.28        225.30        18.60 o                         
   1  20   4         23.01         26.03         5.09 o                         
   2  20   4         74.15         67.33         7.74 o                         
   3  20   4          2.27         23.23         4.37 o                         
   4  20   4         13.58         26.12         6.02 o                         
   5  20   4         68.16         65.01         7.96 o                         
   6  20   4        154.71        172.24        22.05 o                         
   1  21   4         33.54         34.32         6.47 o                         
   2  21   4        147.57        125.05         9.56 o                         
   3  21   4        124.05        138.85        10.12 o                         
   4  21   4         53.04         53.35         7.23 o                         
   5  21   4         39.93         44.18         7.06 o                         
   0  22   4         25.99         27.17         6.46 o                         
   1  22   4          6.24         12.93         3.79 o                         
   2  22   4          2.36         12.50         6.26 o                         
   3  22   4          0.06         10.39         6.71 o                         
   1   0   5        523.29        823.04        26.64 o                         
   2   0   5        894.24       1264.20        13.44 o                         
   3   0   5         38.25         29.16         2.94 o                         
   4   0   5       1849.23       1551.61        30.34 o                         
   5   0   5       2872.78       2703.10       182.98 o                         
   6   0   5        588.78        622.98        79.48 o                         
   7   0   5       3414.34       3158.64       263.21 o                         
   8   0   5        923.74        883.08        50.16 o                         
   9   0   5       1407.20       1668.30        62.98 o                         
  10   0   5        147.51        132.26        20.48 o                         
  11   0   5         44.72         55.22        15.92 o                         
  12   0   5          7.29         44.57        17.18 o                         
   0   1   5      19153.18      19285.83       680.50 o                         
   1   1   5       6114.67       5944.15        96.10 o                         
   2   1   5       1626.99       1600.57        35.18 o                         
   3   1   5       4580.89       4564.11        48.85 o                         
   4   1   5         30.70         23.42         4.59 o                         
   5   1   5       4018.23       4332.87       134.86 o                         
   6   1   5       1132.33       1080.07        56.63 o                         
   7   1   5        256.05        258.95        16.63 o                         
   8   1   5        603.68        592.75        23.69 o                         
   9   1   5         75.11         67.71         9.15 o                         
  10   1   5         49.14         48.79         8.78 o                         
  11   1   5        233.00        220.36        14.88 o                         
  12   1   5        117.79        120.15        10.77 o                         
  13   1   5         98.42         98.89        18.75 o                         
   1   2   5       1086.10        958.11        40.99 o                         
   2   2   5       3350.47       2670.71        40.68 o                         
   3   2   5        453.51        350.00         7.78 o                         
   4   2   5       5491.79       6176.23        78.05 o                         
   5   2   5       2839.48       2741.41        67.69 o                         
   6   2   5         82.88         82.26         9.07 o                         
   7   2   5       2763.20       3069.33        71.88 o                         
   8   2   5        342.22        395.46        17.65 o                         
   9   2   5       1363.98       1477.42        47.42 o                         
  10   2   5         93.09         92.88         8.22 o                         
  11   2   5         31.43         50.98        20.48 o                         
  12   2   5         13.30         26.02         8.95 o                         
  13   2   5         66.48         69.61        16.19 o                         
   0   3   5       1557.00       1872.39        21.38 o                         
   1   3   5       9760.82       9958.19       221.36 o                         
   2   3   5         90.50        134.97         6.38 o                         
   3   3   5        823.94        918.39        24.06 o                         
   4   3   5       1370.70       1592.07        25.00 o                         
   5   3   5       2218.50       2303.13        35.33 o                         
   6   3   5        852.00        808.04        22.71 o                         
   7   3   5         77.01         75.64         8.24 o                         
   8   3   5        109.30         78.77        17.05 o                         
   9   3   5         40.50         28.25         9.59 o                         
  10   3   5        230.74        270.96        19.36 o                         
  11   3   5        187.30        200.15        21.95 o                         
  12   3   5        213.53        213.52        34.96 o                         
  13   3   5         80.75         45.12        11.20 o                         
   1   4   5        663.11        554.28        19.41 o                         
   2   4   5       3522.29       3102.08        73.31 o                         
   3   4   5       2527.17       2263.74        45.44 o                         
   4   4   5       4130.03       4054.69       112.70 o                         
   5   4   5       4222.99       4477.54       108.30 o                         
   6   4   5         35.06         35.75        10.22 o                         
   7   4   5       1072.81       1139.35        33.73 o                         
   8   4   5        521.83        563.42        18.30 o                         
   9   4   5        875.44        938.76        33.48 o                         
  10   4   5        135.70        112.07        12.74 o                         
  11   4   5          6.58         16.10         6.55 o                         
  12   4   5         20.49         55.30        16.78 o                         
  13   4   5         71.10         50.70        12.85 o                         
   1   5   5       6754.85       6220.92       231.60 o                         
   2   5   5        322.22        279.42        12.87 o                         
   3   5   5       1251.30       1366.62        32.05 o                         
   4   5   5        495.06        455.24        16.01 o                         
   5   5   5       1745.13       1933.53        71.45 o                         
   6   5   5       1107.00       1189.99        39.66 o                         
   7   5   5         49.24         47.54         5.60 o                         
   8   5   5        425.95        432.10        14.70 o                         
   9   5   5          7.25         31.33         6.63 o                         
  10   5   5         51.70         46.00        11.67 o                         
  11   5   5        187.23        165.02        13.27 o                         
  12   5   5        114.21         77.66        13.91 o                         
   1   6   5        143.41        223.02         8.32 o                         
   2   6   5         31.60         93.05         6.66 o                         
   3   6   5       3907.73       3970.17        78.94 o                         
   4   6   5         47.29         44.44         3.68 o                         
   5   6   5       4510.31       4649.07        80.92 o                         
   6   6   5       1131.75       1138.31        35.40 o                         
   7   6   5        501.22        532.92        22.39 o                         
   8   6   5       1154.74       1082.56        32.86 o                         
   9   6   5        492.16        545.95        25.94 o                         
  10   6   5        195.63        166.81        12.18 o                         
  11   6   5          1.76          6.32         4.27 o                         
  12   6   5          8.51         -0.08         7.90 o                         
   0   7   5      11260.46      11489.41       163.92 o                         
   1   7   5       5828.24       5913.32        54.46 o                         
   2   7   5       1353.94       1359.48        26.43 o                         
   3   7   5        947.05        802.88        37.71 o                         
   4   7   5        104.52        102.66         9.52 o                         
   5   7   5       1043.73       1107.64        33.14 o                         
   6   7   5       1311.36       1366.38        65.96 o                         
   7   7   5         99.34         83.18        14.05 o                         
   8   7   5        487.56        500.13        18.63 o                         
   9   7   5          4.34         18.59         6.14 o                         
  10   7   5         21.33         22.43         5.02 o                         
  11   7   5        148.29        146.11        14.05 o                         
  12   7   5         78.37         51.41        11.44 o                         
   1   8   5         65.44         55.60         5.22 o                         
   2   8   5       1368.32       1167.01        29.72 o                         
   3   8   5       1425.64       1360.89        25.28 o                         
   4   8   5       1936.40       1806.95       113.32 o                         
   5   8   5       1702.41       1719.45       109.95 o                         
   6   8   5          0.27         12.32         4.48 o                         
   7   8   5        852.23        797.10        29.60 o                         
   8   8   5        218.80        180.18        11.87 o                         
   9   8   5        536.07        518.50        31.22 o                         
  10   8   5         89.13         47.01         8.35 o                         
  11   8   5          8.89          5.48        10.08 o                         
  12   8   5          3.93         28.42        13.87 o                         
   0   9   5        101.84        150.90        22.66 o                         
   1   9   5       3879.28       3830.79        46.53 o                         
   2   9   5        334.99        427.89        15.98 o                         
   3   9   5        650.25        820.01        35.97 o                         
   4   9   5        584.36        667.61        43.08 o                         
   5   9   5       1324.37       1339.01        43.17 o                         
   6   9   5        655.02        674.56        36.36 o                         
   7   9   5        186.49        232.43        18.99 o                         
   8   9   5         39.17         52.75         8.88 o                         
   9   9   5         10.16         18.39         6.69 o                         
  10   9   5        109.19         91.76         7.55 o                         
  11   9   5         95.98        106.82        11.22 o                         
  12   9   5         99.04         62.22        15.96 o                         
   1  10   5        140.22        133.94        14.56 o                         
   2  10   5       2324.85       2371.54        34.13 o                         
   3  10   5        366.84        372.74        16.08 o                         
   4  10   5       2532.87       2406.26       183.20 o                         
   5  10   5        732.18        663.77        48.95 o                         
   6  10   5        114.62        130.69        21.51 o                         
   7  10   5        775.79        745.06        26.20 o                         
   8  10   5        117.19        102.45         9.47 o                         
   9  10   5        554.72        477.84        70.58 o                         
  10  10   5         85.20         62.74        11.07 o                         
  11  10   5         15.44         29.77        15.92 o                         
   0  11   5       2816.48       2635.31       108.52 o                         
   1  11   5        520.07        581.60        19.61 o                         
   2  11   5        759.59        754.45        21.48 o                         
   3  11   5       1052.95       1076.01        44.89 o                         
   4  11   5         12.10         13.62         1.83 o                         
   5  11   5       1637.92       1681.52        65.08 o                         
   6  11   5        324.30        344.83        19.45 o                         
   7  11   5        132.50        159.73        11.28 o                         
   8  11   5         79.50         86.97        12.30 o                         
   9  11   5          5.71         17.12         4.71 o                         
  10  11   5         23.79         19.33         6.96 o                         
  11  11   5         77.75         52.85        10.69 o                         
   1  12   5        237.79        255.10        12.86 o                         
   2  12   5        230.06        311.45        17.06 o                         
   3  12   5        345.55        337.79        18.66 o                         
   4  12   5        143.85        145.64        14.49 o                         
   5  12   5        498.72        476.01        18.11 o                         
   6  12   5         97.26         64.57         9.88 o                         
   7  12   5        530.66        500.70        16.45 o                         
   8  12   5        254.54        225.06        14.54 o                         
   9  12   5        445.01        396.14        39.20 o                         
  10  12   5         66.35         57.04        16.11 o                         
  11  12   5         16.00         22.94         6.55 o                         
   0  13   5       2396.84       2480.32        81.53 o                         
   1  13   5       1062.99        983.91        24.56 o                         
   2  13   5        686.50        703.60        43.05 o                         
   3  13   5        177.71        162.26        17.28 o                         
   4  13   5         35.15         31.43         7.36 o                         
   5  13   5        728.65        699.66        36.09 o                         
   6  13   5        436.84        443.52        42.41 o                         
   7  13   5         70.39         70.32         7.52 o                         
   8  13   5        160.82        169.16        15.74 o                         
   9  13   5          4.57         16.68         9.25 o                         
  10  13   5          5.50         21.23         9.14 o                         
   1  14   5         70.81         68.03        15.98 o                         
   2  14   5        477.25        429.86        17.51 o                         
   3  14   5        197.76        253.13        16.64 o                         
   4  14   5        443.07        417.18        53.64 o                         
   5  14   5        213.96        236.65        21.66 o                         
   6  14   5          2.95         13.32         5.37 o                         
   7  14   5        313.07        276.91        16.48 o                         
   8  14   5         42.07         44.18         8.41 o                         
   9  14   5        258.75        294.97        16.87 o                         
  10  14   5         21.10         37.34        10.02 o                         
   0  15   5          9.08         33.80        15.76 o                         
   1  15   5        954.74       1088.38        27.50 o                         
   2  15   5         28.45         27.39         5.30 o                         
   3  15   5         54.21         64.70         8.28 o                         
   4  15   5        219.14        208.34        21.72 o                         
   5  15   5        359.18        377.36        15.91 o                         
   6  15   5        250.97        275.01        15.60 o                         
   7  15   5         57.11         61.14         9.90 o                         
   8  15   5         15.83         25.17         6.93 o                         
   9  15   5          1.08          4.83         6.00 o                         
   1  16   5         70.23         44.86         6.37 o                         
   2  16   5        461.33        495.86        21.87 o                         
   3  16   5        397.95        394.71        13.83 o                         
   4  16   5        387.57        348.33        51.00 o                         
   5  16   5        294.56        294.86        33.60 o                         
   6  16   5         13.73         31.78         8.56 o                         
   7  16   5         55.99         41.23         6.17 o                         
   8  16   5         41.86         25.30         7.57 o                         
   9  16   5         92.69         60.08        11.36 o                         
   0  17   5        229.76        278.58        14.37 o                         
   1  17   5        367.05        354.56        16.75 o                         
   2  17   5         60.55         73.98         6.70 o                         
   3  17   5         30.52         25.31         8.64 o                         
   4  17   5         21.76         24.61         5.82 o                         
   5  17   5        162.94        154.25        11.98 o                         
   6  17   5         99.55         95.43        10.41 o                         
   7  17   5         21.08         26.69         7.69 o                         
   8  17   5         10.22         17.73         7.50 o                         
   1  18   5         56.55         60.13         6.58 o                         
   2  18   5         60.05         57.61         7.70 o                         
   3  18   5        273.17        307.74        20.99 o                         
   4  18   5          7.47         16.24         4.40 o                         
   5  18   5        171.04        186.19        15.61 o                         
   6  18   5         40.39         49.13        15.26 o                         
   7  18   5         20.31         17.90         4.59 o                         
   8  18   5         91.47         67.89        25.23 o                         
   0  19   5        311.88        309.20        24.19 o                         
   1  19   5        302.08        296.71        21.73 o                         
   2  19   5        103.68        134.82         7.45 o                         
   3  19   5          3.09         10.73         3.68 o                         
   4  19   5         12.37         20.74         9.32 o                         
   5  19   5         91.36         83.94         9.65 o                         
   6  19   5        113.85        120.27        13.20 o                         
   7  19   5         16.56         23.31         7.14 o                         
   1  20   5         15.34         16.23         4.29 o                         
   2  20   5         59.98         65.33         7.46 o                         
   3  20   5         60.08         63.99        13.71 o                         
   4  20   5         36.98         39.09         7.04 o                         
   5  20   5         28.80         20.37         7.88 o                         
   6  20   5          0.05          9.42         7.61 o                         
   0  21   5         13.93         18.86         6.16 o                         
   1  21   5         92.09         71.40         6.94 o                         
   2  21   5          0.01         13.97         3.97 o                         
   3  21   5         12.23         15.95         5.10 o                         
   4  21   5         31.24         23.54        11.07 o                         
   1  22   5         10.09         29.87         5.25 o                         
   2  22   5         89.48        100.95        12.38 o                         
   3  22   5         35.13         18.08         9.00 o                         
   0   0   6          6.56         17.21         5.15 o                         
   1   0   6      12296.52      10847.25       271.97 o                         
   2   0   6       2464.89       3178.68        64.28 o                         
   3   0   6        327.91        307.02        17.16 o                         
   4   0   6       1736.50       1729.85        40.55 o                         
   5   0   6       2938.21       3280.09       163.35 o                         
   6   0   6       3472.56       3998.87        97.14 o                         
   7   0   6       1470.39       1362.74       230.71 o                         
   8   0   6        198.66        210.94        15.63 o                         
   9   0   6         40.14         49.88         7.77 o                         
  10   0   6        384.99        370.04        31.68 o                         
  11   0   6          0.15          7.59         9.04 o                         
  12   0   6        195.09        151.67        19.38 o                         
   1   1   6        576.08        765.22        24.38 o                         
   2   1   6       3266.35       3370.96        48.58 o                         
   3   1   6       1242.98       1246.38        20.34 o                         
   4   1   6       1559.73       1575.43        34.17 o                         
   5   1   6        132.17        147.90        11.91 o                         
   6   1   6        841.56       1021.84        31.65 o                         
   7   1   6        281.19        266.15        17.17 o                         
   8   1   6        476.02        584.12        15.94 o                         
   9   1   6       1159.08       1284.69        54.10 o                         
  10   1   6        292.86        357.56        21.96 o                         
  11   1   6         56.18         44.91        15.84 o                         
  12   1   6          3.03         19.26         6.89 o                         
   1   2   6       2511.73       3409.85       112.55 o                         
   2   2   6         60.75         40.49         2.56 o                         
   3   2   6         37.84         37.90         3.59 o                         
   4   2   6        311.80        289.72        14.53 o                         
   5   2   6       3194.56       3473.20        90.72 o                         
   6   2   6       2738.95       2948.81        47.66 o                         
   7   2   6        574.36        601.18        21.04 o                         
   8   2   6        256.14        267.10        25.13 o                         
   9   2   6          9.15         19.69         5.01 o                         
  10   2   6        224.80        256.08        16.71 o                         
  11   2   6         30.71         33.21         9.74 o                         
  12   2   6        136.44        133.57        36.95 o                         
   1   3   6       4184.06       3411.64       133.09 o                         
   2   3   6       3237.25       3023.30        68.48 o                         
   3   3   6       5284.06       5050.51        88.31 o                         
   4   3   6        476.76        460.45        16.31 o                         
   5   3   6       3384.03       3449.40       105.41 o                         
   6   3   6        826.65        838.77        67.82 o                         
   7   3   6         11.20         10.25         5.06 o                         
   8   3   6        538.39        567.23        18.12 o                         
   9   3   6        727.32        835.99        26.44 o                         
  10   3   6        219.44        209.30        43.92 o                         
  11   3   6         53.48         43.97        10.30 o                         
  12   3   6          0.01         18.02        15.68 o                         
   0   4   6       4400.75       4554.99       249.81 o                         
   1   4   6        540.20        388.57        19.61 o                         
   2   4   6       2034.30       1852.82        26.01 o                         
   3   4   6        185.48        213.02         8.61 o                         
   4   4   6         63.48        105.66         6.99 o                         
   5   4   6       2842.72       2888.28        99.35 o                         
   6   4   6       2069.42       2204.80        61.08 o                         
   7   4   6        204.34        194.47        12.49 o                         
   8   4   6        217.39        257.92        16.56 o                         
   9   4   6         29.94         38.41         6.71 o                         
  10   4   6        149.86        128.74        12.77 o                         
  11   4   6         59.13         57.19        11.16 o                         
  12   4   6        101.76         85.39        11.77 o                         
   1   5   6       2361.46       2514.42        62.53 o                         
   2   5   6       4316.66       4165.36        91.94 o                         
   3   5   6       1127.29       1081.29        16.21 o                         
   4   5   6       1713.41       1709.38        68.24 o                         
   5   5   6       1063.32        943.93        38.63 o                         
   6   5   6         18.89         22.11         4.74 o                         
   7   5   6        186.70        179.76         9.93 o                         
   8   5   6        129.86        156.74        14.76 o                         
   9   5   6        828.51        915.80        27.21 o                         
  10   5   6         78.34         69.69         8.92 o                         
  11   5   6         51.92         47.53         8.55 o                         
  12   5   6          1.91         24.37        12.03 o                         
   0   6   6       1433.61       1253.06        36.79 o                         
   1   6   6       6917.25       6865.46       178.06 o                         
   2   6   6        317.17        289.71        14.79 o                         
   3   6   6        304.28        441.67        20.50 o                         
   4   6   6        149.28        137.89         6.58 o                         
   5   6   6       1747.63       1617.20        78.37 o                         
   6   6   6       1347.44       1437.76        42.31 o                         
   7   6   6        464.83        478.34        18.22 o                         
   8   6   6         92.71         76.86         6.60 o                         
   9   6   6         10.31         19.63         7.04 o                         
  10   6   6        195.61        187.44        11.55 o                         
  11   6   6         15.65         14.83         7.07 o                         
  12   6   6        101.07         97.75        20.63 o                         
   1   7   6        969.33       1060.53        14.40 o                         
   2   7   6       3587.23       3985.48        66.42 o                         
   3   7   6        577.95        586.09        25.72 o                         
   4   7   6       1773.43       1549.72        82.99 o                         
   5   7   6        429.46        465.27        25.68 o                         
   6   7   6         58.96         61.00         5.91 o                         
   7   7   6        204.57        188.64        20.84 o                         
   8   7   6        142.87        139.63        13.56 o                         
   9   7   6        581.28        618.45        24.34 o                         
  10   7   6         88.53         84.58        10.92 o                         
  11   7   6         24.73         27.48         7.35 o                         
  12   7   6          0.41          5.31         8.49 o                         
   0   8   6       3852.30       3971.01       241.70 o                         
   1   8   6       1251.82       1429.03        22.14 o                         
   2   8   6        884.41        832.15        35.25 o                         
   3   8   6         64.15         62.48         5.24 o                         
   4   8   6          0.69         11.56         5.85 o                         
   5   8   6       1862.93       1539.25        94.66 o                         
   6   8   6       1057.34       1136.93        37.19 o                         
   7   8   6        318.40        295.25        12.51 o                         
   8   8   6        116.55        120.83        13.34 o                         
   9   8   6          0.82         18.85         5.88 o                         
  10   8   6        119.73        108.99         6.33 o                         
  11   8   6         39.99         37.54         8.55 o                         
  12   8   6         67.43         62.38        15.92 o                         
   1   9   6       1043.45        897.81        15.01 o                         
   2   9   6        996.19       1009.36        19.77 o                         
   3   9   6       2456.48       2320.81       105.04 o                         
   4   9   6        188.71        166.27        18.22 o                         
   5   9   6       1587.57       1332.01       130.52 o                         
   6   9   6        525.46        515.39        30.39 o                         
   7   9   6          1.35         14.11         3.97 o                         
   8   9   6        312.72        302.71        18.78 o                         
   9   9   6        325.64        326.48        19.17 o                         
  10   9   6        140.49        133.71        11.18 o                         
  11   9   6         18.00         22.46         5.48 o                         
   0  10   6        523.15        665.37        51.49 o                         
   1  10   6        469.79        571.10        19.39 o                         
   2  10   6          0.50          9.80         4.16 o                         
   3  10   6        124.40         99.01         6.58 o                         
   4  10   6        281.41        331.23        13.70 o                         
   5  10   6       1131.99        979.15        79.30 o                         
   6  10   6       1324.20       1341.94        53.54 o                         
   7  10   6        125.04        103.33        11.12 o                         
   8  10   6        100.13         95.97         8.98 o                         
   9  10   6          4.04         26.17        10.39 o                         
  10  10   6         93.03         76.34         8.65 o                         
  11  10   6         36.88         26.87         6.84 o                         
   1  11   6        229.50        283.19        17.25 o                         
   2  11   6       1295.66       1309.11        24.17 o                         
   3  11   6        683.72        838.81        34.49 o                         
   4  11   6        444.61        378.84        30.93 o                         
   5  11   6        270.81        270.23        29.10 o                         
   6  11   6        114.33         92.37         9.87 o                         
   7  11   6        129.61        118.59        15.33 o                         
   8  11   6        168.64        173.12        12.82 o                         
   9  11   6        403.03        401.19        25.57 o                         
  10  11   6        100.07         73.78         8.48 o                         
  11  11   6         21.74         13.40         4.99 o                         
   0  12   6          0.62          7.07        12.58 o                         
   1  12   6       3008.98       3204.72        85.19 o                         
   2  12   6         83.71         53.26         5.52 o                         
   3  12   6         94.49        105.09         9.77 o                         
   4  12   6        332.51        348.06        39.23 o                         
   5  12   6        439.63        453.57        25.72 o                         
   6  12   6        723.66        675.63        48.82 o                         
   7  12   6        234.77        239.02        16.58 o                         
   8  12   6         28.70         24.56         5.47 o                         
   9  12   6         23.33         28.74         8.06 o                         
  10  12   6         96.28         62.07        12.75 o                         
   1  13   6         38.26         40.71         9.09 o                         
   2  13   6        770.57        859.03        23.45 o                         
   3  13   6        192.61        198.17        12.35 o                         
   4  13   6        253.93        241.30        38.16 o                         
   5  13   6         43.62         38.97         6.16 o                         
   6  13   6         79.01         49.15        10.73 o                         
   7  13   6        168.69        129.30        14.78 o                         
   8  13   6        145.43        160.37        15.59 o                         
   9  13   6        228.06        212.87        19.07 o                         
  10  13   6         68.23         63.52        21.15 o                         
   0  14   6        607.82        619.83        24.22 o                         
   1  14   6        630.29        747.06        19.96 o                         
   2  14   6        163.71        211.56        13.05 o                         
   3  14   6         39.78         35.73         5.22 o                         
   4  14   6         50.17         56.04        12.64 o                         
   5  14   6        414.54        422.83        16.52 o                         
   6  14   6        377.75        406.43        24.41 o                         
   7  14   6        156.84        148.82        14.75 o                         
   8  14   6         46.18         49.94         7.00 o                         
   9  14   6          2.01         14.44         7.69 o                         
  10  14   6         33.99         19.45         6.60 o                         
   1  15   6        131.51        103.46         9.49 o                         
   2  15   6        316.63        309.29        11.01 o                         
   3  15   6        664.16        794.72        23.11 o                         
   4  15   6         91.30         80.28        14.91 o                         
   5  15   6        415.69        503.64        24.13 o                         
   6  15   6         63.39         35.85         7.84 o                         
   7  15   6          3.04         13.93         3.79 o                         
   8  15   6         80.60         80.50         7.45 o                         
   9  15   6         85.00         82.93        12.43 o                         
   0  16   6        375.72        377.04        49.80 o                         
   1  16   6        117.09        166.08         7.78 o                         
   2  16   6        113.68        115.43         9.14 o                         
   3  16   6         53.59         57.98         6.45 o                         
   4  16   6         21.96         34.29        10.25 o                         
   5  16   6        161.78        149.86        27.29 o                         
   6  16   6        225.83        196.06        16.20 o                         
   7  16   6         19.01         29.95         7.36 o                         
   8  16   6         31.00         36.38        17.07 o                         
   1  17   6         74.18         70.81         8.68 o                         
   2  17   6        382.42        370.84        15.03 o                         
   3  17   6        268.70        293.18        12.71 o                         
   4  17   6        209.36        247.78        20.04 o                         
   5  17   6        132.77        182.93        14.57 o                         
   6  17   6          0.09         17.53        11.96 o                         
   7  17   6         28.19         29.72         6.72 o                         
   8  17   6         11.55         33.73        10.07 o                         
   0  18   6        144.81        167.64        23.60 o                         
   1  18   6        471.81        501.57        19.07 o                         
   2  18   6         43.78         50.23         6.71 o                         
   3  18   6         10.22         14.47         4.47 o                         
   4  18   6          9.94          9.56         5.21 o                         
   5  18   6         69.07         73.25         9.79 o                         
   6  18   6         92.07         87.66        17.50 o                         
   7  18   6         33.03         23.05         6.87 o                         
   1  19   6         10.42         26.09         5.84 o                         
   2  19   6        177.05        162.13        10.92 o                         
   3  19   6         31.87         43.97        10.19 o                         
   4  19   6         88.13        106.67         9.97 o                         
   5  19   6         10.21         30.69         7.86 o                         
   6  19   6          0.66         10.79         5.84 o                         
   0  20   6        110.29         97.64         9.98 o                         
   1  20   6        120.72        125.84         7.12 o                         
   2  20   6         32.94         22.72         6.14 o                         
   3  20   6          6.53         22.13         6.47 o                         
   4  20   6          5.60         19.07         5.11 o                         
   5  20   6         91.81         76.23        17.81 o                         
   1  21   6         19.22         23.17         4.94 o                         
   2  21   6         43.40         25.11         6.69 o                         
   3  21   6         99.16        104.96        11.47 o                         
   4  21   6          8.32         33.94         6.84 o                         
   0  22   6         26.70         11.03         6.25 o                         
   1  22   6         18.28         25.25         4.49 o                         
   1   0   7       1437.43       1516.80        40.78 o                         
   2   0   7       3352.46       3603.78       158.85 o                         
   3   0   7       2963.94       3129.39        88.01 o                         
   4   0   7       1116.01       1186.17        16.19 o                         
   5   0   7         82.18         77.31         7.87 o                         
   6   0   7        416.80        486.27        44.57 o                         
   7   0   7         23.32         25.77        11.81 o                         
   8   0   7        619.56        652.82        28.96 o                         
   9   0   7        432.42        478.21        33.05 o                         
  10   0   7        159.64        201.00        20.24 o                         
  11   0   7         45.17         37.73        13.87 o                         
  12   0   7         24.44         52.43        15.92 o                         
   0   1   7       3656.47       3297.56        82.81 o                         
   1   1   7        158.75        215.62         9.56 o                         
   2   1   7       2248.72       2303.36        48.68 o                         
   3   1   7        207.65        199.74        13.27 o                         
   4   1   7        284.17        301.73        12.68 o                         
   5   1   7       3042.34       3302.49        53.64 o                         
   6   1   7       1912.08       2086.79        36.84 o                         
   7   1   7        441.83        506.60        15.43 o                         
   8   1   7        720.65        783.57        25.78 o                         
   9   1   7         97.82         88.40        11.71 o                         
  10   1   7        223.27        253.69        40.66 o                         
  11   1   7        113.33        126.87        28.77 o                         
  12   1   7        177.80        175.23        20.71 o                         
   1   2   7       1269.26       1432.97        78.25 o                         
   2   2   7       6666.65       6768.25       177.14 o                         
   3   2   7        910.29        860.29        21.36 o                         
   4   2   7       3610.93       3916.65        69.06 o                         
   5   2   7         67.68         75.81        10.48 o                         
   6   2   7          0.94         14.73         2.39 o                         
   7   2   7        218.98        223.41        13.26 o                         
   8   2   7        271.15        265.35        14.54 o                         
   9   2   7        535.16        583.02        22.91 o                         
  10   2   7        111.47         98.14        18.32 o                         
  11   2   7         35.47         34.06         9.57 o                         
  12   2   7         22.59         18.98         6.37 o                         
   0   3   7       1207.96       1254.44       143.69 o                         
   1   3   7       2810.27       2717.60        34.97 o                         
   2   3   7        483.44        511.81        36.26 o                         
   3   3   7        767.10        724.73        25.45 o                         
   4   3   7        312.47        323.51        17.55 o                         
   5   3   7       1898.75       2053.59        84.89 o                         
   6   3   7       1425.29       1306.69       133.90 o                         
   7   3   7        516.49        489.53        16.60 o                         
   8   3   7        331.69        356.47        19.09 o                         
   9   3   7          6.93         17.52        10.23 o                         
  10   3   7        316.83        410.78        24.11 o                         
  11   3   7         40.05         54.71         9.81 o                         
  12   3   7        197.76        246.75        38.71 o                         
   1   4   7       1801.18       1705.01        31.75 o                         
   2   4   7       5232.94       4903.36        59.60 o                         
   3   4   7        608.37        545.27        18.70 o                         
   4   4   7       3359.58       3190.61       104.94 o                         
   5   4   7          2.00         11.29         4.15 o                         
   6   4   7          0.13         10.18         4.30 o                         
   7   4   7         80.94         92.66        10.20 o                         
   8   4   7        175.75        178.13        14.30 o                         
   9   4   7        301.96        326.77        14.48 o                         
  10   4   7         84.22         68.41        12.38 o                         
  11   4   7          9.38         18.95         7.89 o                         
  12   4   7         13.47         15.64         5.95 o                         
   0   5   7       8483.54       8614.79       203.16 o                         
   1   5   7        413.05        494.03        20.25 o                         
   2   5   7       2929.91       2645.55        49.86 o                         
   3   5   7         64.43         47.61         3.45 o                         
   4   5   7          4.30          8.35         3.00 o                         
   5   5   7       1926.56       1957.51        35.44 o                         
   6   5   7       1283.31       1346.89        37.90 o                         
   7   5   7        275.14        276.50        13.62 o                         
   8   5   7        496.40        547.74        28.29 o                         
   9   5   7         27.20         38.37         8.85 o                         
  10   5   7        158.73        170.56        18.73 o                         
  11   5   7         68.33         97.98        34.96 o                         
  12   5   7        119.08         86.08        18.55 o                         
   1   6   7       2570.11       2618.02        66.71 o                         
   2   6   7       2082.23       2218.12        43.34 o                         
   3   6   7       2100.31       2008.04        66.33 o                         
   4   6   7        952.73        976.84        36.17 o                         
   5   6   7        747.39        692.13        35.94 o                         
   6   6   7        333.59        318.66        13.63 o                         
   7   6   7          8.85         23.12         6.62 o                         
   8   6   7        299.94        271.91        14.88 o                         
   9   6   7        109.22         87.70         9.99 o                         
  10   6   7         88.26         65.99        14.88 o                         
  11   6   7          4.27         12.57         6.21 o                         
   0   7   7       6669.39       7315.84       102.65 o                         
   1   7   7        618.05        574.95        23.23 o                         
   2   7   7       2617.15       2566.88        37.64 o                         
   3   7   7         97.53        103.11         7.32 o                         
   4   7   7         14.53         15.87         6.26 o                         
   5   7   7        983.45        884.96        44.95 o                         
   6   7   7       1180.47       1326.90        39.58 o                         
   7   7   7        135.93        121.30         9.29 o                         
   8   7   7        502.92        531.18        41.16 o                         
   9   7   7         31.84         48.85         9.59 o                         
  10   7   7        107.89         99.09        10.53 o                         
  11   7   7         67.49         53.50         9.75 o                         
   1   8   7        875.01        909.93        24.71 o                         
   2   8   7       2891.06       2627.74        59.63 o                         
   3   8   7        420.41        422.33        17.66 o                         
   4   8   7       1495.76       1366.93       102.98 o                         
   5   8   7          3.33          6.59         4.04 o                         
   6   8   7         29.97         50.54         8.71 o                         
   7   8   7        149.41        122.95         8.49 o                         
   8   8   7        134.01        134.66        18.69 o                         
   9   8   7        231.98        260.48        14.10 o                         
  10   8   7         76.70         75.89        16.20 o                         
  11   8   7         13.67         23.97         7.36 o                         
   0   9   7        345.51        450.15        58.15 o                         
   1   9   7       1288.19       1553.34        34.76 o                         
   2   9   7        190.70        172.33        10.46 o                         
   3   9   7        156.88        154.12        13.17 o                         
   4   9   7        225.44        243.26        12.57 o                         
   5   9   7        780.31        685.03        57.14 o                         
   6   9   7        887.46        938.04        34.04 o                         
   7   9   7        264.16        325.93        16.51 o                         
   8   9   7        159.94        170.17        13.41 o                         
   9   9   7          1.30         25.54         8.20 o                         
  10   9   7        171.63        144.86        17.88 o                         
  11   9   7         31.49         12.54         9.59 o                         
   1  10   7        334.97        290.11        14.20 o                         
   2  10   7       2755.39       2869.52        74.06 o                         
   3  10   7        214.46        189.29        11.51 o                         
   4  10   7       1349.44       1490.49        37.62 o                         
   5  10   7         21.78         19.99        11.00 o                         
   6  10   7          3.73          8.90         4.91 o                         
   7  10   7        161.60        168.90        14.16 o                         
   8  10   7        127.86        171.03        13.75 o                         
   9  10   7        212.04        200.72        21.16 o                         
  10  10   7         92.14         86.34        13.78 o                         
  11  10   7         11.15          6.03         5.03 o                         
   0  11   7        455.96        417.99        31.90 o                         
   1  11   7          7.57         12.12         6.29 o                         
   2  11   7        427.16        444.61        14.74 o                         
   3  11   7        131.16        145.24        11.61 o                         
   4  11   7        100.87        101.71         9.07 o                         
   5  11   7        882.35        835.34        50.53 o                         
   6  11   7        607.17        652.03        23.55 o                         
   7  11   7        154.61        149.98        12.91 o                         
   8  11   7        134.67        126.10        14.45 o                         
   9  11   7         17.84         26.01         5.67 o                         
  10  11   7         90.01         58.95         6.65 o                         
   1  12   7        351.93        391.15        12.61 o                         
   2  12   7       1058.69       1212.14        31.24 o                         
   3  12   7        673.67        781.54        21.58 o                         
   4  12   7        227.95        227.71        17.51 o                         
   5  12   7         76.11        110.97        12.21 o                         
   6  12   7         81.95         63.55        11.46 o                         
   7  12   7         22.64         24.49         6.14 o                         
   8  12   7        199.18        194.62        10.68 o                         
   9  12   7        113.92        102.96        12.54 o                         
  10  12   7         74.47         74.21        26.55 o                         
   0  13   7        931.40        928.93        47.97 o                         
   1  13   7         46.78         59.34        11.04 o                         
   2  13   7        531.27        566.33        31.77 o                         
   3  13   7         21.22         15.45         4.47 o                         
   4  13   7         42.90         47.89         7.60 o                         
   5  13   7        332.78        280.49        13.83 o                         
   6  13   7        619.79        697.68        31.26 o                         
   7  13   7         54.08         49.16         9.17 o                         
   8  13   7        180.43        217.38        20.21 o                         
   9  13   7         17.10         10.57         4.15 o                         
  10  13   7         34.29         34.17         8.31 o                         
   1  14   7        102.65         84.40         9.32 o                         
   2  14   7        694.95        754.97        24.07 o                         
   3  14   7        165.35        170.79         9.58 o                         
   4  14   7        257.97        312.45        25.89 o                         
   5  14   7          0.70         19.77         5.24 o                         
   6  14   7          8.68         10.67         5.40 o                         
   7  14   7         84.84         69.78         8.82 o                         
   8  14   7         47.55         49.24         8.95 o                         
   9  14   7         90.02         61.38         7.81 o                         
   0  15   7        172.53        261.95        14.86 o                         
   1  15   7        428.58        426.78        23.51 o                         
   2  15   7         53.81         48.90         5.92 o                         
   3  15   7         16.69         28.94         5.79 o                         
   4  15   7         60.87         43.62        19.67 o                         
   5  15   7        146.57        181.97        20.84 o                         
   6  15   7        345.03        360.19        27.15 o                         
   7  15   7         84.11         86.55        13.11 o                         
   8  15   7         49.62         32.13         7.88 o                         
   9  15   7          0.03         15.11        14.07 o                         
   1  16   7         62.10         53.79         8.44 o                         
   2  16   7        731.28        772.53        27.32 o                         
   3  16   7        108.22        126.81         9.17 o                         
   4  16   7        426.25        496.40        36.67 o                         
   5  16   7          6.23         17.63         9.32 o                         
   6  16   7          7.42         23.17         6.21 o                         
   7  16   7         26.39         24.70         5.62 o                         
   8  16   7         15.44         22.80         6.45 o                         
   0  17   7        291.50        321.98        42.00 o                         
   1  17   7        121.42        148.26        15.77 o                         
   2  17   7        167.23        168.56        12.89 o                         
   3  17   7          0.02         20.38         4.74 o                         
   4  17   7          0.09         14.79         9.02 o                         
   5  17   7         99.52         97.67         9.85 o                         
   6  17   7        120.93        112.09        11.19 o                         
   7  17   7         37.23         26.01         4.87 o                         
   1  18   7         74.69         51.80         7.57 o                         
   2  18   7        216.76        226.01        24.46 o                         
   3  18   7        188.91        200.98        14.51 o                         
   4  18   7         64.71         74.36         8.81 o                         
   5  18   7         66.54         84.34         9.97 o                         
   6  18   7         11.04         19.57         7.89 o                         
   0  19   7        290.07        306.29        24.63 o                         
   1  19   7         36.57         24.79         5.40 o                         
   2  19   7        151.73        162.03        12.71 o                         
   3  19   7          0.09          7.32         8.85 o                         
   4  19   7          2.51         19.09         5.42 o                         
   5  19   7         37.25         28.71         6.25 o                         
   1  20   7         21.91         16.45         3.95 o                         
   2  20   7        105.50         97.28        16.46 o                         
   3  20   7         38.02         42.99         7.19 o                         
   4  20   7         40.46         45.72         8.09 o                         
   0  21   7         29.10         17.11         6.92 o                         
   1  21   7         57.89         51.89         6.47 o                         
   2  21   7         10.48         19.44         6.41 o                         
   0   0   8       1469.66       1686.01        68.82 o                         
   1   0   8       6529.33       6548.64        91.05 o                         
   2   0   8        859.70        873.55       101.15 o                         
   3   0   8        154.04        157.16        15.15 o                         
   4   0   8       1723.12       1612.21        34.06 o                         
   5   0   8       1831.11       2232.63        54.59 o                         
   6   0   8         23.49         21.92         4.11 o                         
   7   0   8        764.08        797.89        29.18 o                         
   8   0   8          0.73         13.96         7.43 o                         
   9   0   8         15.39         17.84        14.11 o                         
  10   0   8         26.10         27.16        13.21 o                         
  11   0   8         82.49        112.57        16.55 o                         
   1   1   8         45.53         48.93         6.40 o                         
   2   1   8          1.00          5.57         2.23 o                         
   3   1   8       2217.38       2154.30        46.68 o                         
   4   1   8       2026.08       2089.84       103.51 o                         
   5   1   8        475.86        499.32        25.69 o                         
   6   1   8          1.61         15.15         3.82 o                         
   7   1   8        531.87        607.74        18.93 o                         
   8   1   8        629.02        738.01        27.15 o                         
   9   1   8       1047.58       1262.12        83.65 o                         
  10   1   8         19.89         41.30        11.27 o                         
  11   1   8         40.50         49.63        11.03 o                         
  12   1   8         18.39         16.91         7.57 o                         
   0   2   8       8908.95       9290.12       450.81 o                         
   1   2   8       3542.48       3383.21        61.69 o                         
   2   2   8         96.90         63.26         4.34 o                         
   3   2   8        293.39        309.51        13.59 o                         
   4   2   8        416.91        498.78        16.59 o                         
   5   2   8       1664.09       1987.58        83.77 o                         
   6   2   8         36.50         30.40         3.23 o                         
   7   2   8        456.25        429.56        13.34 o                         
   8   2   8         30.61         23.07         9.88 o                         
   9   2   8          0.35         14.46         8.93 o                         
  10   2   8          0.17          5.98         6.30 o                         
  11   2   8        104.61         96.73        15.09 o                         
  12   2   8         63.55         57.17        23.74 o                         
   1   3   8        331.94        341.99        20.25 o                         
   2   3   8        172.43        227.90        12.52 o                         
   3   3   8       4637.78       4825.63       192.66 o                         
   4   3   8        602.96        541.90        17.37 o                         
   5   3   8       1688.91       1732.87        85.29 o                         
   6   3   8        229.21        188.98        16.50 o                         
   7   3   8         85.71        110.53        22.49 o                         
   8   3   8        806.81        911.92        29.32 o                         
   9   3   8        733.12        861.99        37.86 o                         
  10   3   8         31.27         22.24        10.10 o                         
  11   3   8         22.12         34.68        13.30 o                         
  12   3   8         24.17         17.17         6.25 o                         
   0   4   8       8097.10       8776.02       177.18 o                         
   1   4   8       4570.47       4760.87        71.53 o                         
   2   4   8          5.46         16.79         4.96 o                         
   3   4   8         39.84         35.82         6.23 o                         
   4   4   8        232.85        239.56        10.70 o                         
   5   4   8       1072.31       1081.31        41.95 o                         
   6   4   8         72.45         55.50         5.52 o                         
   7   4   8        258.51        255.68        14.70 o                         
   8   4   8         22.60         26.84        15.41 o                         
   9   4   8          0.98         13.96         8.82 o                         
  10   4   8          0.10         38.39        10.00 o                         
  11   4   8        100.02         87.21        13.07 o                         
  12   4   8         50.22         47.56        12.46 o                         
   1   5   8        117.34        149.99        12.38 o                         
   2   5   8        135.23        162.30        13.92 o                         
   3   5   8       3700.51       3489.69        97.52 o                         
   4   5   8       2809.88       2536.47       108.00 o                         
   5   5   8       1219.49       1220.07        65.73 o                         
   6   5   8         48.96         44.27         5.95 o                         
   7   5   8         55.12         60.73         7.54 o                         
   8   5   8        223.12        243.37        15.82 o                         
   9   5   8        535.80        585.12        25.22 o                         
  10   5   8          7.29         21.97         7.97 o                         
  11   5   8          7.69         15.71         6.40 o                         
   0   6   8       2141.05       1936.30        42.15 o                         
   1   6   8       7040.37       7179.01        98.18 o                         
   2   6   8        656.39        707.78        25.69 o                         
   3   6   8         29.25         36.15         7.26 o                         
   4   6   8        547.05        555.44        34.25 o                         
   5   6   8        625.57        645.33        24.06 o                         
   6   6   8         29.55         32.31         6.46 o                         
   7   6   8        353.29        387.92        20.73 o                         
   8   6   8          4.08         11.80         5.78 o                         
   9   6   8          2.41         21.22         5.75 o                         
  10   6   8         21.24         18.61         6.81 o                         
  11   6   8         59.52         56.81         9.41 o                         
   1   7   8         29.26         50.41         5.73 o                         
   2   7   8        116.72        125.30         7.87 o                         
   3   7   8       2563.20       2544.47       104.75 o                         
   4   7   8       2268.28       2127.32       121.70 o                         
   5   7   8        627.93        631.05        18.24 o                         
   6   7   8         40.24         51.37        10.31 o                         
   7   7   8         82.11         82.59         9.64 o                         
   8   7   8        176.76        183.08        15.08 o                         
   9   7   8        437.98        449.36        24.81 o                         
  10   7   8         11.92         19.76         5.44 o                         
  11   7   8          5.61          7.73         4.96 o                         
   0   8   8       4365.62       4925.02       116.91 o                         
   1   8   8       3180.26       3321.65        56.22 o                         
   2   8   8         36.97         39.82         5.50 o                         
   3   8   8         50.53         61.29        10.75 o                         
   4   8   8        150.69        167.57        15.45 o                         
   5   8   8        722.74        760.47        22.04 o                         
   6   8   8         33.27         38.05        17.05 o                         
   7   8   8        333.45        370.79        22.70 o                         
   8   8   8          7.97         24.74         6.39 o                         
   9   8   8          0.03         15.56         5.13 o                         
  10   8   8          2.21         16.30         4.67 o                         
  11   8   8         57.55         59.53        30.07 o                         
   1   9   8         86.33         59.42         6.48 o                         
   2   9   8         36.67         41.14         6.16 o                         
   3   9   8       2003.44       2014.02        47.21 o                         
   4   9   8        185.55        203.02        24.06 o                         
   5   9   8        621.63        601.52        16.80 o                         
   6   9   8        134.81        116.22        13.85 o                         
   7   9   8         57.23         56.89        12.65 o                         
   8   9   8        358.96        322.61        23.86 o                         
   9   9   8        392.79        408.98        27.97 o                         
  10   9   8         23.36         26.71         6.03 o                         
  11   9   8         13.17         21.93         7.76 o                         
   0  10   8       1794.54       1744.37       124.14 o                         
   1  10   8        965.45       1143.59        30.26 o                         
   2  10   8         17.50         32.39         6.73 o                         
   3  10   8        209.61        236.10        15.17 o                         
   4  10   8        285.46        324.08        11.06 o                         
   5  10   8        724.33        698.05        26.09 o                         
   6  10   8        124.92        116.50        18.14 o                         
   7  10   8        197.39        188.08        17.29 o                         
   8  10   8         25.30         32.45        11.02 o                         
   9  10   8          0.94          2.15         3.79 o                         
  10  10   8          0.19         16.73         6.35 o                         
   1  11   8        105.60        128.73        10.81 o                         
   2  11   8         31.51         51.00        10.31 o                         
   3  11   8        985.81       1057.93        28.19 o                         
   4  11   8        327.64        376.82        15.71 o                         
   5  11   8        291.31        325.33        14.79 o                         
   6  11   8          0.10         16.99         8.00 o                         
   7  11   8        137.96        158.90        14.64 o                         
   8  11   8        143.84        117.72         8.99 o                         
   9  11   8        377.39        351.57        16.87 o                         
  10  11   8         10.14         10.81         6.97 o                         
   0  12   8        193.20        167.04        44.18 o                         
   1  12   8       1245.51       1216.24        31.60 o                         
   2  12   8         66.86         58.58        10.40 o                         
   3  12   8         24.50         21.17         5.46 o                         
   4  12   8        336.60        345.44        12.68 o                         
   5  12   8        479.34        523.48        18.24 o                         
   6  12   8         53.55         46.96         6.96 o                         
   7  12   8        186.74        179.76        10.78 o                         
   8  12   8          1.41          6.83         3.67 o                         
   9  12   8          3.09         25.26         6.39 o                         
  10  12   8         11.21          9.14         8.51 o                         
   1  13   8         37.51         57.00         7.03 o                         
   2  13   8         91.17         96.83        10.47 o                         
   3  13   8        342.25        394.24        13.98 o                         
   4  13   8        322.40        304.49        16.45 o                         
   5  13   8         81.93         96.45        11.64 o                         
   6  13   8          3.68         20.19         7.46 o                         
   7  13   8        141.69        126.51        12.04 o                         
   8  13   8        107.63        114.34         9.41 o                         
   9  13   8        239.53        230.92        22.08 o                         
   0  14   8        572.92        554.90        32.86 o                         
   1  14   8        803.63        911.26        25.08 o                         
   2  14   8         18.44         39.22         9.52 o                         
   3  14   8         15.93         22.54         8.38 o                         
   4  14   8         49.97         63.04        14.12 o                         
   5  14   8        340.10        373.53        19.88 o                         
   6  14   8         25.13         38.39         7.39 o                         
   7  14   8        135.19        149.35        30.77 o                         
   8  14   8          0.17         21.12         5.76 o                         
   9  14   8          1.48          8.14         5.57 o                         
   1  15   8         69.71         62.67        11.87 o                         
   2  15   8          2.42         17.98         5.08 o                         
   3  15   8        539.28        607.52        25.13 o                         
   4  15   8         29.35         22.36         6.54 o                         
   5  15   8        223.10        253.07        13.52 o                         
   6  15   8         28.26         31.24         6.47 o                         
   7  15   8         12.42         29.61         7.18 o                         
   8  15   8         97.26         86.74        10.41 o                         
   0  16   8        545.19        515.51        28.02 o                         
   1  16   8        380.60        419.59        30.94 o                         
   2  16   8         38.17         38.10         5.85 o                         
   3  16   8          2.51         14.75         9.68 o                         
   4  16   8         26.49         35.66         7.09 o                         
   5  16   8        130.39        128.47        12.28 o                         
   6  16   8         48.29         62.03         8.22 o                         
   7  16   8         37.14         25.43         5.14 o                         
   1  17   8         56.30         45.94         7.22 o                         
   2  17   8         31.26         38.58         7.16 o                         
   3  17   8        388.49        459.41        29.71 o                         
   4  17   8        106.88        106.55         9.97 o                         
   5  17   8        151.44        161.17        12.36 o                         
   6  17   8          3.31         20.99         9.43 o                         
   7  17   8          3.87         14.55         7.54 o                         
   0  18   8         47.95         40.10         8.69 o                         
   1  18   8        366.74        375.85        31.33 o                         
   2  18   8          6.27         12.46         3.83 o                         
   3  18   8          2.75         16.11         5.78 o                         
   4  18   8         42.00         47.78         9.37 o                         
   5  18   8         67.59         77.45        10.21 o                         
   6  18   8         16.83         16.30         5.59 o                         
   1  19   8         13.20         23.16         5.23 o                         
   2  19   8         45.35         34.53         7.91 o                         
   3  19   8        104.51         94.53        22.61 o                         
   4  19   8         89.22         78.78        16.41 o                         
   5  19   8         27.10         31.96         6.16 o                         
   0  20   8         70.32         49.13         7.92 o                         
   1  20   8        168.12        167.87        13.71 o                         
   2  20   8          5.46         14.29         9.99 o                         
   3  20   8          0.04          8.63         6.25 o                         
   1   0   9       3405.09       3418.33        68.75 o                         
   2   0   9       3328.23       3443.58       200.35 o                         
   3   0   9       1168.93       1534.38       207.98 o                         
   4   0   9        641.48        685.43        19.79 o                         
   5   0   9        145.56        110.98        12.60 o                         
   6   0   9         34.14         45.63         7.11 o                         
   7   0   9          1.05         20.62         6.80 o                         
   8   0   9        510.96        584.72        35.49 o                         
   9   0   9         33.80         36.16        12.58 o                         
  10   0   9        311.25        316.12        37.06 o                         
  11   0   9         25.81         51.29        15.17 o                         
   0   1   9       1735.29       1580.54        42.71 o                         
   1   1   9        205.91        242.97        14.15 o                         
   2   1   9        747.67        713.19        26.35 o                         
   3   1   9        178.74        152.09         9.58 o                         
   4   1   9        456.85        511.14        27.53 o                         
   5   1   9        355.00        347.47        14.19 o                         
   6   1   9       2492.40       2707.07       118.76 o                         
   7   1   9        232.25        259.42        14.44 o                         
   8   1   9        140.25        158.66        13.75 o                         
   9   1   9        109.64         86.33        13.96 o                         
  10   1   9         94.18         78.87        12.07 o                         
  11   1   9        105.67         84.94        43.88 o                         
   1   2   9       2105.90       1995.84        69.62 o                         
   2   2   9       3898.37       3996.12        95.01 o                         
   3   2   9         64.00         60.60         6.29 o                         
   4   2   9        889.78        991.11        36.65 o                         
   5   2   9        121.73        123.39        10.74 o                         
   6   2   9          0.05          2.94         3.11 o                         
   7   2   9        120.06        106.22         7.81 o                         
   8   2   9        437.13        478.02        18.93 o                         
   9   2   9          2.14          5.80        15.62 o                         
  10   2   9        269.69        284.20        24.38 o                         
  11   2   9         25.92         34.67         8.29 o                         
   0   3   9       1473.31       1295.45        68.82 o                         
   1   3   9        648.79        666.55        32.45 o                         
   2   3   9       1523.94       1440.33        80.83 o                         
   3   3   9       1255.25       1138.73        37.81 o                         
   4   3   9        347.88        402.09        24.10 o                         
   5   3   9        308.74        391.75        16.20 o                         
   6   3   9       1721.73       1926.16        53.10 o                         
   7   3   9        452.23        535.58        25.37 o                         
   8   3   9         93.86         95.90        13.88 o                         
   9   3   9          9.26         13.14         9.69 o                         
  10   3   9         91.15         85.55        38.58 o                         
  11   3   9         40.04         63.53        10.98 o                         
   1   4   9       1631.36       1739.78        47.43 o                         
   2   4   9       4411.40       4413.12        76.31 o                         
   3   4   9         16.14         18.80         3.69 o                         
   4   4   9       1282.02       1275.20        65.07 o                         
   5   4   9        216.94        193.30        14.52 o                         
   6   4   9         87.07         58.78         4.81 o                         
   7   4   9        138.44        122.59        15.52 o                         
   8   4   9        278.65        293.08        18.34 o                         
   9   4   9          0.33         12.63         6.60 o                         
  10   4   9        167.79        147.65        12.73 o                         
  11   4   9         18.25         30.10         7.85 o                         
   0   5   9       2034.07       2193.00        56.59 o                         
   1   5   9         54.10         58.89         5.14 o                         
   2   5   9       2578.08       2707.48        46.62 o                         
   3   5   9        191.87        205.66        11.26 o                         
   4   5   9        168.68        155.07         9.45 o                         
   5   5   9        453.94        434.37        15.80 o                         
   6   5   9       1140.44       1210.86        56.50 o                         
   7   5   9        289.51        330.22        29.91 o                         
   8   5   9         88.09         73.54        17.35 o                         
   9   5   9         30.84         32.63         6.79 o                         
  10   5   9         76.57         70.63        20.52 o                         
  11   5   9         59.25         40.29         9.14 o                         
   1   6   9       1667.12       1865.56        33.13 o                         
   2   6   9       3416.23       3495.82        81.73 o                         
   3   6   9        612.35        628.64        19.71 o                         
   4   6   9       1071.49       1039.25        29.01 o                         
   5   6   9         19.14         19.67         3.62 o                         
   6   6   9         75.60         78.27        10.87 o                         
   7   6   9          2.39         25.25        20.07 o                         
   8   6   9        212.26        187.41        18.46 o                         
   9   6   9          7.26         13.58         7.94 o                         
  10   6   9        110.20        105.31        13.50 o                         
  11   6   9         15.98         20.03         7.25 o                         
   0   7   9       2196.11       2112.75        73.66 o                         
   1   7   9          9.96         11.45         4.26 o                         
   2   7   9       1964.17       1858.81        45.78 o                         
   3   7   9        151.79        146.43         9.73 o                         
   4   7   9        123.89        147.22        10.80 o                         
   5   7   9        186.44        177.15        10.60 o                         
   6   7   9       1000.05       1091.62        36.38 o                         
   7   7   9        143.77        123.39        22.04 o                         
   8   7   9         96.13         76.78        10.20 o                         
   9   7   9         44.15         56.84        11.67 o                         
  10   7   9         57.12         44.78        10.18 o                         
  11   7   9         55.24         43.77         9.03 o                         
   1   8   9        684.61        693.77        21.91 o                         
   2   8   9       2071.05       2208.77        65.86 o                         
   3   8   9        124.19        118.01        12.49 o                         
   4   8   9        624.06        610.29        24.58 o                         
   5   8   9         71.27         82.58         5.50 o                         
   6   8   9          6.86          4.36         7.51 o                         
   7   8   9         96.28        115.43        13.18 o                         
   8   8   9        236.65        224.99        22.36 o                         
   9   8   9          0.83          4.98         7.14 o                         
  10   8   9        115.10        129.63        31.62 o                         
   0   9   9        980.42       1242.56        49.52 o                         
   1   9   9        297.07        344.38        13.93 o                         
   2   9   9        528.85        593.27        27.77 o                         
   3   9   9        397.43        435.36        17.48 o                         
   4   9   9        197.48        176.13         9.60 o                         
   5   9   9         74.52         70.31         8.78 o                         
   6   9   9        887.50        880.69        26.35 o                         
   7   9   9        195.62        214.63        15.63 o                         
   8   9   9         61.45         56.09        12.59 o                         
   9   9   9          5.95          1.23         6.72 o                         
  10   9   9         53.77         37.98         8.29 o                         
   1  10   9        373.95        397.64        13.06 o                         
   2  10   9       1466.19       1502.38        49.02 o                         
   3  10   9         38.84         53.10         7.19 o                         
   4  10   9        541.97        531.04        17.50 o                         
   5  10   9         76.61         64.56         9.45 o                         
   6  10   9          0.32         17.56         8.74 o                         
   7  10   9         72.02         91.67        11.08 o                         
   8  10   9        223.61        218.43        15.97 o                         
   9  10   9          0.05          5.96         4.12 o                         
  10  10   9        112.89         84.77        15.18 o                         
   0  11   9        500.74        510.75        21.02 o                         
   1  11   9          0.11         10.00         4.59 o                         
   2  11   9        137.39        165.02         9.56 o                         
   3  11   9         36.48         67.10         6.86 o                         
   4  11   9        206.53        200.71        15.64 o                         
   5  11   9        107.94         97.85         9.25 o                         
   6  11   9        646.99        659.32        30.06 o                         
   7  11   9         86.25         53.90         9.54 o                         
   8  11   9         46.91         58.07        27.29 o                         
   9  11   9         22.46         37.89         6.46 o                         
   1  12   9        460.41        487.58        17.34 o                         
   2  12   9        734.59        839.27        25.83 o                         
   3  12   9        293.72        305.13        13.09 o                         
   4  12   9        305.72        317.03        13.58 o                         
   5  12   9         46.75         46.24         9.35 o                         
   6  12   9          8.63         23.97        11.72 o                         
   7  12   9          0.01          9.26         3.71 o                         
   8  12   9        196.87        196.20        14.43 o                         
   9  12   9          4.32         12.70        10.55 o                         
   0  13   9        655.92        677.44        27.50 o                         
   1  13   9         20.06         23.40         4.82 o                         
   2  13   9        186.00        243.55        14.61 o                         
   3  13   9          6.62         17.42         5.05 o                         
   4  13   9        121.26        112.28        10.80 o                         
   5  13   9         49.08         39.69         6.85 o                         
   6  13   9        425.98        454.94        28.90 o                         
   7  13   9         17.92         16.23         4.92 o                         
   8  13   9         59.74         65.21         9.46 o                         
   1  14   9        194.66        187.32        14.10 o                         
   2  14   9        409.04        458.21        18.57 o                         
   3  14   9         50.53         46.62         6.18 o                         
   4  14   9        207.40        174.18        58.20 o                         
   5  14   9          1.40          9.42         3.41 o                         
   6  14   9          6.10         20.33         4.93 o                         
   7  14   9         30.82         44.12        12.54 o                         
   8  14   9        113.53         79.16        11.54 o                         
   0  15   9        522.62        622.74        32.33 o                         
   1  15   9        105.73         89.56         9.56 o                         
   2  15   9        198.98        198.47        10.37 o                         
   3  15   9         75.56         60.62         8.90 o                         
   4  15   9         45.67         52.41         9.65 o                         
   5  15   9         28.35         34.18        10.40 o                         
   6  15   9        207.22        201.46        15.62 o                         
   7  15   9         44.86         36.80         6.12 o                         
   1  16   9         51.60         71.25        13.18 o                         
   2  16   9        393.47        407.22        13.76 o                         
   3  16   9          1.30         17.42         5.64 o                         
   4  16   9        277.57        344.09        16.16 o                         
   5  16   9         21.30         29.93         6.03 o                         
   6  16   9          7.88         28.68         6.40 o                         
   7  16   9         27.56         22.29         5.55 o                         
   0  17   9        261.22        339.25        27.36 o                         
   1  17   9          6.65         21.87         8.51 o                         
   2  17   9        109.20         85.62        14.59 o                         
   3  17   9          2.88         16.80         5.62 o                         
   4  17   9         24.81         25.85         7.91 o                         
   5  17   9         37.88         30.67         5.53 o                         
   6  17   9         94.34         85.92        10.35 o                         
   1  18   9         57.12         36.48        11.54 o                         
   2  18   9        207.46        203.18        14.71 o                         
   3  18   9         64.86         87.87        19.98 o                         
   4  18   9        144.37        176.19        20.32 o                         
   5  18   9          7.49         15.59         5.58 o                         
   0  19   9        207.31        210.05        54.51 o                         
   1  19   9          2.58         15.89         5.26 o                         
   2  19   9         82.68         65.71         7.34 o                         
   3  19   9          0.00         16.89         5.25 o                         
   1  20   9         18.42          9.27         5.07 o                         
   0   0  10        895.30        860.79        42.41 o                         
   1   0  10       1457.45       1558.33        59.72 o                         
   2   0  10        186.09        181.33        14.83 o                         
   3   0  10        189.37        208.69        33.98 o                         
   4   0  10         64.19         56.48         9.10 o                         
   5   0  10        753.45        766.52        33.47 o                         
   6   0  10          5.61         13.19         4.30 o                         
   7   0  10        666.03        737.58        44.83 o                         
   8   0  10        177.59        225.84        30.66 o                         
   9   0  10          3.41         18.04        10.49 o                         
  10   0  10          0.03         20.08        10.73 o                         
  11   0  10        262.92        407.74        64.73 o                         
   1   1  10        516.24        519.60        19.51 o                         
   2   1  10         12.43         19.31         3.80 o                         
   3   1  10       2314.77       2404.47       135.19 o                         
   4   1  10        478.12        501.96        20.05 o                         
   5   1  10        498.53        479.54        21.06 o                         
   6   1  10         90.37         74.64        10.91 o                         
   7   1  10        547.55        669.16        48.55 o                         
   8   1  10         19.06         37.99        13.01 o                         
   9   1  10        263.47        343.87        18.95 o                         
  10   1  10          6.88         37.07        10.73 o                         
  11   1  10         59.58         63.75        18.39 o                         
   0   2  10       2479.72       2913.73       115.67 o                         
   1   2  10       2491.24       2305.39       111.29 o                         
   2   2  10         55.04         55.62         6.59 o                         
   3   2  10         35.21         82.79         5.81 o                         
   4   2  10         10.74         21.13         4.52 o                         
   5   2  10        610.69        684.07        21.78 o                         
   6   2  10         18.97         30.96         4.48 o                         
   7   2  10        679.84        703.12        41.34 o                         
   8   2  10         67.06         64.80        19.20 o                         
   9   2  10          0.29         27.42         9.81 o                         
  10   2  10          7.72         20.04         7.67 o                         
  11   2  10        217.42        213.62        37.79 o                         
   1   3  10        397.22        393.65        18.90 o                         
   2   3  10         90.07        118.29        11.01 o                         
   3   3  10       2020.54       2058.68        95.27 o                         
   4   3  10          1.28         10.18         6.42 o                         
   5   3  10        395.84        394.48        23.18 o                         
   6   3  10         13.24         16.39         4.31 o                         
   7   3  10        483.10        606.68        26.37 o                         
   8   3  10        119.10        114.63        13.95 o                         
   9   3  10        228.31        295.58        25.98 o                         
  10   3  10         16.61         30.06        10.31 o                         
  11   3  10         45.29         48.60        10.60 o                         
   0   4  10       1053.16       1046.91       105.33 o                         
   1   4  10       3076.40       3113.77        72.33 o                         
   2   4  10         21.27         25.55         6.29 o                         
   3   4  10          0.24         13.94         4.26 o                         
   4   4  10        136.36        175.72        12.55 o                         
   5   4  10        425.30        406.07        30.68 o                         
   6   4  10         41.30         34.07         9.94 o                         
   7   4  10        624.26        691.60        27.76 o                         
   8   4  10         31.73         33.19         4.97 o                         
   9   4  10          0.00         20.32        14.54 o                         
  10   4  10          7.66         12.78         7.15 o                         
  11   4  10        170.01        175.33        30.81 o                         
   1   5  10        467.07        462.88        15.03 o                         
   2   5  10          5.93         16.75         4.10 o                         
   3   5  10       2400.76       2328.63        61.64 o                         
   4   5  10        166.10        163.55        11.21 o                         
   5   5  10        632.05        562.23        34.18 o                         
   6   5  10         47.99         71.20         8.74 o                         
   7   5  10        230.28        222.64        44.33 o                         
   8   5  10         51.34         44.03         8.24 o                         
   9   5  10        126.29        129.97        15.28 o                         
  10   5  10         10.28         20.07         8.36 o                         
   0   6  10          1.83         21.08         6.50 o                         
   1   6  10       2489.52       2584.10        60.14 o                         
   2   6  10        179.88        157.65        13.17 o                         
   3   6  10          1.29         10.40         4.67 o                         
   4   6  10        391.56        387.51        28.75 o                         
   5   6  10        360.46        407.83        16.33 o                         
   6   6  10         12.35         12.96         5.55 o                         
   7   6  10        529.32        591.29        26.30 o                         
   8   6  10         82.29        101.52        12.22 o                         
   9   6  10          0.26         14.57         8.25 o                         
  10   6  10          0.57         17.51        11.28 o                         
   1   7  10        393.73        365.67        14.81 o                         
   2   7  10         31.48         31.68         5.29 o                         
   3   7  10       1590.82       1661.30        42.68 o                         
   4   7  10        230.79        230.71        14.86 o                         
   5   7  10        378.54        363.74        12.56 o                         
   6   7  10         68.09         53.58         8.30 o                         
   7   7  10        226.84        256.01        16.00 o                         
   8   7  10         38.69         40.94         8.08 o                         
   9   7  10        125.87        133.41        16.12 o                         
  10   7  10          8.84         27.02        10.02 o                         
   0   8  10        489.89        508.28        50.29 o                         
   1   8  10       1847.60       1984.46        47.47 o                         
   2   8  10          4.84         23.16         3.94 o                         
   3   8  10          8.92         21.11         5.34 o                         
   4   8  10         71.94         87.37         8.91 o                         
   5   8  10        360.86        365.86        19.40 o                         
   6   8  10          9.54         38.03        11.95 o                         
   7   8  10        433.61        513.84        31.99 o                         
   8   8  10         29.96         31.30         6.96 o                         
   9   8  10          0.04         12.02         5.32 o                         
  10   8  10          1.52         18.49        11.18 o                         
   1   9  10        351.17        338.51        15.11 o                         
   2   9  10         32.00         29.82         5.44 o                         
   3   9  10        912.71       1040.80        33.03 o                         
   4   9  10          0.19         17.99         4.96 o                         
   5   9  10        144.27        118.07        15.34 o                         
   6   9  10          8.34         16.76         5.41 o                         
   7   9  10        245.64        268.75        12.76 o                         
   8   9  10         63.60         57.44         9.81 o                         
   9   9  10        157.46        150.11        15.51 o                         
   0  10  10       1008.89       1071.46        47.81 o                         
   1  10  10        684.03        713.20        24.50 o                         
   2  10  10         60.35         51.83         6.01 o                         
   3  10  10          1.43         14.59         7.31 o                         
   4  10  10          7.73         11.80         9.33 o                         
   5  10  10        402.63        407.58        20.54 o                         
   6  10  10         20.41         27.17         6.95 o                         
   7  10  10        289.76        285.04        20.47 o                         
   8  10  10          8.96         19.12         8.53 o                         
   9  10  10          1.84         11.48         4.09 o                         
   1  11  10        318.39        320.64        12.27 o                         
   2  11  10          0.06         21.55         4.31 o                         
   3  11  10        816.09        844.56        22.21 o                         
   4  11  10         70.21         54.53         6.53 o                         
   5  11  10        149.33        157.82        11.60 o                         
   6  11  10         10.82         19.40         6.28 o                         
   7  11  10        118.72         98.92        10.70 o                         
   8  11  10          6.72         13.93         3.98 o                         
   9  11  10        121.74        111.16        12.57 o                         
   0  12  10        142.56        158.62        16.53 o                         
   1  12  10        258.25        273.18        10.16 o                         
   2  12  10         21.47         21.57         7.53 o                         
   3  12  10         18.51         21.86         4.97 o                         
   4  12  10         26.63         36.04         6.59 o                         
   5  12  10        352.86        414.99        16.76 o                         
   6  12  10          1.68          9.30        11.08 o                         
   7  12  10        202.74        191.22        25.78 o                         
   8  12  10         34.11         33.91         9.44 o                         
   1  13  10        164.91        182.51        11.60 o                         
   2  13  10         20.09         28.38         5.44 o                         
   3  13  10        491.68        554.90        26.82 o                         
   4  13  10        138.18        112.80        10.28 o                         
   5  13  10         54.99         60.34         7.48 o                         
   6  13  10         20.28         31.00         8.81 o                         
   7  13  10         87.62         63.79         6.72 o                         
   8  13  10          5.04          4.56         6.84 o                         
   0  14  10        153.42        167.26        14.08 o                         
   1  14  10        448.07        432.18        22.10 o                         
   2  14  10          0.20         17.34         5.15 o                         
   3  14  10          3.80         17.72         5.13 o                         
   4  14  10          7.72         14.16         5.25 o                         
   5  14  10        176.23        149.88        20.47 o                         
   6  14  10          0.11          9.00         3.31 o                         
   7  14  10        162.72        137.93        21.75 o                         
   1  15  10         93.97        110.55         7.30 o                         
   2  15  10          9.22         32.76         7.34 o                         
   3  15  10        305.72        282.95        19.62 o                         
   4  15  10          0.08         17.25        18.11 o                         
   5  15  10         28.25         24.34         5.39 o                         
   6  15  10         10.33         17.78         4.97 o                         
   7  15  10         42.48         41.79         7.07 o                         
   0  16  10        157.41        128.16        14.15 o                         
   1  16  10        293.09        329.02        22.73 o                         
   2  16  10          9.97         12.95         8.39 o                         
   3  16  10          4.40         14.45         7.16 o                         
   4  16  10         12.21         18.52         5.85 o                         
   5  16  10        104.56         94.06        22.25 o                         
   6  16  10          6.80         14.86         6.77 o                         
   1  17  10         85.10         81.15        10.40 o                         
   2  17  10          0.07         20.03         4.96 o                         
   3  17  10        276.28        281.87        26.17 o                         
   4  17  10          5.81         16.83         5.27 o                         
   5  17  10         60.21         53.80         8.13 o                         
   0  18  10          0.14         18.66         8.69 o                         
   1  18  10        108.70         76.13         8.63 o                         
   2  18  10         15.53         26.96         8.47 o                         
   3  18  10          0.41         10.02        11.00 o                         
   1  19  10         44.49         46.46         7.58 o                         
   1   0  11         17.88         32.20         5.47 o                         
   2   0  11       1175.15       1242.15        49.48 o                         
   3   0  11        249.50        247.07        37.18 o                         
   4   0  11        969.29       1009.18        44.52 o                         
   5   0  11        153.32        147.80        12.86 o                         
   6   0  11         21.77         20.65         6.06 o                         
   7   0  11          6.00         11.55        13.01 o                         
   8   0  11        538.29        678.11        41.62 o                         
  10   0  11        214.81        280.63        46.02 o                         
   0   1  11       1803.87       1852.49        72.95 o                         
   1   1  11         70.30         46.82         8.86 o                         
   2   1  11        364.80        352.57        19.13 o                         
   3   1  11          0.11          8.22         2.51 o                         
   4   1  11        842.15        861.54        50.00 o                         
   5   1  11         43.81         49.19        13.44 o                         
   6   1  11        840.95        972.78        32.03 o                         
   7   1  11         13.63         28.45         6.54 o                         
   8   1  11         24.80         42.08        14.48 o                         
   9   1  11          1.05         30.70        11.32 o                         
  10   1  11         33.07         35.56        11.38 o                         
   1   2  11          4.81         10.40         3.00 o                         
   2   2  11        859.38        842.05        37.52 o                         
   3   2  11         24.74         33.93         9.13 o                         
   4   2  11        629.19        633.69        23.31 o                         
   5   2  11          0.01          5.10         2.57 o                         
   6   2  11          0.16         13.76         6.61 o                         
   7   2  11         80.09         93.33         9.99 o                         
   8   2  11        611.26        767.97        41.61 o                         
   9   2  11         19.44         15.15         8.07 o                         
  10   2  11        223.32        234.86        34.71 o                         
   0   3  11       3048.62       2799.04       104.68 o                         
   1   3  11        297.84        260.69        17.65 o                         
   2   3  11        648.34        598.29        49.88 o                         
   3   3  11          7.77         20.73         4.79 o                         
   4   3  11        473.74        552.72        29.60 o                         
   5   3  11         24.67         25.45         9.32 o                         
   6   3  11        798.77        929.92        29.17 o                         
   7   3  11          1.94         10.44        10.68 o                         
   8   3  11         33.70         31.24        18.30 o                         
   9   3  11          2.61         10.13        18.22 o                         
  10   3  11         16.18         30.60         9.09 o                         
   1   4  11         36.90         41.89         6.00 o                         
   2   4  11        948.16       1008.88        30.28 o                         
   3   4  11          0.79         16.71         5.83 o                         
   4   4  11        876.75        836.86        28.23 o                         
   5   4  11         40.47         38.59         4.66 o                         
   6   4  11         13.53         19.98         5.38 o                         
   7   4  11        134.12        153.80        17.30 o                         
   8   4  11        449.93        520.57        40.55 o                         
   9   4  11          3.87         15.66         9.20 o                         
  10   4  11        179.16        200.49        38.83 o                         
   0   5  11       2046.63       1844.21        70.06 o                         
   1   5  11          3.60          8.85         4.10 o                         
   2   5  11        172.40        214.99        14.19 o                         
   3   5  11         87.30         69.86         5.94 o                         
   4   5  11        469.56        524.14        19.12 o                         
   5   5  11          1.25         12.00         3.05 o                         
   6   5  11        684.01        655.77        44.00 o                         
   7   5  11          0.44          9.60         6.17 o                         
   8   5  11         14.33         23.15         5.40 o                         
   9   5  11          0.83         13.17         7.72 o                         
  10   5  11         24.30         26.58         9.17 o                         
   1   6  11          0.00         22.77         7.02 o                         
   2   6  11       1033.72       1045.44        29.98 o                         
   3   6  11        106.90        105.85         7.38 o                         
   4   6  11       1308.10       1232.12        37.06 o                         
   5   6  11          9.56         10.35         3.50 o                         
   6   6  11         69.75         75.97         8.82 o                         
   7   6  11         38.95         35.89         9.28 o                         
   8   6  11        262.01        295.84        29.47 o                         
   9   6  11          5.32         24.87         9.11 o                         
  10   6  11        128.68        127.82        26.49 o                         
   0   7  11       1857.10       1950.45        84.21 o                         
   1   7  11         38.45         46.33         8.94 o                         
   2   7  11        133.32        140.77        11.99 o                         
   3   7  11         79.82         76.64         9.07 o                         
   4   7  11        369.89        435.69        15.42 o                         
   5   7  11          1.90         11.94         4.46 o                         
   6   7  11        540.32        593.69        30.07 o                         
   7   7  11          1.35         20.36         7.82 o                         
   8   7  11         15.52         43.55         9.77 o                         
   9   7  11          3.97         22.69         7.83 o                         
   1   8  11          0.81          6.87         3.65 o                         
   2   8  11        465.47        514.24        19.58 o                         
   3   8  11         10.36         23.15         4.55 o                         
   4   8  11        590.75        635.70        20.04 o                         
   5   8  11          0.85         28.64        10.34 o                         
   6   8  11          0.28         10.52         8.84 o                         
   7   8  11         53.91         37.81        15.21 o                         
   8   8  11        309.28        347.98        25.39 o                         
   9   8  11          3.08         15.94         8.10 o                         
   0   9  11       1872.53       1938.44        97.10 o                         
   1   9  11        126.93        136.65        10.63 o                         
   2   9  11        299.53        283.31        12.58 o                         
   3   9  11         15.97         11.69         5.63 o                         
   4   9  11        247.31        250.63        14.42 o                         
   5   9  11          4.31         23.15         8.62 o                         
   6   9  11        404.58        423.96        18.79 o                         
   7   9  11          0.54          9.45         3.20 o                         
   8   9  11         28.58         26.77         6.70 o                         
   9   9  11          0.29         13.58         6.72 o                         
   1  10  11          1.18         14.06         4.38 o                         
   2  10  11        315.96        331.79        16.45 o                         
   3  10  11          1.06         21.63         5.00 o                         
   4  10  11        372.81        379.38        21.36 o                         
   5  10  11          6.26         19.47         9.33 o                         
   6  10  11          0.00          2.59         4.44 o                         
   7  10  11         24.59         30.17         7.67 o                         
   8  10  11        254.65        253.89        23.73 o                         
   0  11  11        670.86        792.39        32.77 o                         
   1  11  11         43.93         58.15         6.75 o                         
   2  11  11         78.49         87.80         8.55 o                         
   3  11  11         12.02         25.13         4.91 o                         
   4  11  11        322.01        336.02        18.69 o                         
   5  11  11          0.90         11.30        10.88 o                         
   6  11  11        272.75        285.71        15.94 o                         
   7  11  11          0.45          6.55        10.45 o                         
   8  11  11         14.34         23.93         6.07 o                         
   1  12  11         22.81         28.12         5.71 o                         
   2  12  11        318.66        328.73        15.42 o                         
   3  12  11         54.43         48.50        12.47 o                         
   4  12  11        379.94        380.52        29.30 o                         
   5  12  11         21.44         35.69         8.40 o                         
   6  12  11          7.44         24.28         5.92 o                         
   7  12  11          0.57         16.83         6.75 o                         
   0  13  11        479.03        481.56        30.83 o                         
   1  13  11          3.47         23.13         7.37 o                         
   2  13  11         70.82         91.52        10.18 o                         
   3  13  11          0.15         21.30         7.58 o                         
   4  13  11        181.47        197.78        14.18 o                         
   5  13  11          0.40         26.15         6.53 o                         
   6  13  11        157.07        119.28        10.51 o                         
   7  13  11          4.21          3.49         4.16 o                         
   1  14  11          3.97         13.57         6.12 o                         
   2  14  11        148.78        159.90        11.86 o                         
   3  14  11          9.93         19.18        11.93 o                         
   4  14  11        156.29        178.24        11.51 o                         
   5  14  11          0.18          5.62         4.34 o                         
   6  14  11          0.26          8.53         3.48 o                         
   0  15  11        617.59        589.26        46.79 o                         
   1  15  11         15.02         18.03         6.90 o                         
   2  15  11        132.25        146.97        17.77 o                         
   3  15  11          3.61         19.58         5.79 o                         
   4  15  11         62.40         32.23        12.51 o                         
   5  15  11          0.02         23.71         5.32 o                         
   1  16  11          0.22         18.18         4.62 o                         
   2  16  11        108.85         74.16         7.72 o                         
   3  16  11          2.51         24.61         6.03 o                         
   4  16  11        133.53        150.27        16.49 o                         
   0  17  11        186.28        186.27        21.88 o                         
   1  17  11          0.03         15.91         4.43 o                         
   2  17  11         14.53         21.40         9.72 o                         
   3  17  11          1.34         18.84         5.36 o                         
   1  18  11          1.79          7.13         4.45 o                         
   0   0  12        320.17        273.83        25.08 o                         
   1   0  12        266.84        239.08        16.29 o                         
   2   0  12         39.58         36.50         7.08 o                         
   3   0  12          3.35         17.53         6.37 o                         
   4   0  12         39.16         34.02         6.87 o                         
   5   0  12        664.66        736.04        41.07 o                         
   6   0  12          7.22         17.86        12.79 o                         
   7   0  12        494.49        514.72        31.56 o                         
   8   0  12         83.10         72.20        18.43 o                         
   9   0  12         30.46         50.11        15.96 o                         
   1   1  12        629.78        592.72        22.94 o                         
   2   1  12        205.20        189.03        15.54 o                         
   3   1  12       1934.96       2008.49       103.47 o                         
   4   1  12         40.72         49.76         8.44 o                         
   5   1  12         25.46         25.79         5.60 o                         
   6   1  12          7.35         10.72         9.25 o                         
   7   1  12         61.50         42.83        13.32 o                         
   8   1  12         64.90         48.48        12.24 o                         
   9   1  12        171.14        178.93        35.57 o                         
   0   2  12        132.26        148.80        20.48 o                         
   1   2  12        752.14        728.83        34.60 o                         
   2   2  12         73.00         61.15         5.89 o                         
   3   2  12         86.84         79.07         6.49 o                         
   4   2  12         44.01         28.71         6.20 o                         
   5   2  12        614.89        667.11        21.44 o                         
   6   2  12         25.91         43.27        11.28 o                         
   7   2  12        546.00        621.65        25.06 o                         
   8   2  12         47.91         48.24        21.70 o                         
   9   2  12          9.52         36.16         8.91 o                         
   1   3  12        557.60        503.85        22.57 o                         
   2   3  12         33.63         37.15         5.37 o                         
   3   3  12       1040.40       1046.13        32.27 o                         
   4   3  12        252.91        242.49        14.84 o                         
   5   3  12          3.64         14.71         4.35 o                         
   6   3  12         25.88         43.65        14.82 o                         
   7   3  12        159.94        155.63        10.98 o                         
   8   3  12         16.62         30.40         9.71 o                         
   9   3  12        207.82        254.60        47.28 o                         
   0   4  12        102.81         87.69        27.79 o                         
   1   4  12        702.96        613.25        21.08 o                         
   2   4  12         12.32         12.11         5.72 o                         
   3   4  12         94.58         70.62         7.52 o                         
   4   4  12         19.06          5.25         4.22 o                         
   5   4  12        646.57        684.41        33.66 o                         
   6   4  12         55.99         52.83        10.61 o                         
   7   4  12        510.57        535.24        59.85 o                         
   8   4  12         30.65         19.83         9.86 o                         
   9   4  12          3.03         11.06         8.95 o                         
   1   5  12        697.51        722.64        25.56 o                         
   2   5  12         28.47         27.04         4.25 o                         
   3   5  12       1236.35       1178.18        62.40 o                         
   4   5  12        163.77        165.01        14.38 o                         
   5   5  12         27.96         21.35         4.40 o                         
   6   5  12         24.67         55.53         7.98 o                         
   7   5  12         72.76         88.91        11.35 o                         
   8   5  12          8.80         45.38        13.78 o                         
   9   5  12        151.39        125.44        18.73 o                         
   0   6  12        298.12        314.20        17.49 o                         
   1   6  12        204.36        216.23        10.84 o                         
   2   6  12         47.53         45.26         6.13 o                         
   3   6  12          8.41         24.57         4.96 o                         
   4   6  12          2.19         12.60         4.95 o                         
   5   6  12        610.11        670.20        35.72 o                         
   6   6  12         32.12         25.94         6.95 o                         
   7   6  12        372.60        393.56        31.41 o                         
   8   6  12         44.67         37.79        14.32 o                         
   9   6  12          8.38         24.28         8.70 o                         
   1   7  12        516.20        552.35        19.63 o                         
   2   7  12         42.05         52.45         6.51 o                         
   3   7  12       1076.85       1063.06        25.83 o                         
   4   7  12         41.07         46.03         4.96 o                         
   5   7  12         20.15         11.69         8.39 o                         
   6   7  12          8.47         27.26         6.10 o                         
   7   7  12         64.43         55.38        18.50 o                         
   8   7  12          9.64         14.24         4.87 o                         
   9   7  12        135.19        166.20        22.72 o                         
   0   8  12         58.90         65.68        24.78 o                         
   1   8  12        485.70        451.28        15.38 o                         
   2   8  12          2.49         22.33         4.58 o                         
   3   8  12         58.66         54.61         6.59 o                         
   4   8  12         13.43         21.61         4.80 o                         
   5   8  12        369.18        409.67        20.38 o                         
   6   8  12         10.78         16.17         5.18 o                         
   7   8  12        318.77        296.10        24.29 o                         
   8   8  12         24.49         30.88         5.70 o                         
   1   9  12        234.70        251.61        14.37 o                         
   2   9  12          2.70         23.19         5.21 o                         
   3   9  12        595.40        628.47        24.26 o                         
   4   9  12         58.34         58.05         9.63 o                         
   5   9  12          2.28         17.67         5.41 o                         
   6   9  12         18.81         20.94         9.02 o                         
   7   9  12         92.34        103.94        13.90 o                         
   8   9  12          6.57         23.82         6.30 o                         
   0  10  12          5.77         24.63         9.38 o                         
   1  10  12        394.81        388.38        17.49 o                         
   2  10  12         39.61         33.60         4.76 o                         
   3  10  12         29.90         28.09         4.67 o                         
   4  10  12         29.08         41.28         6.90 o                         
   5  10  12        260.43        245.92        25.18 o                         
   6  10  12          1.58         22.71         5.68 o                         
   7  10  12        247.33        235.72        22.55 o                         
   1  11  12        201.34        221.00        12.45 o                         
   2  11  12          9.88         19.35         3.89 o                         
   3  11  12        654.26        671.78        27.28 o                         
   4  11  12          8.12         16.59        10.15 o                         
   5  11  12         17.28         22.72         8.20 o                         
   6  11  12          0.20          8.00         4.39 o                         
   7  11  12         27.24         26.90         6.52 o                         
   0  12  12         18.42         28.82         6.29 o                         
   1  12  12         80.32         75.80        10.19 o                         
   2  12  12          1.68         11.62         3.47 o                         
   3  12  12          0.50         16.49         4.93 o                         
   4  12  12          5.13         20.38         5.19 o                         
   5  12  12        192.79        194.64        25.20 o                         
   6  12  12          0.35         16.04         4.84 o                         
   1  13  12        147.61        153.73        11.60 o                         
   2  13  12         19.27         21.33         4.46 o                         
   3  13  12        420.29        433.24        22.71 o                         
   4  13  12          0.09         13.66         6.69 o                         
   5  13  12         16.53         17.22         5.10 o                         
   6  13  12          2.34         10.73         4.06 o                         
   0  14  12         17.20         17.59         5.57 o                         
   1  14  12        201.62        205.84        10.32 o                         
   2  14  12          0.05         25.37         6.98 o                         
   3  14  12         12.50         20.31         6.12 o                         
   4  14  12          0.95         27.36         7.46 o                         
   5  14  12        102.84         64.35        16.33 o                         
   1  15  12         71.09         60.11         6.73 o                         
   2  15  12          0.01         17.00         4.43 o                         
   3  15  12        146.37        155.64        15.38 o                         
   4  15  12         16.05         22.46         6.23 o                         
   0  16  12          0.01         23.66         6.80 o                         
   1  16  12        111.08        124.16        13.65 o                         
   2  16  12          0.91         15.11         4.01 o                         
   3  16  12          3.19          6.92         7.34 o                         
   1   0  13         90.19        107.60        13.60 o                         
   2   0  13        385.93        367.83        25.07 o                         
   3   0  13         65.33         40.56         9.40 o                         
   4   0  13       1096.99       1124.61       123.10 o                         
   5   0  13         79.12         49.90        11.24 o                         
   6   0  13          8.64         12.50         7.80 o                         
   7   0  13         10.20         27.36        17.41 o                         
   8   0  13        276.44        265.42        42.49 o                         
   9   0  13         11.57         12.26        11.99 o                         
   0   1  13       1584.10       1732.36       147.68 o                         
   1   1  13         27.43         29.63         9.13 o                         
   2   1  13         78.69         71.10        10.04 o                         
   3   1  13         79.97         78.62         7.07 o                         
   4   1  13        441.34        416.62        18.50 o                         
   5   1  13         55.17         50.52         7.35 o                         
   6   1  13        167.86        155.07        12.56 o                         
   7   1  13        140.97        132.84        16.27 o                         
   8   1  13         41.78         55.64        11.35 o                         
   9   1  13          0.01         26.85        10.10 o                         
   1   2  13         79.76         63.47        11.89 o                         
   2   2  13        197.90        183.61        13.71 o                         
   3   2  13        130.62        111.47        16.54 o                         
   4   2  13        638.70        697.39        31.10 o                         
   5   2  13         44.93         43.44         5.58 o                         
   6   2  13          7.12         24.84         6.89 o                         
   7   2  13         22.05         26.59         9.25 o                         
   8   2  13        359.46        400.18        51.12 o                         
   0   3  13       2049.00       1830.90        77.32 o                         
   1   3  13          9.30         16.63         6.25 o                         
   2   3  13        219.69        188.12        13.92 o                         
   3   3  13         87.53        104.05         8.37 o                         
   4   3  13        369.95        364.87        20.91 o                         
   5   3  13         21.68         20.02         4.71 o                         
   6   3  13        203.92        159.02        14.19 o                         
   7   3  13        115.36         83.02        12.67 o                         
   8   3  13         73.44        117.51        32.19 o                         
   1   4  13         44.80         30.33         5.62 o                         
   2   4  13        159.75        145.62        11.04 o                         
   3   4  13        219.24        230.37        13.99 o                         
   4   4  13        497.47        482.40        21.77 o                         
   5   4  13         18.54         21.70         5.98 o                         
   6   4  13         13.05         20.65         8.64 o                         
   7   4  13         40.93         50.92         9.55 o                         
   8   4  13        346.14        376.21        47.91 o                         
   0   5  13        855.83        877.43        34.40 o                         
   1   5  13          6.99         15.82         4.03 o                         
   2   5  13         31.58         36.80         6.32 o                         
   3   5  13        107.63         98.96        10.93 o                         
   4   5  13        540.11        548.11        22.28 o                         
   5   5  13          6.85         12.06         3.71 o                         
   6   5  13        203.60        228.56        19.14 o                         
   7   5  13        117.26        130.28        11.23 o                         
   8   5  13         51.69         64.55        16.15 o                         
   1   6  13         15.29         17.91         4.31 o                         
   2   6  13        292.35        261.50        13.27 o                         
   3   6  13        130.97        107.19        11.05 o                         
   4   6  13        661.84        635.71        31.79 o                         
   5   6  13         28.56         28.48         5.52 o                         
   6   6  13          1.38         16.31         7.44 o                         
   7   6  13         23.98         29.28         9.71 o                         
   8   6  13        237.21        271.99        33.79 o                         
   0   7  13        563.68        561.42        35.56 o                         
   1   7  13         32.40         31.67         5.20 o                         
   2   7  13         31.88         27.80         5.40 o                         
   3   7  13        105.10        100.93        12.65 o                         
   4   7  13        430.00        419.87        19.93 o                         
   5   7  13          3.31         11.59         5.80 o                         
   6   7  13        160.93        152.77        11.03 o                         
   7   7  13         98.20         93.45        11.19 o                         
   8   7  13         34.82         40.92        11.75 o                         
   1   8  13         20.05         27.17         5.49 o                         
   2   8  13        168.65        169.77        11.10 o                         
   3   8  13         76.11         77.09         9.52 o                         
   4   8  13        299.33        312.27        24.22 o                         
   5   8  13         14.60         22.19         5.59 o                         
   6   8  13          3.32          9.02         6.20 o                         
   7   8  13          9.65         24.43         5.96 o                         
   0   9  13        954.43        977.32        54.61 o                         
   1   9  13          1.66         18.93         6.82 o                         
   2   9  13        194.81        186.82        10.00 o                         
   3   9  13         24.88         29.73         6.03 o                         
   4   9  13        182.46        174.12        14.76 o                         
   5   9  13          7.84         18.41         4.32 o                         
   6   9  13        137.01        121.39        13.26 o                         
   7   9  13         51.21         43.78         7.53 o                         
   1  10  13         31.62         30.74         5.23 o                         
   2  10  13        137.61        130.53        11.83 o                         
   3  10  13         59.10         66.35         7.93 o                         
   4  10  13        198.70        199.62        13.43 o                         
   5  10  13          1.13          5.50         4.48 o                         
   6  10  13          0.70          6.57         3.67 o                         
   0  11  13        425.34        426.54        34.87 o                         
   1  11  13         13.50         26.86         5.44 o                         
   2  11  13         49.49         50.16         8.76 o                         
   3  11  13          4.99         15.89         5.48 o                         
   4  11  13        150.48        134.93        18.22 o                         
   5  11  13         12.44         20.82         8.66 o                         
   6  11  13        108.93         96.64        17.40 o                         
   1  12  13         13.13         26.30         5.15 o                         
   2  12  13        186.37        166.97        15.94 o                         
   3  12  13         16.87         28.06         6.60 o                         
   4  12  13        260.82        242.21        23.78 o                         
   5  12  13          5.71         18.60         5.71 o                         
   0  13  13        260.76        247.62        22.09 o                         
   1  13  13          2.19         12.74         7.32 o                         
   2  13  13         24.02         19.69         5.82 o                         
   3  13  13         16.01         25.02         5.38 o                         
   4  13  13         83.36         74.50        11.17 o                         
   1  14  13          4.07         22.11         4.89 o                         
   2  14  13         79.85         52.55        14.02 o                         
   3  14  13         11.80         15.39         4.90 o                         
   0  15  13        272.15        271.33        33.25 o                         
   1  15  13          0.61         11.38         4.44 o                         
   2  15  13         46.73         40.46         6.84 o                         
   0   0  14         86.12         43.78         8.14 o                         
   1   0  14        203.93        202.62        19.42 o                         
   2   0  14         79.49         79.55        18.12 o                         
   3   0  14          5.71         18.79         6.83 o                         
   4   0  14        148.32        143.01        13.62 o                         
   5   0  14        408.53        428.54        36.11 o                         
   6   0  14          2.82         31.60        16.47 o                         
   7   0  14        151.13        155.17        29.52 o                         
   1   1  14        455.68        444.70        20.64 o                         
   2   1  14          2.12          9.24         4.26 o                         
   3   1  14        501.98        469.92        30.13 o                         
   4   1  14         59.22         60.90         8.45 o                         
   5   1  14         59.25         49.59         6.12 o                         
   6   1  14         53.14         78.38        15.37 o                         
   7   1  14         33.73         26.32         8.60 o                         
   0   2  14        101.03         97.11        18.28 o                         
   1   2  14        372.67        336.98        17.85 o                         
   2   2  14        101.56        123.34        15.17 o                         
   3   2  14         21.61         14.90         3.90 o                         
   4   2  14        120.83        133.62        16.27 o                         
   5   2  14        384.34        404.77        27.86 o                         
   6   2  14          1.31          9.39         6.89 o                         
   7   2  14        183.09        101.07        46.36 o                         
   1   3  14        259.13        295.73        21.64 o                         
   2   3  14          8.67         18.18         4.05 o                         
   3   3  14        298.86        293.21        15.80 o                         
   4   3  14         73.95         57.11         7.86 o                         
   5   3  14          1.33         16.45        14.21 o                         
   6   3  14         68.44         68.01         7.65 o                         
   7   3  14         83.92         79.18        30.79 o                         
   0   4  14         80.41         91.13        14.59 o                         
   1   4  14        263.67        209.02        13.25 o                         
   2   4  14         81.57         56.57         6.73 o                         
   3   4  14          1.46         14.71         6.78 o                         
   4   4  14        104.42        117.71        13.84 o                         
   5   4  14        375.95        385.35        44.65 o                         
   6   4  14          1.52         19.62         5.69 o                         
   7   4  14        192.46        122.32        16.81 o                         
   1   5  14        206.67        230.60        13.68 o                         
   2   5  14         16.09         15.89         4.98 o                         
   3   5  14        430.31        365.93        15.45 o                         
   4   5  14         92.24         95.75        11.11 o                         
   5   5  14         14.19         23.24         5.23 o                         
   6   5  14         84.40         98.85        23.01 o                         
   7   5  14         54.17         45.23         9.78 o                         
   0   6  14         94.39         65.28        17.77 o                         
   1   6  14         52.50         48.15         6.94 o                         
   2   6  14         59.61         35.70         8.48 o                         
   3   6  14         24.10         39.51         9.67 o                         
   4   6  14         76.30         58.12         7.88 o                         
   5   6  14        329.64        309.76        27.50 o                         
   6   6  14          3.86         11.71         3.76 o                         
   7   6  14        142.68         94.86        11.06 o                         
   1   7  14        164.55        175.24         9.17 o                         
   2   7  14          5.50         19.04         5.44 o                         
   3   7  14        393.43        404.06        23.87 o                         
   4   7  14         57.68         65.42        12.60 o                         
   5   7  14         24.08         21.95         6.79 o                         
   6   7  14         45.37         35.23         7.51 o                         
   0   8  14        124.07        133.03        14.92 o                         
   1   8  14        198.59        205.24        22.88 o                         
   2   8  14         50.75         62.53         8.75 o                         
   3   8  14          0.06         11.56         3.57 o                         
   4   8  14         41.05         39.75         7.53 o                         
   5   8  14        203.52        166.41        23.36 o                         
   6   8  14          3.76          9.25         4.27 o                         
   1   9  14        104.42        103.01        11.64 o                         
   2   9  14          2.05         18.61         5.84 o                         
   3   9  14        175.31        163.14        11.35 o                         
   4   9  14         42.56         24.73         5.54 o                         
   5   9  14          6.23         12.51         4.02 o                         
   6   9  14         21.31         31.80         6.31 o                         
   0  10  14         42.55         42.09         9.50 o                         
   1  10  14        253.14        247.21        12.15 o                         
   2  10  14         10.94         25.21         4.95 o                         
   3  10  14          3.59         21.07         5.41 o                         
   4  10  14         42.25         29.52         6.95 o                         
   5  10  14        140.61        125.68        16.95 o                         
   1  11  14        103.72         86.70        10.81 o                         
   2  11  14          2.74         18.87         7.99 o                         
   3  11  14        184.68        153.54        25.67 o                         
   4  11  14         38.71         50.26        17.73 o                         
   0  12  14         29.97         32.78         8.61 o                         
   1  12  14         83.74         91.17         9.24 o                         
   2  12  14         12.31         29.44         6.98 o                         
   3  12  14          0.50         16.26         4.07 o                         
   1  13  14         69.39         58.58         6.84 o                         
   2  13  14          0.53         20.35         6.45 o                         
   1   0  15          0.46         12.73         6.05 o                         
   2   0  15        399.69        378.61        31.64 o                         
   3   0  15        240.63        199.35        19.83 o                         
   4   0  15        303.68        260.79        21.20 o                         
   5   0  15         19.95         38.56        16.43 o                         
   6   0  15          0.01         10.45         9.04 o                         
   0   1  15        365.17        303.43        38.05 o                         
   1   1  15        101.97         79.19         8.64 o                         
   2   1  15         42.44         38.38         6.61 o                         
   3   1  15          0.01          9.97         4.94 o                         
   4   1  15         49.63         44.92         9.88 o                         
   5   1  15          0.31         10.28         4.61 o                         
   6   1  15        181.66        137.97        31.84 o                         
   1   2  15          1.06         19.86         4.54 o                         
   2   2  15        283.97        246.77        19.15 o                         
   3   2  15        185.36        156.25         9.88 o                         
   4   2  15        162.08        178.22        13.94 o                         
   5   2  15         12.28         10.93         4.30 o                         
   6   2  15          7.99         38.16        10.59 o                         
   0   3  15        430.93        422.53        36.19 o                         
   1   3  15        122.86        125.81         9.74 o                         
   2   3  15         83.91         86.41         8.12 o                         
   3   3  15          2.05         16.94         6.12 o                         
   4   3  15         49.43         53.66        13.16 o                         
   5   3  15          0.60         20.97         5.27 o                         
   6   3  15        203.47        201.65        25.27 o                         
   1   4  15          7.94         11.66         3.87 o                         
   2   4  15        223.54        184.60        13.95 o                         
   3   4  15        148.88        133.91         8.99 o                         
   4   4  15         86.79         81.08        14.33 o                         
   5   4  15         17.57         21.64         6.18 o                         
   6   4  15         18.21         13.48         7.03 o                         
   0   5  15        174.13        163.45        19.02 o                         
   1   5  15         56.39         39.75         6.58 o                         
   2   5  15         18.14         24.09        11.91 o                         
   3   5  15          0.05         12.70         3.37 o                         
   4   5  15         79.43         56.21         7.95 o                         
   5   5  15          5.06         10.27         3.66 o                         
   6   5  15        195.22        124.55        18.30 o                         
   1   6  15         16.89         19.89         4.41 o                         
   2   6  15        258.36        239.80        13.54 o                         
   3   6  15        128.60        112.65         8.73 o                         
   4   6  15        118.91         84.58        10.30 o                         
   5   6  15         22.99         33.01        12.52 o                         
   0   7  15        128.95        128.24        12.29 o                         
   1   7  15         58.02         43.59         6.69 o                         
   2   7  15          7.97         21.48         4.70 o                         
   3   7  15          2.63          8.47         4.47 o                         
   4   7  15         57.11         38.87         7.11 o                         
   5   7  15          5.73         27.90         6.55 o                         
   1   8  15         10.06         16.54         3.84 o                         
   2   8  15        178.49        151.78        12.27 o                         
   3   8  15         79.69         68.37        12.13 o                         
   4   8  15         77.79         70.06         9.15 o                         
   0   9  15        260.94        274.20        30.07 o                         
   1   9  15         57.04         54.10         6.04 o                         
   2   9  15         45.99         52.46         7.22 o                         
   3   9  15          6.05         20.02        13.44 o                         
   4   9  15         17.02         25.53         5.87 o                         
   1  10  15          6.53         13.69         5.95 o                         
   2  10  15        127.76        122.47        16.75 o                         
   3  10  15         78.03         57.35        13.63 o                         
   0  11  15        145.33        113.71        18.28 o                         
   1  11  15         18.82         40.02         6.41 o                         
   1   0  16        223.29        161.55        30.19 o                         
   2   0  16         81.51         65.34        14.13 o                         
   3   0  16         33.77         39.65         7.15 o                         
   4   0  16          5.55         12.45        11.77 o                         
   5   0  16         82.19         69.02        13.95 o                         
   1   1  16          4.22         18.35         3.64 o                         
   2   1  16        156.72        124.47         8.99 o                         
   3   1  16        212.24        171.79        19.42 o                         
   4   1  16         33.10         18.79         6.31 o                         
   0   2  16         70.98         50.56        10.29 o                         
   1   2  16        258.75        215.37        14.42 o                         
   2   2  16         96.40         79.33        11.68 o                         
   3   2  16         25.55         17.81         5.55 o                         
   4   2  16          2.68          9.35         3.30 o                         
   1   3  16          2.95         16.43         4.46 o                         
   2   3  16        106.35         72.07         7.06 o                         
   3   3  16        125.66         97.23        14.82 o                         
   4   3  16         18.01         35.29         6.97 o                         
   0   4  16         61.56         40.01        12.97 o                         
   1   4  16        196.52        168.38        14.18 o                         
   2   4  16         53.82         42.62         6.26 o                         
   3   4  16         30.88         26.86         6.35 o                         
   4   4  16          5.20          8.41         4.94 o                         
   1   5  16          8.88         16.91         5.66 o                         
   2   5  16         96.93         70.73         7.29 o                         
   3   5  16        113.73         96.03        25.10 o                         
   4   5  16         31.55         31.75         6.25 o                         
   0   6  16         29.54         21.80         5.68 o                         
   1   6  16         90.72         63.32         8.09 o                         
   2   6  16         22.65          8.93         3.40 o                         
   3   6  16         43.34         36.90        10.73 o                         
   1   7  16         12.93         24.97         7.59 o                         
   2   7  16         71.41         44.08         6.61 o                         
   0   8  16         54.78         58.49         9.82 o                         
   1   8  16        111.42         98.14        13.98 o                         
   1   0  17          3.68          6.49         6.07 o                         
   0   1  17          5.40         10.14         6.21 o                         
   1   1  17        141.32         82.65        10.34 o                         
   1   2  17          1.57         14.98         3.22 o                         
   0   3  17         16.24         18.50         4.72 o                         
                                                                                
